# Supplementary material for: Computational analysis of expression of human embryonic stem cell-associated signatures in tumors
Source: BMC Res Notes. 2011 Oct 31;4:471. doi: 10.1186/1756-0500-4-471 (PMC3217937; doi:10.1186/1756-0500-4-471)
Supplement: Additional file 1 — Table S1. 24 hESC-associated gene sets. [file 1756-0500-4-471-S1.XLS]

## Sheet: Gene Set
hESC exp1	hESC exp2	hESC exp3	hESC exp4	hESC exp5	hESC exp6	hESC exp7	hESC exp8	hESC exp9	hESC exp10	hESC exp11	Nanog targets	Oct4 targets	Sox2 targets	NOS targets	NOS TFs	NOS co-bound	Suz12 targets	Eed targets	H3K27 bound	PRC2 targets	Myc targets1	Myc targets2	P53 targets
ACTA1	CDC25A	POU5F1	LUM	ARID1B	BRIX1	ORC1	POU5F1	CHEK2	ACTG1	PNAStab6	ABCB7	ADD3	ABCB7	ADD3	ZFP36L1	AASDH	ACADL	ADARB2	ADARB2	ABCC8	CDK4	AMD1	HSD3B2
ACTC1	CYP26A1	TDGF1	COL3A1	ARID5B	CD9	PAK1	SOX2	CKS1B	ATP5G3	DPPA4	ACADM	AUH	ACO2	BMP7	KLF5	ACCN4	ACCN1	ADCY8	ADCY8	ABTB2	TIMM17B	ARL1	LEP
ACTN3	DNMT3A	DPPA4	COL1A1	BHLHE40	COMMD3	IGF2	NANOG	CCNB1	BAK1	POU5F1	ACAT2	BMP7	ACOX1	ZFP36L1	FOXO1	ADAMTS16	ADARB2	ADCYAP1	ADCYAP1	ADAMTS15	HRSP12	ARRB2	CDKN1A
ADD2	DTYMK	LIN28A	IGFBP3	BTF3	CRABP2	C14orf156	HESX1	PODXL	CFL1	DNMT3B	ACO2	ZFP36L1	ADAR	KLF5	HHEX	ADAMTSL1	ADCY8	ADM	ADRA1A	ADAMTS18	SIGMAR1	ASAH1	KRT14
PARP1	EPHA1	NANOG	ACTA2	CCDC6	DIAPH2	PHC1	ZFP42	TDGF1	DDX5	TERF1	ADAR	KLF5	ADD3	BUB1B	IFI16	ADD3	ADCYAP1	ADRA1A	ADRA2A	ADARB2	TCIRG1	ATF4	TP53
ALPL	ETV4	DNMT3B	P4HA2	CDX2	DNMT3B	SPARC	ZSCAN10	TMSB15A	EEF1A1	CRABP1	ADD3	BUB1B	PLIN2	CA2	JARID2	ADRA1A	ADM	ADRA2A	ADRB1	ADCY4	AKR1A1	ATM	GABRA4
AMD1	GPR19	TERF1	SPARC	CEBPZ	LEFTY2	NTHL1	TGIF1	PFN1	EEF1B2	GGT5	PLIN2	CA2	ADRBK2	CA4	POU5F1	ANKRD1	ADRA1A	ADRB1	ADRB3	ADCY8	CFDP1	ATP5B	GSTA2
BIRC5	LPAR4	SEMA6A	COL1A2	CNOT3	EDNRB	RUVBL1	DNMT3A	CFL1	EEF1G	GPC4	ADRBK2	CA4	AP2A1	CACNA2D1	REST	KANK1	ADRA2A	ADRB3	ALOX15	ADCYAP1	CEACAM5	ATP5C1	INPP5D
ATP1A2	HELLS	M6PR	KRT18	COMMD3	FGF4	TTC3	DNMT3B	DNMT3B	EEF2	SCGB3A2	AP2A1	CACNA2D1	ALCAM	CAPZA2	SALL1	APOBEC3G	ADRB1	ALOX5	ALX3	ADRA1A	CEBPA	ATP5E	SPARCL1
BMPR1A	MYBL2	SNRPN	DCN	CTCF	FGF5	IGFBP3	LIN28A	PCNA	FTH1	FOXD3	AP1G1	CAPZA2	ALPL	COL12A1	SOX2	ARID1B	ADRB3	ALOX15	AQP5	ADRA2A	RIG	ATP5G2	MYB
BUB1	ORC1	L1TD1	BMP4	CUX1	FOXD3	FAM89B	NPM1	TERF1	GAPDH	OTX2	AK4	ENTPD1	APEX1	CPT1A	STAT3	ARSD	ADRBK2	ALX3	PHOX2A	ADRB1	PAICS	BARD1	FMO5
BUB1B	ORC2	LEFTY1	COL5A1	DBP	GABRB3	PPAT	FAS	UTP18	GAS5	SALL2	ALCAM	CDH1	APP	CTGF	TAF12	ATAD2	ACAN	AQP5	ASCL1	ADRB3	KLF1	BCKDHA	GATM
C1QBP	POU5F1	GAL	COL2A1	DEK	GAL	ARHGDIB	TDGF1	GDF3	GJA1	CA14	ANGPT1	COL12A1	AQP2	DPYSL2	TAL1	ZFHX3	NR0B1	PHOX2A	ASCL2	ALOX15	EBP	BCKDHB	IDO1
CASP3	PWP2	SEPHS1	RHOBTB3	DLX1	GATA6	POLG2	GDF3	VCP	HMGN2	SILV	ANXA1	CPT1A	ARF3	DPYSL3	TCF20	ATP6V1G1	ALOX5	ASCL1	ASTN1	ALX3	ATF7	BLK	MYH11
CBS	RBM4	GABRB3	NDRG1	E2F1	GBX2	TRIM37	FLJ21837	GJA1	HNRNPA1	FZD7	APLP2	CTGF	ARF4	DTNA	TLE3	B3GALT4	ALOX15	ASCL2	ZFHX3	ALX4	RCC1	CACNB1	SFRP1
CCNA2	TDGF1	SOX2	COL6A3	E2F2	GDF3	RNF138	DPPA4	CLDN6	HNRNPA1	L1TD1	APOA2	DPYSL2	ARL4D	DUSP6	ZIC1	BAMBI	ALX3	ASTN1	ATF3	ANKRD19	PIM2	CAD	TULP1
CCNB1	ZIC3	LECT1	CST3	E2F3	GRB7	MTHFD1	HMGA1	NPM1	MTMR6	TPM1	APOB	DPYSL3	ARHGAP1	EPHA1	ZIC2	CLIC5	AQP5	ZFHX3	ATOH1	ANKRD20A1	CHRNB1	CALM2	GJB2
CDK1	HESX1	ANGEL2	KRT8	E2F4	IFITM2	TERF2IP	ERH	NCL	NDUFA1	SDC4	AQP2	DTNA	ASNA1	FGF2	ZIC3	ERMN	ABCC6	ATF3	NKX3-2	ANKRD20B	CLCN6	CALR	CCNG1
CDC6	SLC5A6	BUB1	CD47	EBF1	IL6ST	TDP1	CKS1B	FAS	NPM1	MIAT	ARF3	DUSP6	ATF3	FGFR1	MYST3	OBSL1	RHOB	ATOH1	BCL2	ANKRD27	CLNS1A	CAPZA1	EXTL1
CDC20	CLDN6	PSIP1	HAND1	EBF2	IGF2BP2	JARID2	CHEK2	SFRP1	PFN1	VAT1L	ARF4	EIF2S1	ATF4	FGFR2	MLLT10	DLX6	ARHGAP6	NKX3-2	BNC1	AQP5	HIST4H4	CD79B	FIGF
CDC25A	RRP9	IDO1	IGF2	EBF3	KIT	ARL6IP5	CLDN6	FZD7	PGAM1	CD24	ARHGAP1	ELAVL2	ALDH7A1	FOXO1	EOMES	BDH1	PHOX2A	BCL2	FOXL2	ARHGAP20	PARP1	CD97	KCNB1
CTSC	GDF3	HELLS	CXCL14	EBF4	LEFTY1	LAS1L	GJA1	Pou5f1	PGK1	PLEKHA8	ASAH1	EPHA1	ATP5F1	FUS	HESX1	BHLHE22	ASCL1	BNC1	CACNA1B	ARL9	CSTB	CDC6	CLCA2
CHEK1	GJC1	GPC4	COL11A1	EOMES	LIFR	CEBPD		ERH	PPIA	GABRB3	ATF4	FGF2	AUH	GJA1	MSC	BMP7	ASCL2	BMI1	CACNA1D	ASCL1	DBI	CDC25B	BTG2
CRABP1	CHEK2	ITGB1BP3	IGFBP7	ERH	LIN28A	CTSB		SOX2	PPIP5K1	FAM46B	ATP5F1	FGFR1	BCAT1	GNG10	NFE2L3	BUB1B	ASTN1	BMP3	CACNA1E	ASCL2	DCK	CDK6	MDM2
CRABP2	WSCD1	CYP26A1	IL6ST	Esrrb	Nanog	SEPHS1		LIN28A	RPL13A	AP1S2	ATP6V1A	FGFR2	BCKDHA	HAS2	ZEB2	BUB3	ZFHX3	FOXL2	CALCA	ASTN1	ACE	CDKN1B	PLK4
CRMP1	NCAPH	MCM5	COL5A2	ESX1l	NODAL	DFNA5		HMGA1	TMED2	ZIC2	B2M	FOXO1	CCND1	HHEX	MED12	RASSF8	ATF3	CA3	CBLN1	ASTN2	DKC1	CTSC	CPA4
CSE1L	PRKD3	MTHFD1	KRT7	ETS1	NOG	LUM		ZFP42	TMSB4X	CNTNAP2	BCAT1	FUS	BCL9	TNC	HMG20A	RNF219	ATOH1	CACNA1B	CBR3	ZFHX3	E2F1	CISH	PLXDC1
CXADR	GOLGA7	PPAT	KRT19	ETS2	NR5A2	LCK			TPI1	SNRPN	BCKDHA	GAP43	BMP2	IFI16	POLR3G	C15orf29	BAI2	CACNA1D	CD8A	ATF3	EEF1A2	CKS2	DEF6
CYP26A1	L1TD1	SLC16A1	BMP1	FOXA1	NR6A1	PPIC			TPT1	SALL4	BCL9	GAS1	BMP7	JARID2	PHF8	SFRS18	NKX3-2	CACNA1E	CD34	ATOH1	EGR3	CLCN2	ZMAT3
COCH	ERCC6L	NASP	CDKN1A	FOXO1	NFYC	LOXL1			TRMT5	RBPMS2	BMP2	GATA6	ZFP36L1	JUP	COMMD3	C7orf16	BCL2	CALCA	CD70	ATOH8	EIF4A1	CLCN3	THSD4
DHFR	VRTN	DLGAP5		FOXD3	NUMB	CST3			TUBA1B	SEMA6A	BMP7	GJA1	KLF5	KCNN2	ARID1B	C7orf33	BHMT	CBLN1	CDH7	NKX3-2	EIF4E	CLCN6	TRIM63
DIAPH2	MCM10	UGP2		FUBP1	PODXL	PARP2				PLN	POLR3D	GPC3	BTG1	KDR	PRDM14	URM1	BNC1	CBR3	CDKN2C	BARHL1	ELK1	CLN3	CGNL1
DLG3	TXLNG	MSH2		G3BP2	POU5F1	ESF1				UGP2	BNIP1	GLDC	BUB1B	LAMA4	TBL1XR1	CA2	BMI1	CD8A	CDX2	BARHL2	ENO1	SLC31A1	RAB39B
DNA2	PRDM14	ZIC3		GATA1	PTEN	GDF3				CBS	ZFP36L1	GNG10	CA2	MAN2C1	NANOG	CA4	BMP3	CD34	CIDEA	BARX1	ETS2	COX7C	SLC6A15
DNMT3A	AEN	PIM2		GATA2	REST	LAMB2				TMEFF1	KLF5	GPS1	CA4	MTM1	PHF17	CABLES1	BMX	CD44	CLCN5	BARX2	ALDH2	COX15	FLRT3
DNMT3B	DBNDD1	PLA2G16		GATA3	SEMA3A	DCTN3				SEPHS1	BUB1B	GRID2	CACNA1A	ROR1	TCF7L1	CACNA2D1	FOXL2	CD70	CNTFR	BCL2	FAH	CR2
DSG2	DSCC1	ALPL		GATA4	SFRP2	ANAPC1				IGFBPL1	CA2	HAS2	CACNA2D1	ORC1	IRX2	CAPZA2	CA3	CDH7	COL2A1	BHLHE41	FASN	CREB1
ECT2	LIN28A	AASS		GATA5	SOX2	CSE1L				IGDCC3	CA4	HHEX	CALM2	PDCL		CCL2	CACNA1A	CDKN2C	COL4A5	BHLHE23	FGFR4	CREBL2
SLC29A1	EPHX3	MGST1		GATA6	TDGF1	MCM3				CA11	CACNA1A	HMGB2	CALR	Cdk17		CD82	CACNA1B	CDX2	COL4A6	BHLHE22	FOXM1	CSF2RB
EPHA1	NANOG	GDF3		Gli1	TERT	TERF1				APOB	CACNA2D1	HOXB5	CAPZA2	ENPP2		CD99L2	CACNA1D	CEBPD	COL9A2	BMP8A	SIRT1	CSTF3
EPRS		HSPA4		Gli2	TFCP2L1	CCT2				LRRN1	CALB1	TNC	CASP9	cdk14		CDC14B	CACNA1E	CFTR	COMP	BNC1	RPL13A	CYBA
ERBB2		PHF17		Gli3	UTF1	MEIS2				ZNF496	CALD1	ID2	Cdk1	EXOSC9		CDC7	CACNB4	CIDEA	CRHR1	BTG2	FPGS	DAXX
ETV1		UNG		GSC	Xist	RFC3				IGF2BP1	CALM2	IFI16	CDH2	POU5F1		SLC44A1	CALCA	CLCN5	CRYBA2	MKX	FXN	DBI
ETV4		USP9X		HAND1	ZFP42	POLE2				CDH1	CALR	JARID2	CDH3	PPP2R1B		CDYL	CAV2	CNTFR	CTNND2	TMEM59L	GALNS	DBP
FABP5		CEBPZ		HESX1		ORC2				TMEM50B	CAPZA2	JUND	CDK6	PPP2R3A		C5orf38	CBLN1	COL2A1	CYP24A1	FAM89A	GALT	DDB1
FEN1		CRMP1		HHEX		PPP3CC				GFPT2	CASP9	JUP	CETN3	PTPN2		CHRNA1	CBR3	COL4A5	CYP26A1	ILDR2	GAPDH	DDX1
GPC4		BMPR1A		HLX		TRMT1				FRAS1	CAV1	KCNN2	CFL1	RAB5A		COL12A1	CD8A	COL4A6	CYP27B1	Fam163a	AMD1	DDX3X
FGF2		ORC1		HMG20A		MYST2				TCF7L1	RUNX1T1	KDR	FOXN3	RASGRF2		COMMD3	CD34	COL9A2	DACH1	LRRC71	GAS8	DDX5
FGF13				HMGA1		GART				UNC13A	SERPINH1	LAMA4	CLN3	REST		COMMD7	CD38	COMP	DGKG	C20orf103	SNORD4A	DDX10
FGFR1				HMGB3		LRRC20				RASL11B	ENTPD1	MAN2C1	COL12A1	RPS3A		CPS1	CD44	CRHBP	DCC	C21orf63	SNORD32A	DPAGT1
FKBP5				HOPX		NUP155				USP9X	CDK1	MCC	COPB1	RPS18		CPT1A	CD70	CRHR1	DIO3	Cnrip1	PABPC1	DPYSL3
FOXO1				HNF1A		DNAJB2				GYG2	CDH1	MEIS2	CPT1A	VPS52		CSAD	CDH6	CRYBA2	DLX1	C3orf15	AMPD2	EIF2S1
GABRA5				HOXA9		NR2F2				GAL	CDH2	MAP3K3	CSNK1E	SALL1		CSMD3	CDH7	CTNND2	DLX2	CA10	BBC3	EIF2S3
GABRB3				HOXB1		PHC2				MSL1	CDK6	MMP2	VCAN	SET		CTGF	CDH11	CYP1B1	DLX3	CACNA1B	GLA	ENO2
GAD1				IFI16		COL5A2				ADCY2	CETN3	MTM1	CTGF	SFRP1		DACH1	CDH13	CYP24A1	DLX4	CACNA1D	AMPD3	STOM
GART				ILF3		NUP107				CTSL1	CFL1	NCBP1	CTH	SFRP2		FAM5C	CDKN2C	CYP26A1	DMRT1	CACNA1E	GPR4	ERCC6
GJA1				IRX1		CEBPZ				ATXN10	CHD2	NEFM	DDX5	SRSF4		PREX2	CDX2	CYP27B1	DRD5	CACNA1G	GSK3B	ETF1
GLDC				IRX2		NCAPH				PLA2G16	FOXN3	NEFL	DNM2	SKIL		DHDDS	CDX4	DACH1	DSC3	CALCA	GSTP1	ETFA
GPM6B				IRX3		SNRPB				MTA3	CKS2	ROR1	DPAGT1	SNRPN		DHRS3	CEBPD	DGKG	DUSP4	CAMK2N1	H2AFZ	FABP5
GPR19				IRX4		CHCHD3				LIN28B	CLIC1	ORC1	DPYSL2	SOX2		DKFZp667B0210	CFTR	DCC	EFNA1	CASZ1	HBA2	FANCF
MSH6				IRX5		DNAJC1				TMEM169	CLN3	PAK1	DPYSL3	STAT3		DKK1	CHRNA3	COCH	EFNA3	CBLN1	HBAP1	FKBP2
HAS3				IRX6		EHD1				FAM60A	CNN2	PDCL	DTNA	TAF12		DLX1	CIDEA	DIO3	EGR3	CBLN4	HBB	FLOT2
HELLS				JARID2		CRLF3				CRISPLD1	CNN3	Cdk17	DUSP6	TAL1		DLX4	CLCN5	DLX1	EGR4	CBR3	HBE1	MTOR
HMGB3				JUN		C21orf59				CRMP1	COL4A5	ENPP2	DVL2	TALDO1		DLX5	CNTFR	DLX2	EN1	CBX8	HIF1A	FTH1
HMGA1				KLF1		COL5A1				PMAIP1	COL4A6	cdk14	E2F3	TCF20		DMRT1	COL2A1	DLX3	EN2	CD34	MNX1	XRCC6
HMMR				KLF2		GAS1				AUTS2	COL7A1	EXOSC9	EEF2	TDGF1		DPPA4	COL4A5	DLX4	EPAS1	CD8A	HMBS	GABPA
HNRNPAB				Klf4		PON2				CSRP2	COL12A1	POU5F1	EGR3	LEFTY2		DPYSL2	COL4A6	DMRT1	EPHA5	CDH23	HMGN2	GAK
HSPA4				KLF5		PRMT3				ANKRD22	COX6A1	PPP2R1B	EIF4G2	THBS2		DPYSL3	COL9A2	DRD5	EPHB1	CDH7	HNRNPA1	GALC
HSPA8				LBX1		DHX15				ZNF697	CPT1A	PPP2R3A	ELAVL2	TLE3		DTNA	COMP	DSC3	EPHB3	CDK5R2	HNRNPA2B1	NR6A1
HSPD1				Lef1		HSD17B4				SYT6	CRYZ	PRPS1	ENSA	TOP2A		DUSP12	CRABP1	DUSP4	ERBB4	CDKN2C	APC	GCLC
ILF3				LEFTY1		PIM2				NLGN4X	CS	PSMA3	EPHA1	UBE2D3		DUSP6	CRHBP	EFNA1	F2R	CDX2	APEX1	GMDS
IDO1				LHX5		INPP1				DMKN	MAPK14	PTPN2	ERBB2	ZIC1		UBR5	CRHR1	EFNA3	FBN2	ADAP2	HES1	GNA12
ITPR3				LIN28A		MAGED1				DBC1	CSNK1E	RAB5A	FANCC	ZIC2		EN1	CRIP1	EGR3	FBP1	CGB7	HSD11B2	GNL1
JARID2				MAF		PRIM1				FBXO2	VCAN	RAD51C	FANCF	ZIC3		ENPP2	CRMP1	EGR4	FGF3	CGB8	HSPA8	GNS
KAL1				MAZ		DYNLT1				EDIL3	CSTF1	RASGRF2	FARSA	USP7		ENST00000246083	CRYBA2	EMX2	FGF5	TPPP3	HSP90AA1	GRK4
KCNS3				MED12		CRTC3				PRSS8	CSTF3	REST	FGF2	MYST3		ENST00000291982	CSF1	EN1	FGF9	CH25H	HSP90AB1	H2AFX
KIF5C				MEIS1		WDR12				MAP3K5	CTGF	RFNG	FGFR1	MLLT10		ENST00000296508	CTNND2	EN2	GPC5	CHODL	HSPD1	H2AFZ
KLKB1				MEIS2		SIRT1				GPR176	CTSL2	RPL32	FGFR2	CDC7		ENST00000298406	CYP1B1	EPAS1	FOXG1	CHRD	ICAM1	HADHB
KPNA2				MLLT10		PARP1				MDK	CXADR	RPS3A	FOXO1	EOMES		ENST00000308142	CYP2J2	EPHA5	FOXF1	CHRDL2	ID3	HARS
KRT8				MRS2		USP39				ERBB2	CYLD	RPS18	FTL	PARG		ENST00000309467	CYP24A1	EPHB1	FOXL1	CHST8	ACADM	UBE2K
LCK				MSC		COL3A1				ZFR2	CYP1B1	VPS52	FUS	CDC14B		ENST00000319884	CYP26A1	EPHB3	FOXJ1	VSX2	APP	HLA-A
LGALS8				MTA3		ANKHD1				SLC39A10	DCX	SALL1	FZD2	PPAP2A		ENST00000331014	CYP27B1	EPS8	FOXE1	CIDEA	IL11RA	HLA-F
EPCAM				MTF2		EEF1E1				MFAP2	DDX5	SET	GJA1	B3GALT4		ENST00000333380	DACH1	ERBB4	FOXD2	CITED1	IMPA2	HMMR
M6PR				MYB		YPEL5				WBSCR17	DMXL1	SFRP1	GNAI1	TRIM24		ENST00000334440	DGKG	EYA2	FLI1	CMTM2	INSR	HNRNPA1
MAN2A1				MYC		RNF44				IMPA2	DHCR7	SFRP2	GNG10	HESX1		EOMES	DCC	F2R	FUT4	CLCN5	IRF2	HNRNPL
MARS				MYCN		SLC29A1				TEAD2	DNM2	SRSF4	GRK6	TSC22D1		EPHA1	COCH	FBN2	FZD2	CLEC14A	IRF3	HSPA2
MAT2A				MYF5		PITPNC1				KCNQ2	DPAGT1	SKIL	GRID2	SPAG9		EPHA4	DIO3	FBP1	GABRA2	CLSTN2	ISG20	HSPA9
MCM2				MYST2		PARVA				PBX1	DPYSL2	SNRPN	GSK3A	BUB3		ESX1	DLX1	FGF3	GABRA4	CNNM1	ITGB1	HSPE1
MCM3				MYST3		DCPS				DCLK1	DPYSL3	SOX2	GSK3B	LARGE		EXOSC9	DLX2	FGF5	GAD2	CNTFR	JUN	IDH3B
MCM4				NACC1		PTCD3				FAM124A	DTNA	STAT3	H2AFX	LRAT		SKA2	DLX3	FGF9	B4GALNT1	COL24A1	JUNB	IFNAR1
MCM5				NANOG		RAB22A				PPP1R1A	DUSP6	TAF12	H3F3B	MSC		FBXW11	DLX4	GPC5	GATA2	COL25A1	ARF1	IFNGR1
MCM6				NEUROD1		EFNA1				RABGAP1L	DVL2	TAL1	HAS2	DHRS3		FERD3L	DMRT1	FOXG1	GATA3	COL27A1	ARF4	IGBP1
MCM7				Neurog1		C9orf82				NTS	E2F3	TALDO1	HDAC2	CDYL		FEZ1	DPP6	FOXF1	GATA4	COL2A1	SNHG5	ILK
MFGE8				NFATc1		AGPAT5				INPP5F	EEF2	TCF4	HELLS	ATP6V1G1		FGF1	DRD5	FOXL1	GATA6	COL4A5	RHOG	ING1
MGST1				NFATc2		TSPAN3				GPM6B	EIF4B	TCF12	HHEX	NFE2L3		FGF2	DSC3	FOXJ1	GBX2	COL4A6	STMN1	IRF3
MICB				NFATc3		BLM				RASGEF1A	EIF4G2	TCF20	HMOX1	FEZ1		FGFR1	GRAMD4	FOXE1	GDNF	COL9A2	LBR	JARID2
MRE11A				NFATc4		CLN5				ACTN3	ENSA	TDGF1	HNRNPA1	ZEB2		FGFR2	DUSP4	FOXD2	GHR	COLEC12	LMNA	KHK
MSH2				NFE2L1		PSIP1				CACHD1	EPHA1	NR2F2	HNRNPA2B1	MED12		HMCN1	DUSP6	FLI1	GHSR	COMP	SMAD7	KIF11
NUDT1				NFE2L3		XPO1				BASP1	ERBB2	LEFTY2	HNRNPC	NAALAD2		FLI1	E2F4	AFF2	GJB2	CORO6	MAGEA3	KPNA3
MTHFD1				NFKB1		EDN1				GPC3	ERCC1	THBS2	HNRNPK	TRIM22		CCDC94	EDN3	FUT4	GPM6B	CRHR1	MAGEA6	IPO5
NASP				NFKB2		ORC3				ZIK1	ERH	TLE3	HNRNPL	HMG20A		C12orf35	EFNA1	FZD2	PRLHR	CRLF1	ARSB	LAMP1
NFYB				NFYB		DEK				VCAN	EXTL2	TOP2A	HSP90AB1	TIMM23B		CARKD	EFNA3	GABRA2	GPR12	CRTAC1	MAN2A2	LDHA
NODAL				NKX2-5		MFAP5				GJA1	FANCA	TRPS1	TNC	NEBL		PRR11	EFNB1	GABRA4	GRIA2	CRYBA2	MCM4	FADS3
NPM1				NPM1		NASP				JARID2	ACSL4	UBE2D3	ID1	POLR3G		LOC84931	EGR2	GAD2	GRID1	CSMD1	MCM7	LNPEP
NTHL1				NR2F1		FRAT2				PKIB	FANCF	WEE1	IDH3G	MGEA5		PRPF38A	EGR3	B4GALNT1	GRIK1	CSMD3	MDM2	LSP1
NTS				OLIG1		VRK1				CLDN10	FBLN1	ZIC1	IFI16	FZD10		CCDC132	EGR4	GATA2	GRIK3	CTNND2	MET	LTA4H
OAZ2				OLIG2		ADSL				AKIRIN1	FARSA	ZIC2	IGFBP2	RNF24		C8orf41	ELAVL3	GATA3	GRM7	Gjd2	MFI2	M6PR
ORC1				OLIG3		RHOC				IGF1R	FAT1	ZIC3	CYR61	DUSP12		C2orf51	ELF4	GATA4	GSC2	CXCL14	MGST1	NBR1
PAK1				ONECUT1		S100A10				ZNF398	FDPS	USP7	IK	DKK1		AKD1	EMX1	GATA6	GUCY1A3	CXCL16	ASCL2	MAD2L1
PCDH1				Osr2		PUS7				C16orf88	GPC4	MYST3	ILF2	PHF8		CCDC140	EMX2	GBX2	GUCY2D	CYP24A1	MPO	SMAD3
PDCD2				Otx2		NUP93				VASH2	FGF2	MLLT10	ILF3	KANK1		CCDC111	EN1	GDNF	HBA1	CYP26A1	MSN	MAGOH
PDK1				PAX2		KIFAP3				GLI3	FGFR1	CDC7	INHBA	SULF1		FLJ35409	EN2	GFI1	HBA2	CYP26B1	MST1	MAN2A1
PFAS				PAX3		EFTUD1				FGFR1	FGFR2	EOMES	JARID2	FBXW11		C14orf181	EPAS1	GFRA1	NRG1	CYP26C1	MTHFR	MARS
PIK3CB				PAX5		PLXNB2				MYH10	FHIT	HIST2H2BE	JUP	OBSL1		C8orf86	EPHA4	GHR	HHEX	CYP27B1	MUC1	MAT2A
PLCB3				PAX6		SLIT2				PRTG	FKBP1B	PARG	KCNN2	FRAT2		C10orf140	EPHA5	GHSR	MNX1	DACH1	MYCL1	MBNL1
PMAIP1				PAX8		ACTA2				DLG3	FOXO1	CDC14B	KDR	COMMD3		FLJ46347	EPHB1	GJB2	HLX	DACH2	ATF4	MCM3
EXOSC9				POLR3G		COL4A2				TNNI3	FOXO3	KLF7	KIF11	SLC44A1		FOXA2	EPHB3	GPM6B	HMX2	DCLK2	NBN	MCM5
PNN				POU2F1		PAICS				GAP43	FUS	PPAP2A	KPNA3	ICMT		FOXB1	EPS8	PRLHR	FOXA2	DCC	NCL	MDH1
PODXL				POU2F2		DNMT3B				SLC16A1	FZD2	B3GALT4	LAMA4	RAD54B		FOXD3	ERBB4	GPR12	ONECUT1	DCHS2	NEFM	MAP3K5
POLE2				POU3F2		GUCY1A3				EPHA1	GALK2	TRIM24	LASP1	BAMBI		FOXO1	ERG	MLNR	TLX1	DDAH1	NIT1	RAB8A
POU5F1				POU5F1		IVD				ZDHHC5	GANC	HESX1	ABLIM1	SFRS18		FRAT2	ETFA	GRIA2	TLX2	DGKG	NME1	METTL1
PPM1B				PRDM14		NLE1				CYP2S1	GART	ALKBH1	vwa5a	ANKRD1		FTLP3	EYA2	GRID1	HOXB1	DGKI	nop2	MFAP1
PPP2R1B				PSIP1		NUDT1				NES	GATA6	TSC22D1	LOXL2	TNRC6A		FUS	F2R	GRIK1	HOXB2	DHH	NOTCH4	MFNG
PPP2R2B				REST		POU5F1				NDP	GJA1	CDC123	LRP2	ATAD2		FZD10	FBN1	GRIK3	HOXB3	DIO3	NTHL1	MGAT2
PRIM1				RFX1		MCM6				ZNF649	GLA	SPAG9	CAPRIN1	KLHL5		GAD2	FBN2	GRM7	HOXB6	PARM1	NTN3	MKLN1
PRIM2				SALL1		HSPE1				EYA4	GLG1	BUB3	NBR1	HN1		GALNT3	FBP1	GSC2	HOXB7	DKK1	OCA2	MMP8
PRKX				SALL2		CNOT1				FAM64A	GLUD1	LARGE	SMAD3	PIPOX		GALNT8	GPC4	GUCY1A3	HOXB8	DKK2	ACO2	MMP15
PRPS1				SALL4		STX5				ITM2C	GNAI1	LRAT	MAN2C1	UBR5		GBX2	FGF3	GUCY2D	HOXC4	DLL4	SERPINE1	MOCS2
PTPN2				SKIL		ELF4				CDH3	GNG10	MSC	MLH1	UFM1		GCNT2	FGF5	HBA1	HOXC5	DLX1	ACOX1	MSH2
PTPRZ1				SMAD1		ST6GAL1				SCAND2	GOLGA4	DHRS3	MAP3K11	RIF1		GJA1	FGF9	HBA2	HOXC6	DLX2	GOLGA7	MST1R
RAB3B				SMAD2		HMBS				PHF17	GSK3A	TRIP4	MOBP	RIC8B		GLI3	FGF13	NRG1	HOXC8	DLX3	PDCD1	MT2A
RARRES2				SMAD3		BUB1				TGIF2	GSTT2	GTF3C4	MTM1	C12orf35		GNG10	GPC5	HHEX	HOXC11	DLX4	PDHA1	MT3
RBBP8				SMAD4		POLR3E				C5orf13	GTF2E1	PLAA	MYO9A	DPPA4		GOLGA6A	FOXG1	MNX1	HOXC12	DMRT1	PER1	MTF1
RFC3				SNAI1		TTC19				TBC1D16	GTF2H2	CDYL	NCBP1	RBM22		GRAP2	FOXF1	HLF	HOXD1	DMRT2	PHB	MTHFD1
RFC4				SOX2		BTG3				HMGB3	GYPC	BAG5	NDUFA2	CCDC94		GSC	FOXL1	HLX	HOXD3	DMRT3	PLA2G4A	PPP1R12A
ABCE1				Sp1		LEFTY1				MRS2	H2AFX	ATP6V1G1	NDUFB5	CARKD		GSX2	FOXE3	HMX2	HOXD4	DOK6	PLK1	NACA
ROBO1				SP3		TEX2				ATPBD4	H2AFZ	GTPBP1	NDUFB8	H2AFJ		GTPBP3	FOXJ1	FOXA2	HOXD8	DPF3	POLB	NAGA
RPS24				SP5		DAP				PTAR1	HIST1H2BD	NFE2L3	NIT1	PRR11		H2AFJ	FOXE1	ONECUT1	HOXD9	DPY19L2	POLD2	NUBP1
RRM2				SP8		BUB1B				KIF1A	HAS2	FEZ1	NKTR	KDM3A		HAND1	FOXD2	TLX1	HOXD12	DRD5	PPID	NCBP1
SALL2				SPZ1		GABARAP				NME4	HELLS	KIAA0101	NOTCH1	SMARCAD1		HAND2	FLI1	TLX2	HOXD13	DSC3	NSUN2	NCL
SALL1				SREBP1		VPS24				CD200	HHEX	KIAA0174	PNP	OLFML3		HAS2	FLT3	HOXB1	HSF4	DSCAML1	AVP	NDUFA1
SCNN1A				SREBP2		TMED3				B3GAT1	HNRNPA1	ZEB2	ROR1	KIF15		HBG1	AFF2	HOXB2	HSPA6	DUOX1	PPP1R7	NDUFA2
SFRP1				SRF		TRAP1				TCF7L2	HNRNPA2B1	SUPT7L	OAZ2	KIAA1143		HBG2	FUT4	HOXB3	HTR1A	DUOX2	HIST2H4B	NDUFA6
SFRP2				SRY		NOL11				COX7C	HNRNPH2	JOSD1	ORC1	ARID1B		HESX1	FZD2	HOXB6	HTR2C	DUSP4	PRTN3	NDUFB1
SRSF1				STAT1		LRP10				CIB2	HOXB5	MED12	OXA1L	LRRN1		HHEX	GABRA2	HOXB7	HTR7	ECEL1	PSEN2	NDUFB2
SRSF7				STAT2		MYBL2				GLDC	HSPA4	NAALAD2	PRDX1	ANO8		HIST1H1B	GABRA4	HOXB8	IL7	EFNA1	EIF5A2	NDUFB3
ST6GAL1				STAT3		MRPS34				HIP1	HSPA5	ARPC5	PAK1	PRDM14		HIST1H1D	GAD2	HOXC4	INSRR	EFNA3	PSMA3	NDUFB4
SLC6A8				STAT4		FN1				SEMA4C	TNC	ZMPSTE24	PDCL	LHPP		HIST1H2AM	B4GALNT1	HOXC5	PDX1	EGFL6	PSMB1	NDUFB5
SLC16A1				TAF12		CD151				BMP7	ID1	TRIM22	PCBP1	NUCKS1		HIST1H2BE	GATA2	HOXC6	ISL1	EGR3	PTEN	NDUFB6
SMS				TAL1		CAST				PSIP1	ID2	HMG20A	PCSK5	GNPTAB		HIST1H2BF	GATA3	HOXC8	ITGA4	EGR4	PTGER2	NDUFS1
SNRPA				TBL1XR1		BAMBI				LDHD	IDH3A	TIMM23B	CDK16	LRFN3		HIST1H2BO	GATA4	HOXC9	ITPKA	ELMOD1	PTMA	NDUFV1
SNRPN				TBX3		ACAD8				TAC3	IFI16	NEBL	Cdk17	Rnf219		HIST1H3D	GATA6	HOXC11	JUN	EN1	BAX	NDUFS6
SORL1				TBX5		ENDOD1				IRX1	IGFBP2	SORBS1	ENPP2	TBL1XR1		HIST1H3I	GATM	HOXC12	KCNA1	EN2	QDPR	DRG1
SOX2				TCF3		DSTN				GULP1	IGFBP3	POLR3G	cdk14	C15orf29		HIST1H3J	GBX2	HOXC13	KCNA3	EOMES	RARB	NFKBIB
SSB				TCF4		PRMT2				VCP	CYR61	MGEA5	SERPINA1	NANOG		HIST1H4E	GDNF	HOXD1	KCNC2	EPAS1	RBM3	NME1
TDGF1				TEAD4		GSN				MYL7	ILF2	BLCAP	PIN4	DHDDS		HIST1H4F	GFI1	HOXD3	KCNC4	EPB41L4A	CCND1	CNOT2
TEAD4				TELO2		RELA				PRKX	ILF3	GADD45G	PITX2	PHF17		HIST1H4L	GFRA1	HOXD4	KCND3	EPHA5	BCL2	CNOT4
TERF1				Terf1		CPSF4				KIF3C	ING1	MAGED2	EXOSC9	GRHL2		HIST2H4A	GFRA2	HOXD8	KCNH1	EPHB1	RGS2	NUP88
TFAM				TERT		FKBP4				SFTPC	INPP4A	STMN2	POU2F1	CSRNP2		HIST4H4	GHR	HOXD9	KCNK2	EPHB3	ACTB	OAZ1
TIA1				TFAM		LIN28A				ARL2	ITGB1	IL1RAPL1	POU5F1	URM1		HMG20A	GHSR	HOXD11	KCNMA1	ERBB4	BCL3	PA2G4
TMPO				TFAP2A		MCM5				CRABP2	JARID2	HHLA3	PPM1B	TCF7L1		HN1	GJB2	HOXD12	KCNQ3	ESAM	RPL10	PCM1
TNNT1				TGIF1		TNFAIP3				CPA3	JUN	FICD	PPP1R2	USP44		HOPX	GPC3	HOXD13	LGALS3	ESPN	RPL19	PCMT1
UGP2				TGIF2		BCAR3				SBK1	JUP	NUDT5	PPP1R10	GTPBP3		HOXB1	GNAS	HSF4	LMX1B	ESX1	RPL22	PCNA
UNG				THAP11		WDR45				SCG3	KCNN2	FZD10	PPP2R1A	LINGO1		HOXB3	GPM6B	HSPA6	LPL	F2R	RPL23A	CDK16
VSNL1				TLE3		CHST4				ETV4	KDR	RNF24	PPP2R1B	PRPF38A		HOXC4	PRLHR	HTR1A	LRP2	FAM19A4	RPL27A	PCYT1A
ZIC2				TLX2		ARL2BP				NR2F6	KPNA3	DUSP12	PPP2R3A	C5orf62		HSCB	GPR12	HTR2C	LTBP2	FAM43B	RPL36A	PDE4C
ZIC3				TP53		BACE1				BTC	TNPO1	ZHX2	PPP2R5C	ATPBD4		RIC8B	GPR27	HTR7	LTK	FAM5B	RPS6	PDE6D
ZNF195				TRIM28		AXL				GUCA1A	KRT18	DKK1	PRCC	CABLES1		ICMT	MLNR	IGF2	MAB21L1	FAM5C	RPS15	PDK1
LRP8				TSC22D1		SKIV2L2				LEFTY2	LAMA4	SLC4A1AP	PRKAR1A	PRKCDBP		IER5L	GRIA2	IL7	MAL	RIMKLA	RPS19	PDK2
FZD5				TTF1		PLAT				ACVR2B	VWA5A	WDFY3	PRNP	TMEM170A		IFI16	GRID1	INSRR	MAPT	FAM84A	RXRB	PDK3
DEK				TwIST1		GATA3				IFITM1	LRP2	PHF8	PRPSAP1	AASDH		IFIH1	GRIK1	PDX1	MLLT3	FBN2	BLK	SLC26A4
FXR1				UTF1		NFYB				MUC1	LRP3	KANK1	PRSS8	WDR36		IL2RG	GRIK3	ISL1	CITED1	FBP1	SLC2A4	PER1
USP9X				VDR		TAF4				EGLN3	NBR1	SULF1	PSEN2	C1orf211		INHA	GRIN2B	ITGA4	MSX1	FBXL8	BMP4	PET112L
FZD7				WDHD1		SPSB1				DNMT3A	SMAD3	DNAJC9	PSMB1	COMMD7		INSM1	GRIN2D	ITPKA	MT1A	FBXO3	SLC4A2	PEX6
UTF1				ZEB1		HJURP				SOX4	MAN2C1	FBXW11	PSMC2	IRX2		PDX1	GRM7	JUN	MT1B	FEV	SLC19A1	PFKFB4
IFITM1				ZEB2		ADAMTS1				NLN	MCC	OBSL1	PTN	SPRED1		IRX2	CXCL1	KAL1	MT1H	FEZ1	POLR3D	PFN1
TMEFF1				ZFHX3		FBXO28				ESRP1	MDH1	SMG5	PTPN2	SGMS1		ISL1	GSC2	KCNA1	MT1M	FGF20	SRD5A1	PIGF
RUVBL1				ZFP161		EIF3B				POLR3G	MEF2A	PIP5K1C	PTPN3	SKA2		JARID2	GSTM3	KCNA3	MYF6	FGF3	SRM	PKM2
PPAP2A				ZFP36L1		TCF25				OAZ2	MICA	FRAT2	RAB5A	IER5L		KDM3A	GUCY1A2	KCNC2	MYO5B	FGF5	BRCA2	PMM2
USO1				ZFP42		NARG2				PAK1	MICB	COMMD3	RAD23A			JUP	GUCY1A3	KCNC4	MYOD1	FGF9	STAT6	PMS1
ADAM23				Zfx		HMGA1				NASP	MLH1	SLC44A1	RASA1			KCNN2	GUCY2D	KCND3	NCAM1	FIGLA	ZFP36L2	PMS2L3
TRIM24				ZIC1		ZWILCH				RBPMS	MAP3K11	ICMT	RASGRF2			KDR	HBA1	KCNH1	NEFM	FLI1	BSG	UBL3
HESX1				ZIC2		RFC4				TMEM64	MMP2	CHST5	REST			KIAA1143	HBA2	KCNJ2	NELL1	FLJ11235	SURF6	POLH
PROM1				ZIC3		CENPM				BTF3L4	MMP9	MKRN1	RFX1			ANO8	NRG1	KCNJ6	NEFL	DNAJC22	VAMP2	POU2F1
FUBP1				WT1		KLHL20				SCNN1A	MOBP	SSBP2	RGS10			KIAA1919	HHEX	KCNK2	NEUROD1	TET2	TCF12	PPA1
DDX18				MYBL2		COL4A1				DIDO1	MOV10	ZKSCAN5	RPL7			KIF15	MNX1	KCNMA1	NEUROD2	FLJ32063	TERT	PPIA
MAP7				ETV1		NUP54				ADD2	MRE11A	CBY1	RPL9			KITLG	HLF	KCNQ3	NEUROG1	CCDC140	TFRC	PPP1CB
CLDN6				ETV4		IDH2				C7orf30	MSH2	RAD54B	RPL15			KLF5	HLX	LGALS3	NFIX	Klhl35	TGFB1	PPP1R7
SYNGR3				MYBL1		MSH6				MTL5	MTM1	BAMBI	RPL30			KLHL5	HMX2	LMX1B	NKX2-2	SLFN11	TGFB3	PPP2CA
BUB3						CECR5				MBD2	NAP1L2	TXN2	RPL36A			LAMA4	FOXA1	LOX	NKX3-1	FLJ35409	ACTG1	PPP2R1B
DDX21						SF3B3				HAPLN4	NDUFB3	ABTB2	RPLP1			LARGE	FOXA2	LPL	NKX6-1	ANKRD18A	TOP1	PPP2R4
DCLK1						CHEK2				C8orf42	NDUFS2	SFRS18	RPS3A			LBP	ONECUT1	LRP2	NPAS1	DPY19L2P2	TPM2	PPP3CA
AURKB						SEMA4D				SOX2	NKTR	PRPF31	RPS18			LBX1	TLX1	LTBP2	NPR3	FBLN7	TSC2	PREP
NOLC1						MORC4				C1orf106	NMT1	KIAA1279	RPS26			LEFTY2	TLX2	LTK	NPTX1	C8orf47	TXN	PRKAB1
PTTG1						DCLK1				MED28	NODAL	PHGDH	RPS29			LGI1	HOXB1	MAB21L1	NPY1R	C17orf102	UBA52	PRKAB2
MED14						PLK4				SSR4	NP	ANKRD1	RTN2			LHPP	HOXB2	MAF	NTRK1	SHISA6	UCP3	PRKAG1
CER1						DYSF				WRNIP1	NPAS2	SNX5	SORT1			LHX2	HOXB3	MAL	NTRK2	FLJ45983	UROD	PKN2
HOMER1						DYSF				PRICKLE1	ROR1	TJP3	VPS52			LHX5	HOXB6	MAPT	OCA2	FLJ46347	VHL	PRKCSH
C1orf38						RAD51AP1				MAGED4	NVL	TNRC6A	SALL1			TMEM170A	HOXB7	MID1	OPRD1	FLRT2	WEE1	PRKDC
GDF3						HSPA14				ZMYM2	OAZ2	KCNMB4	SAT1			MBLAC2	HOXB8	MLLT3	SIX6	FOXA2	WT1	MAPK7
NFE2L3						SMC6				MED14	ORC1	MRPL13	SC5DL			IDO2	HOXC4	CITED1	OTX1	FOXB1	ZNF146	MAP2K5
DLGAP5						DAB2				CDH6	OXA1L	ATAD2	SCNN1A			ZNF740	HOXC5	MSX1	OTX2	FOXD2	IFRD2	MAP2K7
G3BP2						TBRG4				RGMA	P4HA1	TFPT	CXCL5			WDR86	HOXC6	MT1A	PAPPA	FOXD3	SLBP	PRKRIR
RABGAP1L						ANXA4				MST4	PDCL	TRA2A	SDHD			ZYG11A	HOXC8	MT1B	PAX1	FOXD4L4	FOSL1	PRPS2
SRA1						ELOVL1				RARRES2	PBX1	MYEF2	SET			LRAT	HOXC9	MT1H	PAX2	FOXD4L1	AKAP1	PRPSAP1
CHAF1A						GNL3				DNAJB6	PCBP1	KLHL5	SFPQ			LRFN3	HOXC11	MT1JP	PAX3	FOXD4L2	BCL2L12	PSMA1
DNAJB6						UPF3B				ID3	PCNA	HN1	SFRP1			LRRC2	HOXC12	MT1M	PAX6	FOXD4L3	HIST1H4E	PSMA5
AP1M2						L2HGDH				RAB3B	CDK16	DBR1	SFRP2			LRRN1	HOXC13	MT1X	PAX7	FOXE1	CASP8	PSMB1
G3BP1						STARD7				FGF2	CDK17	CXorf26	SRSF4			LINGO1	HOXD1	MYF6	PAX9	FOXF1	LMNB2	PSMB5
GPR64						HIP1				RAB34	PDHB	PIPOX	SRSF7			LRRTM3	HOXD3	MYO5B	PCDH8	FOXG1	PEX3	PSMB7
CEBPZ						COL1A2				ZNF281	ENPP2	UBR5	SGTA			LY96	HOXD4	MYOD1	PDGFRA	FOXJ1	Snord14c	PSMC4
AASS						ANXA1				FOXA3	PEX1	ATP6V1D	SH3GL3			MAB21L1	HOXD8	NCAM1	SLC26A4	FOXL1	CDK10	PSMC5
PRMT3						SUPT16H				GSTP1	CDK14	UFM1	ST3GAL2			MAN2C1	HOXD9	NEFM	PENK	FOXL2	CTSF	PSMD3
ZNF267						DIAPH2				APOE	SERPINA1	ANKHD1	SKIL			ME3	HOXD11	NELL1	PGM5	FRMD3	CBS	PSMD5
TRIM22						LRPPRC				DCT	PIK3R2	WDR70	SLC3A2			MED12	HOXD12	NEFL	PGR	FUT4	HDAC3	PSMD7
NPM3						NUP88				NTHL1	PITX2	RIF1	HLTF			MEIS1	HOXD13	NEUROD1	PITX1	FZD10	CCKBR	PSMD8
TUBB2C						COPA				COBRA1	EXOSC9	RIC8B	SNAPC1			ATPBD4	HPCAL1	NEUROD2	PITX2	FZD2	SQSTM1	PSMD10
LYPLA1						GLDC				MTF2	PODXL	C12orf35	SNAPC3			C11orf41	HSF4	NEUROG1	PITX3	GABRA2	CCNB1	PTPN1
OLFM1						MTF2				C18orf54	POU2F1	DPPA4	SNRPA			MGC39545	HSPA6	NFIX	PKP1	GABRA4	CCND2	PTPN6
MAD2L2						RANBP1				DSG2	POU4F1	LSG1	SNRPD3			C1orf211	HTR1A	NKX2-2	PLEC	GAD2	CD2	PTPRF
NOP56						CCDC53				LPHN2	POU5F1	TBC1D22B	SNRPN			GNPTAB	HTR2C	NKX3-1	PLXNA2	B4GALNT1	SYNGR2	PYCR1
PAICS						GNAS				PIPOX	PPP1R2	NPLOC4	SNX1			MGEA5	HTR6	NKX6-1	PMP22	B4GALNT2	AP4M1	ALDH18A1
POLR3G						RMND5B				PPP2R1B	PPP2R1A	RBM22	SOX2			MLLT10	HTR7	NPAS1	POLE	GALNTL4	SLC9A3R2	RAB1A
RAD51AP1						GPR19				BBC3	PPP2R1B	CCDC94	SP2			MSC	ICAM4	NPR3	POU3F1	GALR2	TNFRSF8	RGL2
LEFTY1						MLLT11				RRAS2	PPP2R3A	CARKD	SSR4			MTM1	IGF2	NPTX1	POU3F4	GATA2	NR1D1	RAB3A
IGF2BP3						GAS6				SHF	PPP2R5C	TMEM30A	STAT3			MYF5	IGFBP5	NPY1R	POU4F1	GATA3	CD63	RAC2
IGF2BP2						ECD				B4GALNT4	PRCP	H2AFJ	STC1			MYST3	IHH	NRCAM	POU4F2	GATA4	HERPUD1	RAD9A
MTHFD2						C17orf63				GCNT1	PKIB	PRR11	hspa13			NAALAD2	IL7	NTRK1	POU4F3	GATA6	CD79B	RAP2B
NMU						CD47				SLC39A1	MAPK8	KDM3A	STXBP2			NANOG	IL15RA	NTRK2	PRKCE	GBX2	TOMM20	RASA1
KIF2C						RABGAP1L				NIPSNAP1	PRNP	KLHL4	TAF12			NEBL	TNFRSF9	OCA2	PRKG1	GDF6	HNRPDL	ARID4A
PIM2						PMPCA				CNIH4	PRSS8	PARD3	TAL1			NEUROG1	IMPDH1	OPRD1	MAPK4	GDF7		KDM5A
NUDT21						HEATR1				H3F3A	PSEN2	SMARCAD1	TALDO1			NFE2L3	INSM1	SIX6	PYY	GDNF		RBBP8
LECT1						MAPKAPK5				TRIM24	PSMA1	OLFML3	TARBP2			NFIA	INSRR	OTX1	PTGDR	GHR		RBL1
DIDO1						MAPKAPK5				SOX13	PSMB1	KIF15	TBP			NFIX	PDX1	OTX2	PTGER2	GHSR		RBM4
MYST2						SART3				NIPA2	PSMB4	KIAA1143	TCF7L2			C5orf62	ISL1	PAPPA	PTGER3	GIMAP5		RECQL
PLA2G16						FCHO1				BMPR1A	PSMB5	ARID1B	TCF20			NKX2-2	ITGA4	PAX1	PTGER4	GJB2		RFX5
PSIP1						NUP160				NAV2	PSMC2	LRRN1	PPP1R11			NKX2-3	ITPKA	PAX2	PTGFR	GLT25D2		RGS16
WDHD1						ENOPH1				NCRNA00292	PSMD9	ANO8	TDGF1			NPAS3	ITPKB	PAX3	PTHLH	GNA14		RHEB
CHEK2						VSNL1				RBPJ	PTN	TGIF2	LEFTY2			NR2E1	JUN	PAX6	PXMP2	GPC5		RLN1
GPR176						EXO1				FABP5	PTPN1	PRDM14	THBS2			NR4A2	KAL1	PAX7	RASGRF1	GPM6B		RNF4
OIP5						EXOSC5				DPY30	PTPN2	LHPP	THOP1			NR6A1	KCNA1	PAX9	RBP4	PRLHR		ABCE1
RRAS2						SMARCA2				ARL6IP1	PEX2	SOX17	TIA1			GRAMD3	KCNA3	PCDH8	RGS10	GPR101		RPL5
MTF2						POLR2D				CHEK2	QARS	ZDHHC6	TIAL1			NUCKS1	KCNA5	PDGFRA	RYR3	GPR12		RPL8
SEPHS1						MMS19				PXDN	RAB5A	NUCKS1	TIMP4			OLFML2A	KCNC2	SLC26A4	SCN4B	O3FAR1		RPL9
RAP1GAP2						MPP6				PTPRZ1	RAB5B	DDX31	TLE1			OLFML3	KCNC4	PENK	SCNN1G	GPR88		RPL13
TTLL12						ZNF185				FARP1	RAD23A	ARMCX5	TLE2			OLIG3	KCND3	PGM5	SCTR	GRIA2		RPL15
PASK						TMCO1				MGST1	RANGAP1	ACD	TLE3			ONECUT1	KCNH1	PGR	SFRP1	GRID1		RPL18
MDN1						HOXB2				EGR1	RAP1A	GNPTAB	TNFAIP2			OR5AR1	KCNJ2	PITX1	SFRP5	GRIK1		RPL19
COBL						KIAA0922				ZMYND8	RARB	LRFN3	TOP2A			ORC1	KCNJ3	PITX2	SHH	GRIK3		RPL27
BOP1						HMMR				RCC2	RASA1	Rnf219	TPM3			OSR2	KCNJ5	PITX3	SHOX	GRIN3A		RPL27A
NCAPH						CCT5				CYR61	RASGRF2	EFTUD1	HSP90B1			OTP	KCNJ6	PKP1	SHOX2	GRM7		RPL31
FRAT2						SDC4				CNIH2	RBBP4	PRKRIP1	TUBG1			OTX1	KCNK2	PLEC	SIM2	GSC		RPL32
SIRT1						TREX2				HIC2	RBM4	TBL1XR1	TXNRD1			PARG	KCNMA1	PLXNA2	SIX1	GSC2		RPL37
CBX5						TREX2				N4BP3	RBP1	C15orf29	UBC			PAX6	KCNQ3	PMP22	SIX3	GSX1		RPLP1
TNPO3						NUP85				MLLT11	REST	NANOG	UBE2D3			BMI1	LAMA3	POLE	SLC1A2	GSX2		RPS5
PRKD3						C1orf38				LSM7	RFX1	CNTNAP3	UBP1			CDK17	LGALS3	POU3F1	SLC1A4	GUCY1A3		RPS6
KIF4A						PLK2				NUCKS1	RGS10	DHDDS	UFD1L			PDCL	LMX1B	POU3F4	SLC6A1	GUCY2D		RPS6KA2
RAD54B						UNG				FAM84B	RNF2	PHF17	UGT8			PDE10A	LOX	POU4F1	SLC6A3	HAND2		RPS6KB1
NOL11						ZNF281				ENO2	RPL17	GRHL2	VASP			CDK14	LPL	POU4F2	SLC9A2	HBA1		RPS13
SFRS18						EMP2				GJC1	RPL21	URM1	VIM			PHF17	LRP2	POU4F3	SLC9A3	HBA2		RPS17
LRIG1						MCM4				GPRC5B	RPL32	C14orf156	ZIC1			PHF8	LTBP2	PRKCE	SLCO2A1	HES2		RPS19
CNTNAP2						CSTF1				MTX3	RPLP1	TCF7L1	ZIC2			PIPOX	LTK	PRKG1	SLIT1	HES7		RPS20
AUTS2						KPTN				C16orf75	RPS3A	USP44	ZIC3			POLR3G	TACSTD2	MAPK4	SRD5A2	HEY1		RPS21
SERBP1						MPHOSPH6				HDHD1	RPS13	C14orf153	ZNF140			POU5F1	MAB21L1	HTRA1	SSTR1	HHAT		RPS25
PITPNC1						PPM1G				FKBP10	RPS18	GTPBP3	ZNF217			PPAP2A	SMAD6	PYY	SSTR2	HHEX		RPS26
GNL3						ANXA11				SLC2A3	RPS26	C14orf151	MAP3K12			PPP2R1B	MAF	PTGDR	ABCC8	HHIP		RPS27A
FOXD3						MBD2				NXN	RPS27A	LINGO1	USP7			PPP2R3A	MAL	PTGER2	TAL1	HLX		RPS29
ITGB1BP3						GGNBP2				HIST1H4J	RYR3	PRPF38A	FZD3			PRAC	MAP6	PTGER3	TBX1	MNX1		RRAS
NDUFAF4						E2F3				SET	S100A11	C5orf62	MYST3			PRDM14	MAPT	PTGER4	TBX2	HMX2		RXRB
CYP2S1						DAZAP2				STK17A	VPS52	ATPBD4	MLLT10			PRKCDBP	MDS1	PTGFR	TBX5	HMX3		VPS52
PYCR2						GOLGA3				H19	SALL2	CABLES1	ANP32A			PROX1	CD99	PTHLH	TCEA3	HOXB1		SARS
RRP15						NCAPG2				CPXM1	SALL1	WDR20	SLC7A5			PTF1A	MID1	PXMP2	TBX3	HOXB13		SCD
GMNN						LOXL2				IGSF3	SC5DL	SFXN1	TAF15			PTHLH	MLLT3	RASGRF1	HNF1B	HOXB2		SCO1
GAL						AASS				C6orf168	SCNN1A	PRKCDBP	MKKS			PTPN2	FOXO4	RBP4	NR2F2	HOXB3		SDF2
FAM108B1						EFEMP2				ENAH	SDC4	NAA30	CDC7			RAB5A	CITED1	RGS10	THBD	HOXB6		SRSF2
PIPOX						MRPL11				EXOSC7	SEPP1	TMEM170A	CDC45			RAD54B	MSX1	RYR3	NKX2-1	HOXB7		SRSF5
ZNF589						DLGAP5				IER2	SET	OSR1	EOMES			RASGRF2	MT1A	SCN4B	ICAM5	HOXB8		SRSF7
RNF138						KCNK5				WDR92	SFRP1	AASDH	FZD1			RBM22	MT1B	SCNN1G	TLL1	HOXC11		SLC1A4
NOP16						PPM1B				ERBB3	SFRP2	WDR36	FZD7			REST	MT1H	SCTR	TP73	HOXC12		SLC2A4
LARP7						CCNA2				HMGA1	SRSF4	C1orf211	HIST2H2AA3			RHD	MT1JP	SDC2	TRH	HOXC4		SLC7A1
ESF1						RMI1				GPR19	SGK1	COMMD7	HIST2H2BE			RIF1	MT1M	SFRP1	TRPC5	HOXC5		SLC12A2
AZIN1						KDM1A				B3GNT2	SCG5	IRX2	HIST1H4C			LONRF3	MT1X	SFRP5	UCN	HOXC6		SLC22A3
LSR						BMS1				PCDHA10	ST3GAL2	RDH10	TTF2			RNF24	MTM1	SHH	UCP1	HOXC8		SLC22A4
GINS2						SNAI2				ISX	PMEL	Tstd2	TEAD2			ROR1	MYF6	SHOX	VDR	HOXD1		SNAPC1
GPRC5B						TAPBP				TUBB2A	SKIL	SPRED1	OGT			RORB	MYO5B	SHOX2	WNT1	HOXD12		SNAPC3
CECR1						ETHE1				JPH4	SLC1A1	SGMS1	CDC42BPA			RPS18	MYOD1	ST8SIA1	WNT2	HOXD13		SNRPA
BRWD1						SF3A3				LAPTM4B	HLTF	AMIGO2	PIK3R3			RPS3A	NBL1	SIM2	WNT6	HOXD3		SNRPD3
MIS18A						PIK3R4				ZNF589	SNRNP70	SKA2	PARG			SALL1	NCAM1	SIX1	WNT7A	HOXD4		SOD1
FAM64A						H2AFY				LOC100507419	SNRPA	IER5L	AP3B1			SEMA3A	NDP	SIX3	WNT10B	HOXD8		SOX12
PUS7						TPM2				CDKN1C	SNRPE	MED11	CDC14B			SESN3	NEFM	SLC1A2	WNT11	HOXD9		SP4
EPB41L4B						S100A13				TMEM133	SNRPN		PPAP2A			SET	NEFH	SLC1A4	WT1	HPCAL4		SPIB
L1TD1						DBC1				FNBP1L	SNX1		USO1			SFRP1	NELL1	SLC6A1	ZIC1	HPSE2		SRD5A1
ERCC6L						SYNGR3				PCDHA12	SON		EIF3F			SFRP2	NEFL	SLC6A3	ZBTB16	HRK		SRI
ESRP1						ATOX1				BPHL	SOX2		B3GALT4			SRSF4	NEUROD1	SLC8A3	SLC30A2	HS3ST3B1		SREBF2
NCAPG2						GMNN				SOCS1	SP2		GBF1			SHC3	NEUROD2	SLC9A2	SLC30A3	HS6ST1P1		SRP54
ZNF770						USP9X				TFAP2C	SPARC		RIPK1			SHROOM3	NEUROG1	SLC9A3	SLC30A4	HS6ST3		SRP68
PAK1IP1						TRIP13				PRR5	STAT3		TRIM24			SKIL	NFIA	SLC18A3	BTG2	HSF4		SRPR
C12orf48						PUS1				FGF11	STC1		SAP30			SLC24A2	NFIC	SLCO2A1	PAX8	HSPA6		SSB
FANCL						PALLD				THY1	AURKA		HESX1			SLC24A3	NFIX	SLIT1	KCNAB1	HTR1A		SUPT5H
DPPA4						WDHD1				USP9Y	STRN		TSC22D1			SLC30A1	NGF	SOX1	NR4A3	HTR2C		VAMP1
VRTN						RAB32				SPON1	STXBP2		PER2			SMARCAD1	NGFR	SOX3	DPF3	HTR7		SYK
NUDT15						ZMYM1				PDPN	SUPT4H1		SPAG9			SNRPN	NHS	SRD5A2	ST8SIA2	ICAM5		SYPL1
BRIX1						LMCD1				CTGF	TAF4B		NEMF			SOX2	NKX2-2	SSTR1	EOMES	IGF2AS		CNTN2
MIS18BP1						PPP1CC				HSD17B4	TAF12		TMSB10			SOX5	NKX3-1	SSTR2	PIP5K1B	IGSF21		TCEB3
LGR4						MUTYH				PTPLAD1	TAL1		BUB3			SPAG6	NKX6-1	ABCC8	SOX14	IL1RAPL2		C2orf3
MCM10						ZBTB3				TMSB15B	TALDO1		DDX21			SPAG9	NOS1	TAL1	BARX2	IL7		TCF12
PRPF40A						BMP5				BAX	TARBP2		LARGE			SPIC	NOTCH2	TBX1	PIR	INA		MLX
TMEM48						ADCY6				GPR27	TBCC		LRAT			SPRED1	NPAS1	TBX2	LGR5	INSM2		TLE3
C12orf11						C16orf59				COL2A1	TBL1X		PNMA1			ST6GAL2	NPAS2	TBX5	RGS20	INSRR		TLL2
CCAR1						KRT10				ETV1	TBP		MSC			STAT3	NPR3	TCEA3	UNC5C	PDX1		SEC62
WDR12						SGCE				NOTCH3	TCF7L2		DHRS3			STEAP2	NPTX1	TBX3	CHRD	IRX3		TMF1
RCC2						MRPS17				ALDH7A1	TCF20		B4GALT6			SULF1	NPY1R	HNF1B	NOL4	IRX4		TMPO
KLHL7						HMHA1				CITED4	TDGF1		CNOT8			SYNPR	NPY5R	NR2F2	TRADD	IRX5		TMSB4X
CHST7						TSEN34				DNAJB5	TERF1		CER1			TAF12	NRCAM	THBD	HRK	ISL1		TNFAIP1
EXOSC5						SERBP1				LOC148824	LEFTY2		CDYL			TAL1	NTRK1	NKX2-1	GALR2	ISL2		TP53
NUP107						TMEM48				PIM1	THBS2		MED17			TALDO1	NTRK2	ICAM5	CACNA1G	ITGA4		TPP2
SALL4						MIOS				SPINT1	TIA1		GGPS1			TBL1XR1	NTRK3	TLL1	PHOX2B	ITPKA		TPR
SLC39A10						GPR124				MAN2A1	TIAL1		ATP6V1G1			TBX5	OCA2	TSPAN6	CDK5R2	JUN		TPT1
MRS2						SLC10A3				FST	TIAM1		RBM39			TCF20	OPRD1	TP73	CH25H	KAZALD1		HSP90B1
SPC25						SS18L2				WFDC2	TIMP4		KIF20B			TCF7L1	OPRK1	TRH	INA	KCNA1		TSC2
NLN						BRP44L				ANK3	TLE2		NFE2L3			TDGF1	SIX6	TRPC5	SLC6A5	KCNA3		TSPY1
NLGN4X						UBE2J1				ZNF187	TLE3		RNF14			TFAP2C	OTX1	TUBA4A	DGKI	KCNAB1		TTC4
MTA3						CER1				TCEB3	TSPAN6		FEZ1			GRHL2	OTX2	UCN	REPS2	KCNC2		TUBG1
ZNF398						BRIX1				TRAPPC6A	TOP2A		MORF4L2			THBS2	OVOL1	UCP1	MSC	KCNC4		TULP3
SEMA6A						C10orf137				RPS3	TSSC1		MDC1			TRIM24	PAPPA	VDR	CRLF1	KCND3		TYK2
LRRN1						CDC20				PARD6G	TTF1		ZNF516			TIMM23	PAX1	VIPR2	KLF4	KCNH1		U2AF1
CACHD1						PPT1				PRMT1	TUBG1		KIAA0391			NKX2-1	PAX2	WNT1	SLIT2	KCNH3		UBE2D3
FAM60A						NHP2L1				NDUFA4	TXNRD1		PUM1			TLE3	PAX3	WNT2	LHX2	KCNK12		UBE2G2
PRDM14						PPIH				KRTCAP3	UBC		TMEM63A			SGMS1	PAX5	WNT6	KL	KCNK13		UCHL1
NOC3L						CDT1				CSNK1E	UBE2D3		ZNF646			TNC	PAX6	WNT7A	NTN1	KCNK2		USP4
AEN						SEC31A				CPZ	SUMO1		HDAC9			TNRC6A	PAX7	WNT10B	ECEL1	KCNK4		UQCRC2
SLC13A3						MTIF2				HNRNPAB	UBP1		KNTC1			TOP2A	PAX9	WNT11	HAND2	KCNMA1		USP1
CAPRIN2						NHP2L1				C10orf35	UFD1L		FAM115A			TRIM22	PCDH8	WT1	ONECUT2	KCNQ3		VASP
DBNDD1						TUBA1A				MYCL1	VIM		KIAA0247			TRIM5	CDK16	ZIC1	NRG2	KCNV1		VCP
CAMKV						XRCC5				GRB7	VLDLR		BCLAF1			TSC22D1	PDGFRA	ZNF711	CXCL14	VASH1		VDAC2
NUP37						LIG3				CCND2	VRK2		DHX38			UBE2D3	SLC26A4	ZBTB16	SPAG6	KIAA1199		VGF
ELOVL6						PLD3				TIMM17B	WARS		MTSS1			Ufm1	PENK	SLC30A2	GNA14	KIAA1324		EIF4H
DSCC1						TWF1				OLFM1	WEE1		SPCS2			FAM180A	PGM5	SLC30A3	FEZ1	Rimbp3		XK
GNPTAB						NCOA6				GCSH	ZIC1		ARHGAP11A			USP44	PGR	SLC30A4	PDE4DIP	KIRREL3		YY1
AKIRIN1						MFSD1				PSMG3	ZIC2		ZEB2			USP7	PITX1	BTG2	FRMPD4	KL		YWHAH
NARG2						NFE2L3				ARID3B	ZIC3		HEPH			VPS52	PITX2	PAX8	ZEB2	KLF4		ZFPL1
LIN28A						FASTKD1				C7orf44	CNBP		EPM2AIP1			WDR36	PITX3	KCNAB1	SV2B	KY		ZNF7
NANOG						MYL12A				CCBL1	ZNF174		SMG7			WDR49	PKP1	NR4A3	MAFB	LBX1		ZNF12
PHF17						MYL12A				CLDN7	ZNF185		MED12			XCL1	PLEC	ALX1	HS3ST3B1	LGALS3		ZNF35
NAA15						CCDC92				GRTP1	ZNF202		NAALAD2			YAF2	PLS3	DPF3	PTPRU	LGR5		ZNF85
MYO19						SET				FAM108B1	ZNF217		ACOT8			ZEB2	PLXNA2	ST8SIA2	OLIG2	LHX2		ZNF134
PUS1						H2AFZ				APOC1	ZNF226		ABCF2			ZFP36L1	PMP22	EOMES	IRX5	LHX4		ZNF136
TMEM177						PAK1IP1				ADRBK2	ZNF112		DPP3			ZIC1	POLE	PIP5K1B	SPON1	LHX5		ZNF142
SLC38A1						CKAP4				PLS3	MAP3K12		HUWE1			ZIC2	POMC	SOX14	HOXB13	LHX6		TRIM25
TMX1						TMEM9B				FZD8	USP7		GPC6			ZIC3	POU3F1	BARX2	MAB21L2	LHX8		ZNF174
WBSCR16						SNRPA				AP1M2	BAG6		ACTR1A			ZIC4	POU3F4	PIR	RASL10A	LMX1B		ZNF192
CDT1						C16orf7				RAB21	MYST3		G3BP1			ZIC5	POU4F1	LGR5	DMRT2	TMEM132E		ZNF225
SPRY4						MMP2				BICD1	MLLT10		SUGP2			FEZF2	POU4F2	RGS20	LBX1	C1orf194		PTP4A1
TCF7L1						IDH1				TRIM2	FXR1		DDX39A				POU4F3	UNC5C	TBR1	LAYN		CSDE1
BCL2L12						NUP153				NT5DC2	ANP32A		MRPS31				PRKCE	CHRD	SIX2	C1orf213		DAP3
USP44						STAU2				CACNA2D2	SLC7A5		TRIM22				PRKCH	NOL4	SLC27A2	RIMBP3C		FZD5
GINS4						CAPN2				PPM1H	MKKS		HMG20A				PRKG1	TRADD	VAX1	LOC153684		manf
HPS3						PCCB				LARS2	PICALM		TIMM23B				MAPK4	HRK	RIPK3	NBPF11		SLC39A7
MAK16						TGFBI				NDUFS5	AXIN2		VAT1				MAPK11	TNFRSF11A	STMN2	PABPC1L2A		EPM2A
SLC7A3						PTTG1IP				PTPRS	CDC7		DDX17				HTRA1	GALR2	PTPRT	RPRML		AIMP2
ZSCAN10						NUDC				CECR1	CDC45		NEBL				PYY	CACNA1G	FZD10	C17orf82		UBXN8
ANGEL2						NOC3L				PAWR	EOMES		ANP32B				PTGDR	PHOX2B	IKZF3	C5orf39		GLRA3
KIFC2						PEA15				FLAD1	FZD7		ARFGEF1				PTGER2	CDK5R2	PPM1E	C13orf36		CCDC6
C20orf72						PLK1				CADM4	FZD8		POLR3G				PTGER3	TRPA1	VASH1	DUOXA2		CUL5
DMKN						PLK1				PAICS	HIST2H2AA3		TRIM16				PTGER4	HAP1	SLITRK3	RIMBP3B		COIL
EGLN3						G3BP2				SLC25A4	HIST1H4C		PDPN				PTGFR	CH25H	DKK1	LOC441413		ELL
CDCA5						BRP44				MED22	TTF2		LEFTY1				PTHLH	INA	SORCS3	ANKRD20A3		DPF1
MAL2						CASC3				INTU	PPFIBP1		EXOC5				PXMP2	SLC6A5	PDZD2	NCRNA00268		DGCR6
FAM46B						NAE1				LIMD2	PARG		IGF2BP3				RARRES1	DGKI	GLT25D2	ANKRD20A2		LZTR1
SCGB3A2						UGP2				IGJ	AP3B1		GNA13				RASGRF1	REPS2	ASTN2	ANKRD18B		HDHD1
GYLTL1B						TRIM28				ZC4H2	CDC14B		MGEA5				RASGRF2	NOG	LPHN3	NDUFA4L2		USP11
LOC157627						RAN				C11orf84	KHSRP		RBBP9				RBBP7	MSC	KCNH3	TMEM88		KDM5C
C8orf42						SORL1				LPHN1	KLF7		SDCCAG8				RBP4	CRLF1	OTP	LPHN3		SMC1A
C11orf82						IFNGR2				MYO10	PPAP2A		C5orf4				RGS10	GPR50	HEY1	LPL		TMEM187
ARL5B						THOC1				AFP	EIF3D		NMU				RORB	KLF4	DDAH1	LRCH2		LAGE3
TUBB2B						SERINC1				SUV420H2	EIF3F		GADD45G				RXRG	SLIT2	TMEFF2	LRFN5		HIST1H4I
CKMT1A						MRPL16				SERPINH1	PEA15		MAGED2				RYR3	LHX2	FLRT2	LRP2		ACOX3
LOC91431						GADD45A				PROM1	B3GALT4		MORF4L1				SCN4B	KL	C20orf103	LRRTM1		HIST1H2AI
CD24						IL10RB				PLCXD1	GBF1		MSL3				SCNN1G	NTN1	TMEM59L	LTBP2		HIST1H2AK
						CCT4				SERPINB8	RIPK1		CLP1				SCP2	ECEL1	VAX2	LTK		HIST1H2AJ
						PCDH7				GABARAPL1	CDS2		MAPRE2				SCTR	HAND2	ABTB2	LYSMD2		HIST1H2AC
						CCT7				PARP1	MTMR1		KIF2C				SDC2	ONECUT2	PARM1	MAB21L1		HIST1H2AM
						LIMA1				C1orf21	MPDZ		RBPMS				SECTM1	NRG2	CHRDL2	MAB21L2		HIST2H2AA3
						MCM2				CLIC4	TRIM24		UBE2C				SFRP1	CXCL14	OLFML2B	MAFB		HIST1H2BG
						KLF6				DBNDD1	DPM1		DIDO1				SFRP5	SPAG6	Cnrip1	MAL		HIST1H2BN
						ASNA1				SEZ6L2	HESX1		HNRNPUL1				SHH	GDA	EGFL6	MAPK4		HIST1H2BM
						CDC42EP1				PSMB6	ALKBH1		PWP1				SHOX	GNA14	NKX2-8	MAPT		HIST1H2BF
						PCNA				ZNF423	TSC22D1		FICD				SHOX2	FEZ1	FBXO3	MCOLN3		HIST1H2BE
						LAMB1				TMEM158	CDC123		NUDT4				ST3GAL1	PDE4DIP	IL1RAPL2	MESP1		HIST1H2BH
						BIRC5				CTSC	CDC16		FZD10				ST8SIA1	FRMPD4	FGF20	METRNL		HIST1H2BI
						LBH				NLGN2	DDX18		RNF24				SIM2	ZEB2	LHX6	AGPAT9		HIST1H2BC
						EPB41L2				PLD2	AP1S2		DUSP12				SIX1	SV2B	CNNM1	FAM81A		HIST2H2BE
						IFI30				PRSS16	SPAG9		CBX3				SIX3	MAFB	KCNV1	ANKRD20A5		HIST1H4B
						ZMYM4				PPAT	NFS1		OIP5				SLC1A2	HS3ST3B1	FOXD3	RSPO2		HIST1H4L
						C13orf23				UNC5B	PAPSS2		MTF2				SLC1A4	PTPRU	FOXB1	MGC39545		PLA2G6
						EXT1				RCN2	CLDN6		LPHN1				SLC5A5	RASGRP1	DKK2	MLLT3		SLC25A11
						GATA6				ARHGEF40	PKMYT1		DKK1				SLC6A1	OLIG2	PCDH17	MSC		TAGLN2
						ACVR2B				SLC29A1	USP10		MAST1				SLC6A2	IRX5	BHLHE22	MSX1		UXT
						WDR13				FUBP1	SEC22C		ACIN1				SLC6A3	SPON1	RPS6KA6	MT1A		EEA1
						PTMA				NDUFA13	NEMF		AZI1				SLC6A11	HOXB13	C13orf15	MT1B		STX7
						AURKB				LPCAT1	TMSB10		EXPH5				SLC8A3	MAB21L2	STXBP6	MT1H		CMAH
						CALU				CNN2	BUB3		MRPS27				SLC9A2	RASL10A	TMOD2	MT1M		RAD54L
						LEPROT				NNAT	LARGE		PHF8				SLC9A3	DMRT2	TBX21	MT1DP		GNPAT
						CPE				BST2	VAPB		NCDN				SLC18A3	LBX1	RAX	MYF6		SIP1
						BIRC2				MOSC1	NOLC1		2011-09-06				SLCO2A1	TBR1	VSX1	MYO5B		RANBP3
						RRS1				MACC1	LRAT		ZCCHC14				SLIT1	SIX2	WDR8	MYOD1		SLC43A1
						USO1				POP7	PNMA1		KANK1				SOX1	RAI2	DUOX2	NAGS		PEX3
						RPS6KA4				KAZ	MSC		fam168a				SOX3	GADD45G	NEUROG3	NAV2		PARG
						ZNF212				PFN2	DHRS3		RRS1				SOX9	SLC27A2	KCNK4	NCAM1		CSDA
						ARF4				GNPDA1	TRIP10		SULF1				SOX10	VAX1	IRX4	NEFM		COPS3
						GLB1				TRAF4	TRIP4		NUP160				SPTB	RIPK3	DHH	NEFL		AGPS
						NOP16				ACTC1	GTF3C4		FBXW11				SRD5A2	STMN2	SPOCK3	NELL1		BLZF1
						TARS2				SFRS18	B4GALT6		NEDD4L				SSTR1	ADAMTS5	IGF2AS	NEUROD1		PIAS1
						HOPX				VPS25	CNOT8		SASH1				SSTR2	PTPRT	WT1-AS	NEUROD2		DEGS1
						AQR				PANK1	CER1		DNAJC16				ABCC8	SOX21	WNT16	NEUROG1		MADD
						DUSP1				HMX1	DDX23		OBSL1				TACR1	FZD10	HPCAL4	NEUROG2		MKNK1
						S100A11				PTPRF	CDYL		KIAA0368				TAL1	IKZF3	TPPP3	NEUROG3		KHSRP
						ATP6AP1				GNG4	MED23		PIP5K1C				TBX1	PPM1E	DUOX1	NFIX		AKR7A2
						CUTC				ZNF827	EIF2AK3		FRAT2				TBL1X	VASH1	GPR88	DUOXA1		PRKRA
						RAB31				MRPS34	PIGL		COMMD3				TBX2	SLITRK3	FLJ11235	NKX2-2		USO1
						THUMPD1				MYCN	EEF1E1		SLC44A1				TBX5	ZNF365	DLL4	NKX2-3		PSMG1
						TGIF1				PCDHB2	TMEM59		ICMT				TCEA3	DKK1	HES2	NKX2-8		RNASET2
						TNFRSF1A				PDZD4	BAG5		CBX5				TBX3	SORCS3	FEV	NKX3-1		EIF3I
						SMARCD3				PRKCI	ATP6V1G1		ETHE1				HNF1B	PDZD2	TET2	NKX6-1		STX16
						APEH				UCHL1	SEC22B		ZNF281				TFAP2C	GLT25D2	DCHS2	NKX6-2		STX10
						NSUN5				FHDC1	GTPBP1		ORC6				NR2F2	PLCB1	SIDT1	C2CD4A		PLA2G4B
						HAND1				HUNK	GDF3		PPP1R15A				THBD	ASTN2	Lppr1	NOL4		JRKL
						EXOSC8				LRIG1	PREPL		SSBP3				NKX2-1	LPHN3	CASZ1	NPAS1		SNX3
						SAV1				SLC38A1	RBM39		SLC7A11				ICAM5	KCNH3	SUSD4	NPNT		CRADD
						MCM10				CTH	NFE2L3		SGK3				TLL1	OTP	FEZF2	NPR3		CD164
						MYL9				AMOTL2	NCOR1		GSPT2				TLL2	HEY1	CRTAC1	NPTX1		RAB11A
						HOMER1				CDC6	FEZ1		C9orf5				TSPAN6	DDAH1	MCOLN3	NPY1R		RIPK2
						DTL				C1orf172	MORF4L2		CBY1				GPR137B	VSIG2	FBXL8	NR2F2		PEX11B
						SUPV3L1				TNC	ZNF516		RAB3GAP2				TNFRSF1B	TMEFF2	GIMAP5	NR4A3		SUCLG1
						STIP1				WWC1	KIAA0391		RAD54B				TP73	FLRT2	STK32B	NRG1		TRIM24
						C12orf11				LGR4	FAM131B		LSM4				TRH	C20orf103	CAMK2N1	NRG2		DPM1
						ABCC1				UBE2C	TMEM63A		BAMBI				TRPC5	TMEM59L	BATF3	OAF		DPM2
						NAMPT				SNRPD1	SART3		ARIH1				TRPC6	VAX2	TRIM36	NT5C1A		SAP30
						CLPX				RNF41	KNTC1		ABTB2				TUBA4A	ABTB2	ELMOD1	NTN1		GGH
						NGDN				ADAM19	FAM115A		USP49				UCN	PARM1	HHAT	NTNG2		ALKBH1
						GNL2				SMS	KIAA0101		CLIC4				UCP1	CHRDL2	ADAP2	NTRK1		DLEU2
						NUP37				FAM119A	BCLAF1		FAM98A				VDR	OLFML2B	MESP1	NTRK2		ARHGEF7
						SMARCC1				ITGA3	ATG13		C20orf194				VIPR2	Cnrip1	BARX1	NPAS4		SQSTM1
						CTCF				PRDX1	DHX38		SFRS18				WNT1	EGFL6	CYP26B1	OCA2		SGPL1
						AKT1				DSCC1	DLGAP5		TBC1D10B				WNT2	NKX2-8	KCNK13	OLFML2B		CDC16
						IGFBP7				ZNF232	SFI1		PLEKHG3				WNT3	FBXO3	KCNK12	OLIG2		ZNF259
						DDX46				AXIN2	TSC22D2		GGA1				WNT6	IL1RAPL2	BARHL1	ONECUT1		SLC5A6
						EFNB2				PTMS	ARHGAP11A		KIAA1279				WNT7A	FGF20	NDUFA4L2	ONECUT2		HERC1
						MRPL3				POLR3K	LCMT2		TRPC4AP				WNT10B	LHX6	CA10	OPRD1		MBD4
						DVL3				STARD4	ZEB2		KIF26A				WNT11	CNNM1	KIAA1199	C4orf49		HIST1H2AG
						THBS3				MRPL11	EPM2AIP1		TIMM9				WT1	KCNV1	CBX8	OSR1		HIST1H2BJ
						CCT8				KIAA0114	SUPT7L		TIMM8B				ZIC1	FOXD3	TTYH1	OTOP1		PLOD3
						MCM7				PRPS1	NCAPD2		HBP1				ZNF711	FOXB1	Gjd2	OTOP2		CH25H
						FOXJ2				ALDH5A1	JOSD1		Dnajc2				ZBTB16	DKK2	TMEM27	OTOP3		BAZ1B
						DDX18				MMP9	USP3		ANKRD1				SLC30A2	PCDH17	DSCAML1	OTP		NFS1
						NDEL1				EIF1B	MED12		FOXP1				SLC30A3	BHLHE22	KIAA1324	OTX1		ASH2L
						ANXA2				GRAMD1A	NAALAD2		TJP3				SLC30A4	RPS6KA6	ARHGAP20	OTX2		LATS1
						AGTPBP1				SLC25A29	ACOT8		EIF2C2				NPHS2	PCSK1N	LRCH2	OXCT2		RQCD1
						DHRS11				PTMA	ABCF2		SLC39A1				BTG2	SLCO4A1	ZFYVE28	PAPPA		AIFM1
						PAM16				NEDD4L	SNUPN		LSM3				PAX8	C13orf15	FAM5B	PAX1		RRP9
						SLTM				SNRPF	GPC6		TNRC6A				KCNAB1	STXBP6	CXCL16	PAX2		ATG12
						CORT				GYLTL1B	ACTR1B		PRPF19				ST8SIA4	TMOD2	DMRT3	PAX3		EXO1
						FSTL3				METTL9	ACTR1A		KCNMB4				NR4A3	TRHDE	C21orf63	PAX6		COX7A2L
						HBEGF				CKS1B	SUGP2		MAT2B				ADAM12	TBX21	PRDM12	PAX7		AP4M1
						CHST7				NAT14	CEBPZ		NKIRAS1				ALX1	RAX	HPSE2	PAX8		VAPA
						HHAT				WEE1	CHST4		LAMTOR2				DPF3	VSX1	ALX4	PAX9		RPS6KA5
						GALC				ARHGEF9	RBM7		C11orf67				ST8SIA2	WDR8	PROK2	PCDH17		CYTH2
						KIF2A				GMNN	DDX39A		MRPS18B				DGCR6	DUOX2	PKNOX2	PCDH8		WDR46
						PRSS23				EPCAM	PSMD14		MCTS1				EOMES	NEUROG3	NEUROG2	PDE4DIP		SRSF11
						CDC123				ZNF48	SPRY1		ATAD2				PIP5K1B	KCNK4	OXCT2	PDGFRA		COPS2
						DPH2				C16orf5	KATNB1		MRPL15				SOX14	IRX4	CDH23	FRMPD4		TRIP13
						COPB1				ProSAPiP1	TRIM22		UBE2T				IRS4	DHH	CLSTN2	PDZD2		GTF3C5
						COL6A3				ARL4C	HMG20A		C16orf80				GAS7	SPOCK3	EPB41L4A	PENK		GTF3C4
						CREB3				ZNF814	CITED2		SCG3				BARX2	TBX22	LHX5	PGM5		EFTUD2
						ARPC2				LPCAT1	CEPT1		USP25				PIR	IGF2AS	ROBO3	PGR		PPT2
						BRD7				APOH	YAP1		Uqcr10				LGR5	WT1-AS	SOX17	PHOX2A		CIAO1
						LRIG1				PTPRN	TIMM23B		TRA2A				AKR7A2	WNT16	CHST8	PHOX2B		RECQL5
						MRPS2				CTSL2	RBM14		NME7				RGS20	HPCAL4	HHIP	PIP5K1B		PEX16
						ELF1				NMB	HMGN4		AK3				PDE8B	TPPP3	CSMD1	PIR		MED17
						SSR2				SEMA3A	SEMA4F		COPS7A				UNC5C	DUOX1	ISL2	PITX1		GSTO1
						PGRMC2				DNM1	SEMA3C		Fam158a				CHRD	GPR88	IRX3	PITX2		LY86
						GHR				NDUFAB1	DDX17		TXNDC12				NOL4	FLJ11235	BHLHE41	PITX3		EIF4E2
						GUK1				DSC2	NEBL		KLHL5				TRADD	APBB1IP	RNF128	PKNOX2		MED20
						TDGF1				MRPS16	ANP32B		APH1A				HRK	DLL4	LONRF3	PKP1		PMPCB
						GCSH				THOP1	CCT7		RDH11				TNFRSF11A	HES2	DNAJC22	PLEC		FXR2
						MAGED2				SPRY2	SORBS1		HSD17B12				GALR2	FEV	SCD5	PLXNA2		SPTLC2
						FAM60A				FAM155B	AHSA1		ING4				NRP1	TET2	SEMA6D	PMP22		EEF1E1
						ILK				MT1H	USP16		HN1				ARHGEF7	DCHS2	PIGZ	PODN		POLR1C
						LEF1				GLI2	POLR3G		NUSAP1				CCNA1	SIDT1	WNT10A	POLE		cir1
						CRMP1				CARHSP1	TRIM16		CRIM1				CACNA1G	Lppr1	ESX1	POU3F1		APBA3
						HSPA2				HESX1	PDPN		PIPOX				PHOX2B	CASZ1	ZNF436	POU3F4		H2AFY
						DNAJB9				TMEM168	GAS2L1		MEX3C				CDK5R2	SUSD4	COLEC12	POU4F1		CHD1L
						C8orf41				ENHO	LEFTY1		UBR5				TRPA1	FEZF2	KAZALD1	POU4F2		H6PD
						PRNP				FADS2	IGF2BP3		NIP7				HAP1	CRTAC1	SLCO5A1	POU4F3		NR1D1
						BCCIP				HK1	KHDRBS1		C11orf73				CH25H	MCOLN3	GPR101	PPM1E		SPAG6
						KIAA0020				ZNF532	CELF2		UFM1				INA	FBXL8	RASSF5	PRAC		RBM39
						PHB				LSM4	GNA13		LARP7				SLC6A5	GIMAP5	SOX7	PRDM12		Kif20b
						PLS1				SNRPC	CCT6B		PCF11				DGKI	STK32B	ESPN	Lppr1		IER2
						PEX11B				MYST1	MGEA5		NBAS				REPS2	CAMK2N1	ANKRD27	PRKCE		CYTIP
						C1QBP				NSUN7	NFAT5		MRPS23				NOG	BATF3	RAB6C	PRKG1		RNF7
						ZMIZ1				PPPDE1	RAI1		SUFU				MSC	TRIM36	ZIC4	PROK2		PTDSS1
						PIAS2				GABRA1	SEC24A		CYB5R2				CRLF1	ELMOD1	ANKRD20A1	PTF1A		MAML1
						PPP1R15A				C22orf30	UTP14A		UIMC1				GPR50	HHAT	ZMYND15	PTGDR		KEAP1
						TFB1M				COBL	C5orf4		WBP11				KLF4	ADAP2	PRAC	PTGER2		GINS1
						PASK				MAP7D3	NMU		ARID4B				TCEAL1	MESP1	NKX6-2	PTGER3		AMMECR1
						ADAM9				SUV420H1	BLCAP		CDK12				SLIT2	BARX1	COL25A1	PTGER4		GOLGA5
						DUT				IGF2BP2	TCERG1		RSF1				LHX2	PARD3	NT5C1A	PTGFR		HS3ST2
						GCLC				HNRNPU	MORF4L1		Phax				RAB33A	CYP26B1	KIRREL3	PTHLH		THRAP3
						RRP12				RALY	MSL3		FXYD5				KL	KCNK13	NTNG2	PTPRT		NUP153
						HOXB6				OR7E104P	SERINC3		RAB4B				LIPG	KCNK12	HES7	PTPRU		DMTF1
						TARDBP				ID4	TMED10		POLE3				NTN1	BARHL1	INSM2	PXMP2		HDAC6
						KPNA2				PCSK9	KDELR3		ERRFI1				ECEL1	NDUFA4L2	C4orf49	PYY		SH2D3C
						MAN1A1				HPN	IFT27		GDAP1				HAND2	CA10	AGPAT9	RAB6C		SAE1
						PTS				SEC11A	RBPMS		SLC38A2				ONECUT2	KIAA1199	ZNF503	SHC4		ABCB6
						CYC1				BCOR	PIM2		CCDC93				NRG2	CBX8	ATOH8	RASGRF1		SCAMP3
						COLEC12				C20orf24	ABHD2		FBXL19				CXCL14	TTYH1	CORO6	RASSF5		ARPC4
						EMP3				HSPE1	LECT1		FAM63B				GABBR2	Gjd2	IGSF21	RAX		ACTR3
						LGALS3				GEMIN7	DIDO1		RRN3				SPAG6	TMEM27	COL27A1	RBP4		NUBP2
						COL4A3BP				PTPRU	HNRNPUL1		TRIT1				GDA	DSCAML1	Rimbp3	REPS2		RAD50
						BMPR1A				FGFR3	KRR1		c3orf75				GNA14	KIAA1324	TSLP	C13orf15		KIF20A
						PSMD1				C6orf115	PWP1		ANKHD1				FEZ1	ARHGAP20	WNT3A	RGS10		FRY
						MRPL42				SERPINB9	IL1RAPL1		INO80D				PDE4DIP	LRCH2	NAV2	RGS20		TRAP1
						FOSL2				NUDT15	PKIG		WHSC1L1				FRMPD4	ZFYVE28	C3orf15	RGS9BP		ARFRP1
						MAP7				ZNF771	NUDT5		TMEM160				SPOCK2	FAM5B	LHX4	RIPK3		AKAP9
						NDC80				CDC14B	WDHD1		TIPIN				ZEB2	NGB	DUOXA1	LONRF3		CEBPZ
						SMC3				LBH	WDR6		ZNF770				LPPR4	CXCL16	ESAM	RNF128		RCL1
						SMC2				ID2	FZD10		ZSCAN2				SV2B	DMRT3	SLFN11	ROBO3		PSME3
						SSB				C12orf45	DDX20		PIH1D1				MAFB	C21orf63	SYT12	RPS6KA6		MPHOSPH6
						NUDT21				LOC253842	RNF24		PPP2R3C				AMMECR1	PRDM12	TMEM88	RASL10A		USPL1
						NIF3L1				CHST10	DUSP12		C14orf119				HS3ST4	HPSE2	OTOP2	RSPO1		PSMD14
						KDELR2				RNF175	COPE		RNF31				HS3ST3B1	ALX4	CGB7	RTN4RL2		TRIB1
						NPM3				WNK2	GPN1		akirin2				HS3ST2	PROK2	CGB8	RYR3		NBR2
						NOP56				SIKE1	CBX3		RBM23				USP3	PKNOX2	pth2	SCD5		HRSP12
						KRT19				STC2	OIP5		DARS2				HCN4	NEUROG2	TRIM9	SCN4B		ABCC4
						SEPP1				DPP10	DNAJC8		RIF1				PTPRU	OXCT2	CSMD3	SCNN1G		ZMPSTE24
						PNO1				LOC388152	ELL2		RIC8B				RASGRP1	CDH23	SLITRK1	SCTR		STUB1
						CHEK1				DPYSL5	DKK1		C12orf35				OLIG2	CLSTN2	SORCS1	SEMA6D		SIGMAR1
						GABARAPL2				PIF1	SLC4A1AP		DPPA4				IRX5	EPB41L4A	GRIN3A	SFRP1		Cwc27
						CDV3				MT1X	TPX2		VRTN				DLC1	LHX5	DACH2	SFRP5		SAP18
						SUMO1				ZBTB39	NT5C2		UBE2W				NDRG1	ROBO3	SLC24A4	SGPP2		DNAJA2
						CDK11B				CASP3	KDM2A		LSG1				ST3GAL6	SOX17	USH1G	SHH		MAEA
						KLHL9				GCHFR	WDTC1		ZNF331				SPON2	CHST8	TMEM132E	SHOX		DLEU1
						FEN1				FGFR2	AVL9		FEM1A				SPON1	HHIP	B4GALNT2	SHOX2		LANCL1
						AKTIP				STXBP6	EXPH5		STAP2				HOXB13	CSMD1	C1orf194	SIDT1		TMEM5
						BOP1				SKA2	SPG20		OSGEP				SEMA4F	ISL2	PODN	SIM2		Cnpy2
						SCHIP1				WDHD1	PHF8		HIF1AN				MAB21L2	IRX3	BHLHE23	SIX1		HMG20A
						DCTN2				ZNF473	2011-09-06		IWS1				RASL10A	BHLHE41	FBLN7	SIX2		CACNG3
						COL2A1				C9orf123	KANK1		RBM22				DMRT2	RNF128	SGPP2	SIX3		TUBA1B
						TNPO3				ZNF829	RRS1		CCDC94				LBX1	YRDC	OSR1	SIX6		SCML2
						MSH2				ACAA2	SULF1		POLR3E				TBR1	LONRF3	ARL9	SLC10A4		CEPT1
						CDA				UBA52	DNAJC9		VPS35				SIX2	RIN3	OTOP1	SLC1A2		ANAPC10
						SCNN1A				LOC390940	KLHL18		CARKD				RAI2	DNAJC22	ANKRD19	SLC1A4		PIAS3
						CLSTN2				NPM1	FBXW11		mudeng				ZMYND11	SCD5	CHODL	SLC24A4		PRMT5
						ZMYND8				F2RL1	EHBP1		RCOR3				ALDH1L1	WLS	SLC32A1	SLC26A4		TESK2
						SH3GLB1				LITAF	SIN3B		ZNF701				GPR83	GREB1L	CBLN4	SLC27A2		LOC10431
						CCT3				KLK8	NEDD4L		H2AFJ				GADD45G	SEMA6D	LAYN	SLC30A2		IFI30
						DUSP3				RYBP	SASH1		PRR11				RAB40B	TUBA4B	GSC	SLC30A3		TIMM17A
						DSP				RFC3	DNAJC16		FOXJ2				SLC27A2	PIGZ	LRFN5	SLC30A4		HAX1
						DLK1				MDH1	OBSL1		KDM3A				VAX1	WNT10A	C2CD4A	SLC32A1		COG5
						PHF17				ZMYM3	SMG5		EAPP				RAB31	ESX1	FAM81A	SLC35F3		TIMM44
						C2orf47				EXTL2	KIAA0368		CISD1				RIPK3	ZNF436	CMTM2	SLC6A1		MYBBP1A
						WDR43				PTTG1	FRAT2		MYNN				RAPGEF4	SETD7	SLC35F3	SLC6A3		CIB1
						CXADR				CDC25A	COTL1		Zc4h2				STMN2	COLEC12	Fam163a	SLC6A5		DDX17
						PLA2G16				SRR	COMMD3		UBQLN4				ADAMTS5	KAZALD1	C1orf213	SLC9A2		HBXIP
						PLOD3				TOX	SLC44A1		BDH2				PTPRT	SLCO5A1	LRRC71	SLC9A3		ARL6IP5
						ZIC3				MON1B	SF3B1		SPIRE1				IL1RAPL1	GPR101	RIMBP3C	SLCO2A1		CCT7
						UBE2E3				KDM4A	ICMT		EXOSC5				SOX21	RASSF5	FLJ32063	SLCO5A1		ERLIN1
						KHDRBS1				KRT19	CBX5		SMARCAD1				celf3	SOX7	CCDC140	SLIT1		SPAG5
						EVL				PRDX2	ISCU		OLFML3				FZD10	ESPN	FAM84A	SLIT2		POLR3G
						NAB1				LOC729082	LEPROTL1		XAB2				MGLL	ESYT3	GDF7	SLITRK1		IVNS1ABP
						SNX3				RRP15	HEY2		Psmg2				NID2	ANKRD27	FAM19A4	SLITRK3		RAD51AP1
						KIAA0947				ILF3	KCTD2		KIF15				ITGA11	RAB6C	LOC153684	PIGZ		NPRL2
						GOLPH3L				SCAMP5	R3HDM1		AVEN				IKZF3	ZIC4	NKX2-3	BATF3		PMVK
						XPA				AEN	ZNF281		RAB25				HSPA4L	qrfpr	CLEC14A	SORCS1		RRAGA
						ADAR				DCP2	RBFOX2		MRPL47				PPM1E	ANKRD20A1	TMEM30B	SORCS3		CCT8
						NLK				RPL27A	CDC42EP4		KIAA0495				FRMPD1	ZMYND15	NAGS	SOX14		AP4B1
						TTK				PTK7	ORC6		ZNF286A				VASH1	PRAC	FAM43B	SOX17		MGEA5
						POLR3K				MSX2	MKRN1		KIAA1143				SLITRK3	MEGF11	DCLK2	SOX7		NFAT5
						RNMT				RPS19	SSBP2		SCAF4				ZNF365	NKX6-2	ADAMTS15	SPAG6		PTGES3
						FAM64A				LEPREL2	SSBP3		ODF2L				DKK1	HOPX	ADAMTS18	SPOCK3		AHCYL1
						ZFHX3				REEP2	SLC7A11		ARID1B				SORCS3	COL25A1	GSX2	SPON1		ARPP19
						CAV2				SLC2A1	LSM5		NUFIP2				PDZD2	NT5C1A	ADCY4	SRD5A2		ZNF274
						IPO4				HEY2	SGK3		SEMA6A				GLT25D2	KIRREL3	NBPF11	SSTR1		WDR4
						WRN				MFHAS1	RAB38		ARRDC3				RFTN1	NTNG2	FOXD4L1	SSTR2		YIF1A
						ME2				ATP5I	GSPT2		RANBP10				PHLDB1	HES7	SLC10A4	ST8SIA2		SUGT1
						NCOA4				COL11A1	C9orf5		LRRN1				CYFIP1	INSM2	C8orf47	STK32B		RNPS1
						ABCB7				C20orf203	RAB3GAP2		CACHD1				TBC1D1	C4orf49	GSX1	STMN2		SEC61B
						CDYL				SNORD22	RAD54B		ANO8				PLCB1	AGPAT9	DOK6	STXBP6		TMED10
						PWP2				ITGA7	BAMBI		SCAF1				ASTN2	ZNF503	OAF	SUSD4		MAPRE2
						ST3GAL5				STC1	ARIH1		FAM60A				LPHN3	ATOH8	ANKRD18A	SV2B		CYB561D2
						ALOX5AP				MAGEF1	METTL7A		SENP2				PPP1R13B	CORO6	COL24A1	SYT12		TOPBP1
						TUFT1				MCM3	DCAF13		TGIF2				COMMD3	IGSF21	NPNT	TAL1		HSF2BP
						CKMT1B				MTMR9	POLR1A		SAV1				KCNH3	COL27A1	PTF1A	TBR1		HNRNPUL1
						ABR				CAP2	ZNF473		NSUN3				OTP	Rimbp3	LYSMD2	TBX1		BTN2A1
						DSC3				TUBB	DPCD		ZNF335				HEY1	TSLP	FRMD3	TBX2		POLR3A
						PMM1				KIAA1522	ZNF521		PRDM14				MAPK8IP2	WNT3A	HS6ST3	TBX21		PWP1
						PTBP2				GALNT12	CLIC4		LHPP				DDAH1	NAV2	NPAS4	TBX3		AP4S1
						DDT				COL5A2	C20orf194		RAB17				VSIG2	C3orf15	MKX	TBX5		NUDT6
						SNURF				TSR2	SFRS18		NOC3L				TMEFF2	LHX4	Klhl35	TCEA3		MAP4K5
						CCND3				HN1L	TMEM87A		MOSPD3				IL17RA	DUOXA1	DPY19L2	HNF1B		RASSF1
						ZC3H14				ICMT	TBC1D10B		NUCKS1				FLRT2	ESAM	METRNL	TFAP2E		SUPT16H
						GSPT2				GSTT1	GORASP2		MRPS11				C20orf103	SLFN11	ZADH2	THBD		AKAP10
						FBN2				TBCD	PLEKHG3		NOL6				TMEM59L	SYT12	RSPO1	pth2		RPL35
						CKS1B				DNAH11	PPP1R16B		RSRC2				VAX2	TMEM88	RIMKLA	NKX2-1		PDCD10
						ARL8B				CRHBP	GGA1		SELRC1				ABTB2	OTOP2	FOXD4L2	TLL1		DCTN3
						SH3BGRL3				FAM83H	PRPF31		PLEKHA3				PARM1	CGB7	MT1DP	TLX1		PHB2
						NNMT				SERPINB6	TRPC4AP		RASL11B				CHRDL2	CGB8	O3FAR1	TLX2		GABARAP
						HERPUD1				BIRC5	KIF26A		TMEM108				OLFML2B	pth2	VSX2	TMEFF2		MTF2
						WIPF1				SLC6A6	PHGDH		C19orf43				Cnrip1	TRIM9	FAM5C	TMEM27		NCBP2
						CTBS				COL4A2	BSCL2		SCNM1				GPR124	CSMD3	TFAP2E	TMEM30B		MAPRE1
						AK4				BCL9	HBP1		DDA1				EGFL6	SLITRK1	KY	TMOD2		ATF6
						DNAJA3				FAM126A	Dnajc2		TMEM109				SLITRK5	SORCS1	RSPO2	CD70		KCNH4
						RPS6KA1				FZD2	ANKRD1		DSCC1				NKX2-8	LYPD1	PABPC1L2A	TP73		ITGB3BP
						UBE2G2				VSIG10L	STK36		WDR77				FBXO3	GRIN3A	ZCCHC16	TRADD		AP4E1
						PRAF2				CPT1A	SALL3		PHF23				IL1RAPL2	OLIG1	CYP26C1	TRH		ABCB10
						ATP6V1F				PHF5A	SERP1		GNPTAB				FGF20	DACH2	HMX3	TRIM36		CBX5
						LSM3				ISOC2	LSM3		LRFN3				LHX6	SLC24A4	BARHL2	TRIM67		TTC33
						WLS				MT1F	APEX2		Rnf219				CNNM1	USH1G	FIGLA	TRIM9		DDX58
						CAD				RNASEH2A	TNRC6A		METTL21D				KCNV1	TMEM132E	LRRTM1	TRPC5		CORO1C
						ATG9A				RAB3A	GOLIM4		HMBOX1				FOXD3	B4GALNT2	OTOP3	TSLP		CD2AP
						TAX1BP3				NME3	UBE2S		C1orf54				FOXB1	C1orf194	DPY19L2P2	TTYH1		MKRN1
						TAX1BP3				KIAA1324L	PRPF19		AKIRIN1				DKK2	PODN	FOXD4L4	UCN		NUP62
						KLK6				RPS15A	POLL		PRKRIP1				PCDH17	C1orf122	RTN4RL2	UCP1		ARFIP2
						NHP2				POU2F1	MAT2B		TBL1XR1				SRPX2	BHLHE23	BMP8A	UNC5C		PLA2G15
						PELI1				ALKBH7	BZW2		TBC1D17				BHLHE22	FBLN7	GALNTL4	Fam150a		ZKSCAN5
						DDX39A				GCAT	MCTS1		ZNF668				PCDH11X	SGPP2	FAM89A	USH1G		SHPK
						NDUFAF4				C11orf48	ATAD2		C15orf29				RPS6KA6	OSR1	FOXD4L3	VAX1		SDF2L1
						P4HA2				KPNA6	C16orf72		VASH2				PCSK1N	ARL9	ILDR2	VAX2		MAFF
						MYST3				FLJ11181	UBE2T		DCAKD				SLCO4A1	OTOP1	SHISA6	VDR		FTSJ1
						FBN1				LAMA5	tmem208		NANOG				C13orf15	ANKRD19	RPRML	VSX1		RAB3GAP2
						HSP90AB1				PPL	TBK1		KIAA0319L				STXBP6	SLITRK4	C17orf82	WDR8		SLC39A6
						CADM1				PDGFA	CYP2S1		DHDDS				PYCARD	CHODL	RGS9BP	WT1-AS		ATXN10
						LIMS2				HSBP1	Uqcr10		PHF17				ANKRD11	SLC32A1	HS6ST1P1	WNT1		PRDX5
						CBS				COL18A1	TFPT		GRHL2				TMOD2	CBLN4	ANKRD20B	WNT10A		APPL1
						JOSD1				AXL	NME7		RMI1				TRHDE	MT1P3	FLJ46347	WNT10B		FBXO5
						CTBP2				RHPN2	LMCD1		C14orf159				TBX21	LAYN	C5orf39	WNT11		MYCBP
						KLHL22				FGFR4	SLC40A1		PIF1				SLC40A1	PRICKLE1	Fam150a	WNT16		TIMM9
						ABCF1				RPL23	EHD4		MUS81				RAX	GSC	GDF6	WNT2		TIMM8B
						CTBP2				GLI1	MYEF2		FBXO11				VSX1	LRFN5	SHC4	WNT3A		NUFIP1
						MAP3K4				MMP16	AK3		dcaf11				WDR8	C2CD4A	FLJ45983	WNT6		DNAI1
						KCNMA1				PPARA	F11R		C1orf21				DUOX2	FAM81A	C13orf36	WNT7A		ACAD8
						NSMCE4A				DEPDC1B	Fam158a		URM1				CUZD1	CMTM2	C17orf102	WT1		ST6GALNAC4
						TNFRSF8				HMGN3	PPPDE1		FIP1L1				NEUROG3	CCBE1	FLJ35409	ZADH2		TRAPPC3
						SELRC1				UGT8	NDUFA13		DIAPH3				KCNK4	SIX5	MGC39545	ZBTB16		CACYBP
						JUND				POLE2	KLHL5		MED25				IRX4	SLC35F3	DUOXA2	ZCCHC16		ATP5S
						CXCR7				HBB	IFT52		SLC7A5P1				DHH	Fam163a	LHX8	ZEB2		SNX5
						ACADVL				OLFML2A	FAM164A		TCF7L1				SPOCK3	C1orf213	ANKRD20A5	ZFYVE28		IL17C
						IDE				TM4SF6	APH1A		SF3B5				TBX22	LRRC71	TRIM67	ZIC1		SERP1
						RAB1A				PPFIA3	HSD17B12		ABHD11				KCTD3	RIMBP3C	RIMBP3B	ZIC4		ARHGEF16
						VPS26A				TIMP1	ING4		C22orf13				LEF1	FLJ32063	LOC441413	ZMYND15		TNFRSF21
						MKRN2				FAM71E1	HN1		USP44				NIN	CCDC140	ANKRD20A3	FEZF2		LSM1
						TSPO				OCLN	SS18L2		ARID5B				RAB9B	FAM84A	NCRNA00268	ZNF436		MOCS3
						USP47				SERBP1	NUSAP1		FAM96A				IGF2AS	GDF7	ANKRD20A2	ZNF503		EIF3K
						MRPL34				ANKS6	VRK3		POLDIP3				WT1-AS	FAM19A4	ANKRD18B	IKZF3		RABGEF1
						UTP6				NAT1	C3orf19		LSMD1				SNX7	C5orf38	AIM1			HTRA2
						KCTD12				SCHIP1	MRPL37		AKT1S1				WNT16	LOC153684	ARNTL			MAT2B
						PIPOX				APEH	CXorf26		PPAPDC1B				HPCAL4	AMOT	BMP6			NXT1
						TNNT2				ADNP2	MRPL27		MRPL43				TPPP3	NKX2-3	CALCR			TMOD2
						GPC3				STAT1	PIPOX		GTPBP3				UPB1	CLEC14A	CAMK2B			ABT1
						SNRPC				LYPD1	ARMCX1		Hdgfrp2				TUBA8	TMEM30B	RUNX2			Uqcr10
						COX7C				NOP10	TNFRSF12A		LINGO1				DUOX1	EML5	CHN2			RBM15B
						PSME4				LOC100128071	UBR5		CCDC123				RIPK4	NAGS	COL12A1			CPSF1
						COL16A1				MCAM	NIP7		ZFYVE19				CLIC6	FBXO39	NKX2-5			SNX15
						GLMN				MEST	DDX41		PRPF38A				GPR88	FAM43B	DLX5			HOOK2
						FUS				RBM47	NOP16		MPND				FLJ11235	DCLK2	DRD4			HCFC2
						FABP5				EEF1E1	LARS		JUB				APBB1IP	ADAMTS15	EBF1			PYCR2
						ASAH1				NAP1L3	UFM1		C5orf62				DLL4	ADAMTS18	ELAVL2			TIMM22
						CMTM6				FLOT2	GDE1		ZCCHC3				HES2	GSX2	EYA4			GPR132
						RAB2A				APEX1	LARP7		ZCRB1				SLC6A20	ADCY4	EVX1			SERTAD1
						CDKN1A				COG8	ASB1		ATPBD4				FEV	NBPF11	FOXF2			POMT2
						PDHA1				CAPRIN1	TMEM66		CCDC45				TET2	FOXD4L1	FOXC1			UBQLN1
						PTPN2				SNRPE	MPP6		TMEM55B				DCHS2	VWA3B	GABRB2			ERO1L
						KIF22				HAUS1	SUFU		BTF3L4				GIPC2	SLC10A4	GPR6			CXXC1
						CDC7				PNPLA4	UIMC1		CABLES1				SIDT1	C8orf47	GRK5			ZNRD1
						ARMCX3				E2F5	WBP11		ZNF300				PAQR5	GSX1	HIC1			DEF6
						RPRD1A				H2AFZ	NUP54		HIST3H2A				FAM46C	TMEM26	HLA-A			DCAF8
						DDX41				C14orf37	FXYD5		PGAP3				Lppr1	DOK6	HLA-B			RNF141
						GTF3C1				SLC22A17	MYO3A		ARMC6				PQLC2	OAF	HLA-C			HEBP1
						KIF4A				MRPL42	PPIL3		SFXN1				CASZ1	ANKRD18A	HOXA1			Ubxn1
						PMF1				RPL24	ZFAND6		GCFC1				FAM70A	LCORL	HOXA2			ZNF593
						TGFB1I1				EIF5A	CCDC93		TSGA14				SUSD4	C4orf22	HOXA3			RPS27L
						RNASE4				CDCA7	FAM35A		EGLN3				FEZF2	COL24A1	HOXA4			POLR1D
						PIGH				CACNG4	DDX49		PRKCDBP				CRTAC1	NPNT	HOXA6			CCDC41
						RNASE4				CCNE1	FAM63B		OSBPL1A				MCOLN3	PTF1A	HOXA7			RNFT1
						WEE1				SLC44A2	RRN3		TMEM123				RNF121	LYSMD2	HOXA9			DYNC1LI1
						BAG3				ATP5H	DYM		WDFY2				FBXL8	MAP7D2	HOXA10			MRTO4
						TRIM16				CBX5	C10orf26		LYPD1				GIMAP5	FRMD3	HOXA13			DCTN4
						RRP9				ZNF385C	LRRC49		NAA30				STK32B	HS6ST3	HSPA1A			NAGPA
						MTX2				CP	ANKRD49		TMEM170A				CAMK2N1	NPAS4	HSPA1B			HSPA14
						ATP6V0A2				SULT4A1	c3orf75		HEXIM2				BATF3	MKX	HSPA1L			Gpn3
						NRIP1				EFR3B	WHSC1L1		WDR81				TRIM36	Klhl35	IGFBP3			RSL24D1
						PMP22				MYO1E	RPP25		INO80C				ELMOD1	LOC283392	KCNQ1			ABI3
						ZFP36				HOOK1	ZNF434		ZNF428				SLC30A10	DPY19L2	LMO1			PIGP
						ZWINT				MCM5	TMEM160		NDUFA11				PIGV	METRNL	MEOX2			CDKL3
						RIOK3				PLIN2	HCFC1R1		AASDH				HHAT	ZADH2	MICB			IER5
						IMP3				MRPS21	ZNF770		WDR36				ADAP2	RSPO1	MSX2			SCAND1
						PTPRZ1				BIK	PIH1D1		C20orf96				MESP1	RIMKLA	MYB			GMIP
						TANK				KDELC1	PPP2R3C		HECTD2				THSD1	FOXD4L2	P2RX5			FKBP11
						GCDH				KCNS3	PRPF39		XRRA1				GNG12	MT1DP	PDE8A			ZDHHC3
						HSPA9				ADH5	PTCD3		FAM76B				BARX1	O3FAR1	POU3F2			ATP6V1D
						API5				RPS7	RNF31		ZNF664				PARD3	VSX2	PRKCB			PPME1
						TIMP4				EPB41L4B	FANCL		C12orf60				PRMT8	FAM5C	SFRP4			NOL7
						IFI16				PCDH1	akirin2		FBXL14				CTPS2	TFAP2E	SIM1			DDX41
						EFEMP1				ELF3	THAP1		PPM1N				CYP26B1	KY	SLC22A3			HSD17B7
						ZFP36L1				ACSS3	DARS2		CREB3L4				KCNK13	RSPO2	T			SCLY
						CLTB				EHD3	RIF1		C1orf211				KCNK12	PABPC1L2A	TAC1			GDE1
						MRPS30				CTNNBIP1	RIC8B		COMMD7				BARHL1	ZCCHC16	TAP1			AZIN1
						SNRPA1				DBP	NADSYN1		IRX2				DPYSL5	CYP26C1	TCF21			PCF11
						SRSF10				LDB3	C12orf35		AMOTL1				NDUFA4L2	HMX3	TFAP2B			TRIM33
						TPD52L1				ST6GAL1	Rprd1a		RDH10				CA10	SYT10	TGFA			CUTA
						SPOP				TALDO1	DPPA4		FBXO16				ADAMTSL3	BARHL2	NR2E1			LSR
						C5				CDCA5	exd2		C8orf42				KIAA1199	C2orf55	TTPA			LIPT1
						PRPS1				LMNB2	VRTN		Tstd2				CBX8	FIGLA	TWIST1			METTL13
						PRPS1				CEACAM19	UBE2W		SPRED1				ZNF287	LRRTM1	FZD1			TRMT6
						CBFB				C17orf75	RNF121		FAM134C				TTYH1	OTOP3	STC2			STYXL1
						RRAS2				PVRL2	SLC39A9		C1orf55				Gjd2	DPY19L2P2	DLK1			GINS2
						ARFGEF1				ZCCHC3	ZNF331		UBR1				TMEM27	FOXD4L4	NEURL			BRP44L
						TUFM				TTF2	C2orf56		TUBB				ABHD6	RTN4RL2	DCLK1			ASB1
						SIP1				ROBO1	ETNK1		TRIML2				DSCAML1	BMP8A	GCM2			MPP6
						ARAP3				QSER1	FEM1A		FAM124A				SLC12A5	GALNTL4	HAND1			naa38
						SMPDL3A				FKBP4	OTUB1		C6orf130				GPR158	FAM89A	KLK4			VPS29
						ISL1				OCIAD2	FERMT1		SGMS1				KIAA1324	FOXD4L3	YAF2			PPP6C
						C5orf15				RAP1GAP2	OSGEP		PGM2L1				ARHGAP20	ILDR2	PLXNC1			POLR3K
						TIMM10				DHRS12	IWS1		GXYLT1				LRCH2	SHISA2	HCG9			RAPGEF6
						RCN1				CTBP2	RBM22		FAM100B				ZFYVE28	SHISA6	PDE10A			Mst4
						SRRM1				REST	CCDC94		ZIK1				FAM5B	RPRML	NXPH4			ZAK
						AHSA1				CKS2	VPS35		C19orf54				CADM3	C17orf82	AATF			BTBD1
						DNAJC11				PVRL3	CARKD		C1orf174				SLC46A2	RGS9BP	ST8SIA5			NUP54
						SDCBP				BMP4	ZNF701		ZNF677				NGB	HS6ST1P1	TLX3			ADAM22
						EIF3K				ZNF578	H2AFJ		SKA2				CXCL16	ANKRD20B	MED31			PTOV1
						FAH				MTHFD2	PRR11		RAB15				SQRDL	FLJ46347	NRN1			DSCR6
						TNFAIP1				GNS	FOXJ2		SLC7A5P2				DMRT3	C5orf39	ZBTB7A			POLE3
						PRPF38B				ABCF2	KDM3A		IER5L				C21orf63	Fam150a	ETV7			H2BFS
						RARRES2				CDH24	CAND1		PCNXL3				PRDM12	IER5L	CLIC5			GDAP1
						RTN4				IGFBP3	UBAP2						ALOXE3	GDF6	CNNM2			CCDC76
						ANXA8L2				GPATCH4	WWC3						HPSE2	SHC4	ELOVL2			GNB1L
						THAP4				GABRB1	C3orf10						ALX4	FLJ45983	KCNQ5			LZTFL1
						FANCL				FJX1	CISD1						PROK2	C11orf87	NRIP3			TRIM44
						ANKMY2				SYNGR3	PSENEN						PKNOX2	C13orf36	TBX20			OCIAD1
						THAP11				SLC29A2	APOM						NEUROG2	C17orf102	LRFN2			CNDP2
						AURKA				MAPK1	LIN37						OXCT2	FLJ35409	PRDM13			GLT8D1
						ACP6				MAP7	GNG12						CDH23	MGC39545	TMEM106C			CBWD1
						TRAM1				SSBP3	KLHL4						CLSTN2	DUOXA2	CLIP4			ACSS2
						GALNT2				GGT7	NDNL2						EPB41L4A	LHX8	ULBP2			DMAP1
						LAMP2				ASPHD2	KIAA1217						XYLT1	ANKRD20A5	ULBP1			C20orf24
						CHAF1B				ZNF613	EIF4ENIF1						ABCG4	TRIM67	PPP1R14C			SLC25A40
						CENPE				COX6B1	C21orf59						LHX5	RIMBP3B	TRIM7			DIABLO
						SLC7A7				ING5	GRIPAP1						ROBO3	LOC441413	TFAP2D			SERF1B
						POLD1				C7orf68	C15orf24						SOX17	ANKRD20A3	PSD2			PNO1
						RAD54L				ZNRF3	UBQLN4						CHST8	NCRNA00268	FNDC1			KIF15
						NMU				SOCS2	EXOSC5						HHIP	ANKRD20A2	RSPO3			ENTPD7
						HSPA4				SLC6A10P	SMARCAD1						CSMD1	ANKRD18B	SCIN			PCNP
						OPA1				MBL2	GPR108						ISL2	ACYP2	KCNK17			ZNF286A
						KIF20A				COQ2	FEM1C						IRX3	AHR	TCEAL8			BIRC6
						TIMP1				TEAD4	OLFML3						IRX1	AIM1	FOXQ1			POLD4
						PPAN				C6orf211	XAB2						BHLHE41	ARNTL	ARID3C			ZNF410
						HNRNPAB				TMEM216	OTUD7B						FAM65A	ASAH1	FBXL14			NGB
						IL13RA1				KPNA2	FAM20C						RNF128	ATP1B3	GLIPR2			ALOXE3
						TCP1				TMEM133	KIF15						C4orf31	BMP6	NKAIN2			TGIF2
						CHPF				ORC1	ANKMY2						YRDC	BMPR1B	OLIG3			SAV1
						CSTF2				UBE2G1	RAB25						C1orf115	CALCR	MMD2			GPSM3
						UTP18				PGAP3	INTS12						LONRF3	CAMK2B	Rfx6			MCCC2
						BAD				ELOVL6	PHTF2						RIN3	RUNX2	SCUBE3			MAGEF1
						GIPC1				LARS	ZNF286A						DNAJC22	CHN2	FERD3L			SLC39A8
						KRT18				PHB	KIAA1143						SCD5	TBCB	VGLL2			NCAPG
						XPO7				RPS23	SCAF4						WLS	COL12A1	NKPD1			LEPRE1
						UBE2C				EEF2	ODF2L						GREB1L	COL19A1	INTS4L1			ELOVL1
						FBLN1				FAM136A	ARID1B						SEMA6D	CSNK1E	SLC35D3			MRPL40
						DHODH				IQSEC2	ZNF398						TUBA4B	NKX2-5	LHFPL3			TSEN34
						SAE1				OSBPL6	SLAIN2						ZNF703	CTGF	C17orf100			EPC1
						PSTPIP2				PRELID1	RANBP10						CWH43	CTSD	papL			ULBP1
						HIST1H2BE				NAP1L1	LRRN1						PIGZ	DFNA5	LOC441189			dcaf11
						HIST1H2BK				MSH2	CACHD1						WNT10A	DLX5	ACADL			PRR3
						YBX2				CKMT1B	ANO8						KCNIP4	DRD4	ADRBK2			POLR1B
						RAP2C				NUAK2	IGDCC4						ESX1	DSP	ACAN			WBSCR22
						EPM2AIP1				PMS2L2	GATAD1						ZNF436	EBF1	BAI2
						VPS28				AURKB	SCAF1						SETD7	EEF1D	BMX
						STK38				TP53I11	EPS15L1						COLEC12	EEF2	CACNA1A
						ACTR10				PIN4	C6orf115						LBH	EGFR	CACNB4
						RBPJ				HLA-DOA	SENP2						TMEM163	ELAVL2	CD38
						USP10				PLAU	EXOC4						KAZALD1	ELAVL1	CDH6
						PLSCR3				FAM96A	SAV1						AMN	EYA4	CRIP1
						AIMP2				MAL2	NIF3L1						SLCO5A1	EVX1	CRMP1
						KCNQ2				RAB38	VIPAR						PCDH11Y	FARSA	CSF1
						IRF9				SLC13A3	NSUN3						GPR101	FGF10	CYP2J2
						PHF10				CHEK1	PRDM14						RASSF5	FOXF2	DPP6
						COL11A1				NUDCD2	PERP						SOX7	FOXC1	DUSP6
						ALG5				PDE9A	LHPP						ESPN	FOS	EGR2
						NCL				HIST1H2BL	KIF9						ESYT3	FUCA2	ELAVL3
						MYBBP1A				PGAP1	TFB2M						ANKRD27	GABRB2	EPHA4
						COL15A1				SLC25A6	RAB17						RAB6C	GAD1	FBN1
						ARHGAP10				PLCB3	NOC3L						ZIC4	GPR6	FOXE3
						HSPB1				ATP5G3	RNF25						qrfpr	GRK5	GPC3
						PES1				CDR1	DCLRE1C						TMEM164	GRM3	GRIN2D
						CUL7				THYN1	TTC31						ANKRD20A1	GSTA4	HTR6
						NVL				PRKCQ	NUCKS1						NBPF3	H1F0	ICAM4
						PIH1D1				CXCL6	C11orf1						ZMYND15	H2AFX	IHH
						IL1R1				PCOLCE2	2011-03-07						LRRC8C	HIC1	IMPDH1
						POLRMT				RPS24	NOL6						PRAC	UBE2K	KCNA5
						DRAM1				FOXO1	TMEM135						PHYHIPL	HLA-A	KCNJ3
						PLOD1				LEPREL1	RSRC2						MEGF11	HLA-B	TACSTD2
						MYL12A				LYPLA2	PLEKHA3						NKX6-2	HLA-C	MAP6
						MYL12A				IPO7	RASL11B						HOPX	HLA-G	MDS1
						RNGTT				TMEM151A	TMEM108						ACSS1	HOXA1	NBL1
						CCT6A				LAMA1	SCNM1						COL25A1	HOXA2	NEFH
						CDK5RAP1				GFI1B	SLX1A						NT5C1A	HOXA3	NFIA
						GPN3				C7orf59	DDA1						KIRREL3	HOXA4	NFIC
						SIL1				POSTN	KCTD15						NTNG2	HOXA6	Ngf
						SMTN				DLGAP5	SECISBP2						SLITRK2	HOXA7	NGFR
						C12orf52				RARG	TMEM109						HES7	HOXA9	NPAS2
						PPP1R16B				EIF3L	DSCC1						INSM2	HOXA10	NPY5R
						HS3ST1				NCRNA00275	WDR77						C4orf49	HOXA13	OVOL1
						METTL8				ANKRD46	C19orf42						AGPAT9	HSPA1A	PAX5
						DDX21				ADAL	PHF23						ZNF503	HSPA1B	POMC
						KIAA1199				YAP1	GNPTAB						ATOH8	HSPA1L	PRKCH
						GOT2				RTN4R	TMEM43						CORO6	HTR1B	RBBP7
						FGFR4				RLIM	LRFN3						JUB	HTR1E	RXRG
						ARHGEF10				OTUB1	CARS2						IGSF21	IGFBP3	SECTM1
						WBP11				DDX15	RNF219						TOX2	IGFBP7	SLC6A2
						KIF2C				CRYM	METTL21D						TCEAL3	INHBB	SLC6A11
						HTR3A				STAU2	HMBOX1						COL27A1	INPP4A	SOX9
						RING1				ZNF652	C1orf54						Rimbp3	KCNQ1	SPTB
						GLIPR1				NELL2	AKIRIN1						NKD1	LMO1	TACR1
						TUBG1				NGFRAP1	HSPBAP1						TSLP	MAP3K3	TNFRSF1B
						HEATR2				RPS21	PARP8						WNT3A	MAP3K5	ST8SIA4
						CNNM3				ECSIT	IGFLR1						NAV2	MEOX2	PDE8B
						EFNB3				YIPF6	TBL1XR1						C3orf15	MICB	ARHGEF7
						RPA3				ATIC	PALB2						LHX4	MSX2	CCNA1
						C1orf9				ARHGAP19	ISOC2						DUOXA1	MYB	TCEAL1
						P4HB				JMJD7	C15orf29						ESAM	hnrnpm	RAB33A
						DKK3				ADCK1	FBXO31						SCARF2	NPPC	GABBR2
						ACTR1B				SLC7A11	ALG9						SLFN11	NPTX2	HS3ST4
						SRSF3				ANP32E	GSTCD						SYT12	P2RX5	HS3ST2
						MYCBP				LTBP4	MOBKL2B						TMEM88	PDE8A	HCN4
						RPE				UGT1A1	CLMP						RCSD1	POLR2I	NDRG1
						F3				SLC25A11	METTL8						OTOP2	POU3F2	SPON2
						RNF103				C17orf69	DCAKD						DNER	PPP1R10	SEMA4F
						PPAP2C				DHX33	C9orf82						CGB7	PRKCB	RAB40B
						SPAG5				TLE1	NANOG						CGB8	RELN	RAPGEF4
						CSNK2A1				RFC4	CNTNAP3						SYTL4	CXCL12	FRMPD1
						ITPK1				ZNF217	DHDDS						pth2	SFRP4	PHLDB1
						FAM158A				LOC100505793	PHF17						TMEM54	SIM1	PPP1R13B
						TGIF2				PRIM2	GRHL2						C21orf81	SLC22A3	COMMD3
						CHIC2				IFT27	DNAJB14						TRIM9	SOD3	MAPK8IP2
						RPS15				CCL2	fam192a						CSMD3	SOX5	GPR124
						ADAM10				B4GALT4	UXS1						SLITRK1	T	SLC40A1
						ATXN1				APRT	LOC80154						SORCS1	TAC1	LEF1
						YIF1A				TRIAP1	MUS81						OSR2	TAP1	NIN
						TMEM186				TGFB2	C2orf44						LRRC3B	TCF15	RAB9B
						TBCE				C19orf22	dcaf11						RBP7	TCF21	SLC6A20
						PKIG				PGM5	CYB5B						LYPD1	TFAP2B	SLC30A10
						SRSF2				LYPLA1	vopp1						GRIN3A	TGFA	DPYSL5
						TRIM8				RPL22	C1orf21						OLIG1	TGFB2	ALOXE3
						IGFLR1				FGF18	TXNDC5						FAM129A	NR2E1	XYLT1
						YTHDF2				NRP2	URM1						DACH2	TTPA	ABCG4
						TGM2				RTN3	MAP1LC3B						ASCL4	TWIST1	IRX1
						RNF34				SORL1	MED25						KLHDC1	VGF	C1orf115
						LEPREL4				EFNA5	C14orf156						SLC24A4	ZIC2	CWH43
						AHNAK				C20orf11	SLC7A5P1						NOXO1	PLA2G7	KCNIP4
						RNF34				MARCKS	TCF7L1						USH1G	SF3A2	TMEM163
						PPOX				TLE3	SF3B5						TMEM132E	ARID1A	AMN
						TOP2A				TTC19	ABHD11						B4GALNT2	HIST1H4I	PHYHIPL
						TCIRG1				EIF4EBP1	EIF2A						C1orf194	CDC7	RCSD1
						EIF3D				SH2D2A	USP44						PODN	FZD1	DNER
						CDC45				PTPN13	TOMM40L						C1orf122	FZD8	TMEM54
						PTP4A1				ZNF146	ARID5B						BHLHE23	HIST1H2AI	OSR2
						WDR77				PPM1E	ASCC2						FBLN7	HIST1H2AK	RBP7
						KRT8				CD276	FAM96A						SGPP2	HIST1H2AL	FAM129A
						NUCB2				UBE2E2	TRAF7						OSR1	HIST1H2AM	ASCL4
						SCAMP3				ZNF286A	DCUN1D5						SPATA18	HIST2H2AA3	NOXO1
						TIPARP				PSMB2	ALKBH7						ARL9	HIST1H2BL	EGFLAM
						MPHOSPH9				PPP1CC	CHCHD5						OTOP1	HIST1H2BO	SYT6
						MATN2				CHMP1B	LSMD1						EGFLAM	HIST1H3A	MFSD4
						ARHGEF3				DPP3	C14orf153						KLF14	HIST1H3D	CDC20B
						ACP2				LRRC8	SPIRE2						LETM2	HIST1H3C	LGI3
						MFAP4				POLR2E	DCTN5						ANKRD19	HIST1H3E	FAM123A
						AARS				RNF149	GTPBP3						SLITRK4	HIST1H3I	UNC5B
						POU2F1				PHIP	MPV17L2						PTCHD1	HIST1H3G	EBF3
						RAB5B				MLEC	C14orf151						CHODL	HIST1H3J	EPHA10
						BSDC1				SHISA5	SFT2D3						TCEAL2	HIST1H3H	EIF4E3
						APEX1				LOC389906	ADO						GATA5	HIST1H3B	CLEC4G
						MRPS16				PRDX5	ZSCAN10						SLC32A1	HIST1H4A	FAM159A
						AFP				PHACTR1	LINGO1						CBLN4	HIST1H4D	FLJ39739
						LONP1				DDX21	DIRC2						MT1P3	HIST1H4F	ARL5C
						DNA2				RPA3	ATG4C						LAYN	HIST1H4K	ACCN2
						MRC2				UBE2L6	PRPF38A						PRICKLE1	HIST1H4J	AMELX
						GTPBP3				SLC44A1	JUB						GSC	HIST1H4C	AMPH
						CD320				CHCHD1	TMEM60						ism2	HIST1H4H	APBA1
						GINS4				PSMA2	C5orf62						LRFN5	HIST1H4B	ATP1A3
						STAT5B				MOBKL2B	ZCCHC3						C2CD4A	HIST1H4E	AVPR1B
						MAK16				NUDT1	ZCRB1						FAM81A	HIST1H4L	BLVRB
						LAPTM4B				TUSC3	RSPRY1						CMTM2	HIST2H4A	CA7
						MOSC1				TMEM55A	ATPBD4						MGAT5B	CUL4A	CACNB3
						GADD45B				CGN	ZNF551						CCBE1	STC2	ENTPD2
						ETV4				NBPF15	CCDC45						SIX5	TNFRSF25	ENTPD3
						ADA				MRPS2	TMEM55B						SYT6	C19orf2	CD47
						RAMP1				MATR3	TCEAL8						SLC35F3	DLK1	LRBA
						RPAP1				WDR18	C19orf6						Fam163a	HIST1H3F	CDH4
						MXD4				SPINT2	C22orf32						MFSD4	HIST1H2AG	CDX1
						WNT5A				QKI	CABLES1						C1orf213	WASL	CHAD
						C13orf15				COL4A1	WDR20						LRRC71	NEURL	COL8A1
						TARS				PTBP1	COG7						RIMBP3C	DCLK1	CPM
						HK1				SH3PXD2A	ZNF300						FLJ32063	GCM2	CR2
						RNF4				MCM4	HIST3H2A						CCDC140	STK17A	CRH
						RRAS				EHMT2	PGAP3						FAM84A	B4GALT6	CYP2A6
						HK1				YWHAH	ARMC6						GDF7	HAND1	CYP2A7
						PDZRN3				PLCL2	ATPIF1						FAM19A4	KLK4	CYP2A13
						ENC1				WBP1	EGLN3						C5orf38	RGS6	DCX
						SLC1A3				C12orf32	PRKCDBP						LOC153684	MORF4L2	DYNC1I1
						NUP210				LDB2	SAT2						AMOT	DLGAP5	DTNB
						ABCE1				TP53	MRAP2						RDH10	MTSS1	DUSP8
						TUSC3				GCDH	CCDC104						RASEF	SCRN1	EPHA3
						RGL1				MRPL12	FAM54A						TCEAL6	GINS1	ESR1
						CXCL5				SLC3A2	DTX2						NKX2-3	MAGI2	FGF8
						PAM				PRKAB2	STK11IP						CLEC14A	SNAP91	FGF11
						SCLY				PDE4DIP	OSBPL1A						TMEM30B	BCL2L10	FUCA1
						DSN1				SF3B1	TMEM123						EML5	YAF2	GAST
						SLC25A38				ABI2	TLCD1						NAGS	PLXNC1	GABRG3
						FJX1				NCL	LYPD1						FBXO39	MPHOSPH6	GNAO1
						MMP9				PFAS	SCGB3A2						FAM43B	HCG9	GPR26
						SLC25A15				TMSB4X	SLC36A4						APCDD1L	ABCA8	GRB10
						PDGFC				PPAP2B	CYP2R1						DCLK2	BAIAP2	GRIN1
						EXTL3				BOLA2	LRIG3						CDC20B	HYOU1	GRM6
						BTG2				CSRP2BP	NAA30						ZCCHC12	TBL3	GSN
						MID1IP1				HAS2	FOPNL						ADAMTS15	CTCF	HLA-F
						KIF23				XPR1	IQCK						ADAMTS18	PDE10A	IGFBP1
						CIB1				WIPI1	Fam100a						GSX2	PAPOLA	IL10RA
						PALM				PEPD	TMEM170A						SDR16C5	RAB32	IL11
						LMBRD1				ATPIF1	HEXIM2						FAM24B	HHLA3	IRF4
						METTL13				SNRPB	WDR81						ADCY4	BVES	KCNF1
						CNN1				ACPL2	INO80C						DNM1P46	IRAK3	KCNJ4
						TAGLN2				DENND4B	TYW3						GGN	NXPH4	KCNJ9
						EFHD1				TIMM44	ZNF684						NBPF11	U2AF2	KCNJ10
						RAB17				OGDH	TCEANC2						FOXD4L1	DENND3	KCNK3
						BHLHE40				RNF219	DRAM2						VWA3B	NINL	KCNS2
						IFNGR1				ERCC6L	MBOAT2						SLC10A4	PLXND1	KCNS3
						UIMC1				CLIP2	OSR1						C4orf34	ZCCHC14	LAMB1
						RUVBL2				OGDHL	ZFP42						HTRA4	PHF3	LY6H
						EDEM1				PTBP2	AASDH						C8orf47	SRRM2	MEIS1
						AFF1				SLC25A1	GRPEL2						LGI3	MOXD1	MMP2
						PRIM2				SORBS1	WDR36						NRK	AUTS2	MT3
						ACAA2				DEK	FAM92A1						FAM123A	RSL1D1	NOVA2
						RIOK2				LUM	UNC5D						GSX1	AATF	NPR1
						PBXIP1				RAMP2	C20orf96						TMEM26	INTU	NRGN
						ITGB5				MORN4	ROMO1						UNC5B	PRELID1	PCSK2
						PHLPP1				PML	HECTD2						DOK6	MRPS18B	PDE1B
						ALG9				NFE2L3	ZNF664						OAF	Uqcr10	PLP1
						SNRPE				CCNJL	C12orf60						ANKRD18A	ST8SIA5	PRKD1
						NGLY1				VGLL4	FBXL14						EBF3	TLX3	PTPRN2
						RECQL5				LOC100507246	C1orf211						LCORL	MED31	RARA
						GPM6B				CCNF	SLC30A7						C4orf22	NDUFA13	RARRES2
						JUN				RPS27L	C1orf213						COL24A1	NRN1	RFX4
						YIPF2				NDUFS4	COMMD7						PCSK9	ZBTB7A	RNF2
						SDCCAG3				SNX24	CCDC12						NPNT	ETV7	RPS6KA2
						HSPB8				SOCS3	GLIPR2						PTF1A	C9orf156	SFTPC
						SURF2				IRX5	MARVELD2						LYSMD2	OTUD6B	SH3GL2
						VTN				NRBP1	IRX2						MAP7D2	TM6SF1	SLIT3
						VPS35				SSBP1	AMOTL1						FRMD3	CLIC5	SNAI2
						SNRPG				MND1	C8orf42						CYP4X1	IL20RA	SNTB1
						FLAD1				RUVBL1	SPRED1						HS6ST3	RAB24	STX1A
						MAD2L1				IMPDH2	ADAL						NPAS4	EPB41L4B	CNTN2
						PSRC1				HDGFRP3	FAM134C						MKX	BTG4	TBXAS1
						ACTN4				RPS9	ASXL1						Klhl35	CNNM2	THBS2
						PARN				KDM2B	HIGD2A						LOC283392	ZCCHC2	TLE2
						SPRY4				PPIH	THAP8						DPY19L2	ELOVL2	SEMA3B
						CDC25C				HADHB	TRIML2						SIAH3	PLEKHJ1	LHX3
						DAZAP1				NDUFB11	C11orf82						METRNL	DARS2	MADCAM1
						MED8				SEC61A2	FAM124A						ZADH2	SHQ1	PRSS12
						TFCP2				ABCB7	ZNRF2						RSPO1	GALNT10	CBX4
						MDH2				C1orf77	SGMS1						EPHA10	PNRC2	SKAP1
						MYCN				GUF1	BCL9L						RIMKLA	EDEM2	ABCC3
						TESK1				MRPS26	GXYLT1						FOXD4L2	PCID2	TNFSF9
						VGLL1				SLC36A4	FAM100B						TMSB15A	SELS	ADAM15
						LPIN1				CALU	ZIK1						EIF4E3	ZMAT5	RGS9
						B4GALT1				CCND1	C19orf54						ZAR1	KCNQ5	SYT7
						SRPRB				BAK1	WDR62						MT1DP	NRIP3	LRAT
						DDX10				C1GALT1	RABL3						O3FAR1	TBX20	NRXN1
						EHD4				DUSP16	ATP11C						VSX2	GPR126	SLC25A27
						BTG1				PHB2	AMIGO2						CLEC4G	LRRC47	SNCAIP
						SMARCE1				SQLE	SKA2						FAM5C	LRFN2	RAB11FIP3
						CDKN1C				NANOS1	TMEM205						TFAP2E	SORCS2	FRAT1
						RDX				RPRD1A	RAB15						KY	PCDH10	TRIM28
						KRI1				C9orf140	SLC7A5P2						RSPO2	NTN4	RAMP1
						POP7				CTNNA1	SHISA6						Pabpc1l2b	PRDM13	CACNG3
						LECT1				NHP2	IER5L						KIAA2022	BACH2	VAV3
						TIMP3				HSD17B2	PCNXL3						ZCCHC16	ZNF335	FBLN5
						NUP133				LRRC8B	MZT2A						CYP26C1	DMRTC1	FUT9
						PDK3				RPSA	FAM72B						HMX3	PRDM14	HPSE
						USP7				PRPF38B							SYT10	PARP12	C1QL1
						NFKB1				CITED2							BARHL2	UPF3A	PADI2
						TBL2				GRHL2							C2orf55	TMEM106C	GPD1L
						GPR56				LOXL2							FIGLA	APOO	WSCD1
						ATP5B				NUAK1							LRRTM1	OGFRL1	SATB2
						SERINC3				SOX11							OTOP3	STEAP4	SYNE1
										HMGB1							FAM159A	CLIP4	OSBP2
										ORC3							DPY19L2P2	EPHX3	LMOD1
										PELI1							FOXD4L4	C6orf97	CHD5
										PSRC1							RTN4RL2	FUZ	NOC2L
										CDCA4							BMP8A	ULBP2	FBXO25
										EIF3K							GALNTL4	ULBP1	HEYL
																	SFT2D2	MOB2	SLCO3A1
																	FAM89A	ANKRD13C	DDX25
																	FOXD4L3	CDT1	SOX8
																	ILDR2	PPP1R14C	KCNIP2
																	SHISA2	TRIM7	CRYL1
																	SHISA6	TFAP2D	MLXIPL
																	RPRML	ATAD3B	PLLP
																	C17orf82	TSSK6	CYP39A1
																	RGS9BP	PSD2	ACTL6B
																	HS6ST1P1	SLC25A33	PRKAG2
																	NOTCH2NL	MCHR2	IL17D
																	FLJ39739	FNDC1	ADAM22
																	ANKRD20B	RSPO3	FXYD7
																	FLJ46347	TIGD5	ARHGEF38
																	C5orf39	HIST1H2AH	CHDH
																	Fam150a	HIST1H2BK	SMPD3
																	IER5L	SCIN	IL17RB
																	ARL5C	KCNK17	HR
																	GDF6	TCEAL8	PCDHGC4
																	SHC4	UAP1L1	ERO1LB
																	FLJ45983	CENPL	C14orf132
																	C11orf87	FOXQ1	SLC17A7
																	C13orf36	ABHD15	SLC17A6
																	LOC400464	HIST4H4	MAN1C1
																	C17orf102	ANKRD9	RNPEPL1
																	FLJ35409	fam168b	KIAA1191
																	FLJ45832	ACVR1C	GALNTL1
																	LOC401611	SHROOM1	KLHL14
																	MGC39545	C7orf57	KLHL1
																	DUOXA2	ARID3C	SPTBN4
																	LHX8	DOCK11	GRHL3
																	DBX2	FBXL14	CACNG8
																	C21orf126	DHRS13	BCAN
																	TRIM67	GLIPR2	SMOC2
																	RIMBP3B	NKAIN2	REEP1
																	LOC441413	TMEM65	DLK2
																	ANKRD20A3	OLIG3	MLPH
																	NCRNA00268	ASXL1	GCC1
																	ANKRD20A2	C10orf72	EFCAB1
																	ANKRD18B	CREG2	PARP8
																		NCRNA00246	TTLL7
																		RNF152	GKAP1
																		JMJD1C	ITIH5
																		RBM24	PRRT1
																		MMD2	WNT5B
																		Rfx6	ELOVL3
																		SCUBE3	RTBDN
																		FERD3L	Fam167a
																		VGLL2	ARID5B
																		CXorf58	POLR3GL
																		MDGA1	PCGF5
																		NKPD1	srrm4
																		INTS4L1	TMEM185A
																		SLC35D3	KISS1R
																		ZNF517	GPR174
																		LHFPL3	LOC84931
																		PTAR1	C1orf94
																		SLC6A10P	GLB1L2
																		C17orf100	KCNH7
																		LOC389039	KLHL13
																		OR8A1	EXOC3L2
																		papL	CHRDL1
																		MED11	HTRA3
																		CUEDC1	CAMK2N2
																		FLJ90757	ADC
																		LOC441189	CSMD2
																			C1QTNF5
																			Agap2
																			PARD3B
																			GPR62
																			SEZ6
																			COX6B2
																			DUSP15
																			CNTNAP5
																			ANKRD43
																			ripply2
																			GAB3
																			RIMS4
																			NOTUM
																			SAMD11
																			C1orf51
																			ANKRD35
																			CCDC50
																			LOC154761
																			PRUNE2
																			TMEM20
																			ZFPM1
																			SLC16A11
																			TTLL9
																			MGC42105
																			SSBP4
																			ADAMTS17
																			CADM4
																			TCTE1
																			C11orf45
																			TIGD3
																			FNDC5
																			RASGEF1C
																			TMEM151A
																			NEGR1
																			CCDC96
																			NCRNA00288
																			ARL10
																			GPR150
																			PRR18
																			FAM115C
																			FAM78A
																			KLHL17
																			RGAG4
																			NCCRP1
																			FAM70B
																			ZACN
																			CERKL
																			MAST4
																			SLC26A5
																			HES5
																			C3orf54
																			LEKR1
																			HES3
																			MXRA7
																			LOC440863
