# Supplementary material for: Computational analysis of expression of human embryonic stem cell-associated signatures in tumors
Source: BMC Res Notes. 2011 Oct 31;4:471. doi: 10.1186/1756-0500-4-471 (PMC3217937; doi:10.1186/1756-0500-4-471)
Supplement: Additional file 2 — Table S2. 189 hESC-associated transcription factors. [file 1756-0500-4-471-S2.XLS]

## Sheet: Transcription Factor Signature
ARID1B
ARID5B
BHLHE40
BTF3
CCDC6
CDX2
CEBPZ
CNOT3
COMMD3
CTCF
CUX1
DBP
DEK
DLX1
E2F1
E2F2
E2F3
E2F4
EBF1
EBF2
EBF3
EBF4
EOMES
ERH
Esrrb
ESX1l
ETS1
ETS2
FOXA1
FOXO1
FOXD3
FUBP1
G3BP2
GATA1
GATA2
GATA3
GATA4
GATA5
GATA6
Gli1
Gli2
Gli3
GSC
HAND1
HESX1
HHEX
HLX
HMG20A
HMGA1
HMGB3
HOPX
HNF1A
HOXA9
HOXB1
IFI16
ILF3
IRX1
IRX2
IRX3
IRX4
IRX5
IRX6
JARID2
JUN
KLF1
KLF2
Klf4
KLF5
LBX1
Lef1
LEFTY1
LHX5
LIN28A
MAF
MAZ
MED12
MEIS1
MEIS2
MLLT10
MRS2
MSC
MTA3
MTF2
MYB
MYC
MYCN
MYF5
MYST2
MYST3
NACC1
NANOG
NEUROD1
Neurog1
NFATc1
NFATc2
NFATc3
NFATc4
NFE2L1
NFE2L3
NFKB1
NFKB2
NFYB
NKX2-5
NPM1
NR2F1
OLIG1
OLIG2
OLIG3
ONECUT1
Osr2
Otx2
PAX2
PAX3
PAX5
PAX6
PAX8
POLR3G
POU2F1
POU2F2
POU3F2
POU5F1
PRDM14
PSIP1
REST
RFX1
SALL1
SALL2
SALL4
SKIL
SMAD1
SMAD2
SMAD3
SMAD4
SNAI1
SOX2
Sp1
SP3
SP5
SP8
SPZ1
SREBP1
SREBP2
SRF
SRY
STAT1
STAT2
STAT3
STAT4
TAF12
TAL1
TBL1XR1
TBX3
TBX5
TCF3
TCF4
TEAD4
TELO2
Terf1
TERT
TFAM
TFAP2A
TGIF1
TGIF2
THAP11
TLE3
TLX2
TP53
TRIM28
TSC22D1
TTF1
TwIST1
UTF1
VDR
WDHD1
ZEB1
ZEB2
ZFHX3
ZFP161
ZFP36L1
ZFP42
Zfx
ZIC1
ZIC2
ZIC3
WT1
MYBL2
ETV1
ETV4
MYBL1
