# Supplementary material for: Computational analysis of expression of human embryonic stem cell-associated signatures in tumors
Source: BMC Res Notes. 2011 Oct 31;4:471. doi: 10.1186/1756-0500-4-471 (PMC3217937; doi:10.1186/1756-0500-4-471)
Supplement: Additional file 3 — Table S3. 114 hESC-associated microRNAs. [file 1756-0500-4-471-S3.XLS]

## Sheet: miRNA Signature
let-7
let-7a
miR-103
miR-106a
miR-106b
miR-10a
miR-122
miR-124a
miR-127
miR-130a
miR-134
miR-135-2
miR-136
miR-141
miR-143
miR-145
miR-146b
miR-150
miR-152
miR-154
miR-154*
miR-15a
miR-15b
miR-15b-16
miR-16
miR-17
miR-17-5p
miR-184
miR-187
miR-18a
miR-18b
miR-199a
miR-19a
miR-19b
miR-19b-1
miR-200b
miR-200c
miR-20a
miR-20b
miR-21
miR-221
miR-222
miR-25
miR-26a
miR-26b
miR-29
miR-290
miR-295
miR-296
miR-299-3p
miR-29a
miR-29b
miR-29c
miR-301
miR-302a
miR-302a*
miR-302b
miR-302b*
miR-302c
miR-302c*
miR-302d
miR-30d
miR-324-3p
miR-340
miR-34a
miR-363
miR-363*
miR-367
miR-367*
miR-368
miR-369
miR-369-3p
miR-370
miR-371
miR-372
miR-373
miR-373*
miR-374
miR-470
miR-494
miR-512-3p
miR-515-5p
miR-517a
miR-517b
miR-517c
miR-518b
miR-518c
miR-519b
miR-519c
miR-519d
miR-519e
miR-520a
miR-520b
miR-520c
miR-520d
miR-520e
miR-520f
miR-520g
miR-520h
miR-521
miR-524*
miR-525
miR-525*
miR-526b*
miR-550-2
miR-594
miR-612
miR-744
miR-92
miR-92a
miR-92a-1
miR-92b
miR-93
miR-96
