# Supplementary material for: Computational analysis of expression of human embryonic stem cell-associated signatures in tumors
Source: BMC Res Notes. 2011 Oct 31;4:471. doi: 10.1186/1756-0500-4-471 (PMC3217937; doi:10.1186/1756-0500-4-471)
Supplement: Additional file 5 — Table S4. 72 differentially expressed gene sets. [file 1756-0500-4-471-S5.XLS]

## Sheet: sourceBatch660110
Bladder tumor stage (Dyrskjot L et al)	Brain disease state (Bredel M et al 2006)	Drug sensitive (Bredel M et al 2006)	Brain cell type (Dong S et al)	Brain tumor vs normal (Sun L et al)	Brain GBM vs normal (Liang Y et al)	Brain subtype (Pomeroy S.L et al)	Brain survival analysis (Pomeroy S.L et al)	Breast tumor drug sensitive (Chang J.C et al)	Breast tumor state (Ma X.-J et al)	Breast tumor metastasis or not (Sorlie T et al)	Breast tumor ER alpha category IHC (Sotiriou C et al)	Breast tumor ER category LBA (Sotiriou C et al)	Breast tumor relapse or not (Sotiriou C et al)	Breast tumor metastasis or not (van 't Veer L.J et al)	Colon tumor microsatellite instability minus vs positive (Koinuma K et al)	Cervical cancer vs normal (Wong Y.F et al)	testicular germ cell tumor malignant vs not (Skotheim R.I et al)	Esophageal adenocarcinoma vs normal (Kimchi E.T et al)	Barrett's esophagus vs normal (Kimchi E.T et al)	Esophageal adenocarcinoma vs Barrett's esophagus (Kimchi E.T et al)	Esophageal epithelium tumor vs normal (Kimchi E.T et al)	Adenocarcinoma vs Barrett's esophagus vs normal (Kimchi E.T et al)	Gastric tumor vs normal (Hippo Y et al)	Gastric tumor vs normal (Chen X et al)	Gastric tumor metastatis vs not (Chen X et al)	Gastric tumor survival analysis (Chen X et al)	Head and neck squamous cell carcinomas lymph node metastasis vs not (Chung C.H et al)	Hypopharyngeal cancer early stage vs normal (Cromer A et al)	Hypopharyngeal cancer metastatis vs not (Cromer A et al)	Oral cavity squamous cell carcinoma metastatis vs not (O'Donnell R.K et al)	CML drug responsive vs not (Crossman L.C et al)	B-CLL indolent vs progressive (Falt S et al)	Pediatric AML remission vs relapse (Yagi T et al)	HCC metastasis vs no (Ye Q.-H et al)	Lung adenocarcinoma differentiation (Beer D.G et al)	Lung adenocarcinoma vs normal (Beer D.G et al)	Lung adenocarcinoma stage (Beer D.G et al)	Lung adenocarcinoma vs normal (Jones M.H et al)	Mantle cell lymphoma (Rosenwald A et al 2003)	Follicular lymphoma stage (Dave S.S et al)	Follicular lymphoma survival analysis (Dave S.S et al)	DLBCL subtype (Rosenwald A et al 2002)	DLBCL survival analysis (Rosenwald A et al 2002)	DLBCL prognosis (Shipp M.A et al)	Medulloblastoma metastatic vs not (MacDonald T.J et al)	Melanoma malignant vs not (Talantov D et al)	Primary cutaneous melanoma distant metastasis vs no (Winnepenninckx V et al)	Malignant pleural mesothelioma vs normal (Gordon G.J et al)	Ovarian cancer cells chemosensitive vs chemoresistant (Peters D.J et al)
AADAC	A2LD1	A1CF	AADAC	A1BG-AS1	A2LD1	ABCA2	ABCC8	AAK1	AADAC	ABCB5	A2M	ABCC6P1	ABCF3	ABCB1	ABCF1	A2M	ABAT	A2M	AADAC	AACS	A2M	A2M	AADAC	A2M	AAA1	ABCA9	ABCB1	AADAC	ABCD1	AAGAB	ABCC1	AAK1	ABAT	AATK	A2M	A2M	A2M	A1CF	A2M	A2LD1	AADACL2	A4GALT	AARS	ABCG1	ABI2	A1CF	ABCA8	A1CF	AADAC
AAMP	AAK1	AAK1	AAMP	A2M	A2M	ABCC8	ABI2	AAMP	ABAT	ABCC2	ABI1	ABI1	ACAD11	ABCB10	ABHD10	ABCA11P	ABCA5	AACS	AAGAB	AARSD1	AACS	AACS	AAMP	AAA1	AAK1	ABCB8	ABCC2	AAK1	ABL1	ABAT	ABCC1	ABCB7	ABCA8	ABCA3	AADAC	AADAC	AAMP	A2LD1	A4GALT	AAGAB	AAK1	A4GALT	ACTN1	ACADS	APC	A2M	ABHD2	A2M	AAK1
AANAT	ABCB9	AARS2	AASDHPPT	AAAS	AADAT	ACHE	ABL1	AARS	ABCA11P	ABCE1	ABL1	ACADL	ACAP3	ABCB4	ABP1	ABCC6	ABCA8	AAGAB	AAK1	ABCB8	AAGAB	AAGAB	AANAT	AADAC	AARSD1	ACSF3	ABCC6	AATF	ACAP1	ABCB1	ABCC3	ABCC10	ABHD3	ABCA4	AAMP	AARS	ABCA3	A2M	AARS	ABCA1	ABAT	ABHD13	ACY1	ACHE	APOB	A4GALT	ABHD6	A4GALT	AANAT
ABAT	ABL2	ABCB5	ABAT	AACS	AAGAB	ADAR	ACADVL	AATF	ABCA12	ABCG8	ACADL	ACADSB	ACTB	ABCB6	ACACA	ACAA1	ABCB5	AAK1	ABCA6	ABCG4	AAK1	AAK1	ABAT	AADAT	ABCA5	ACVR1	ACAP2	ABAT	ACPP	ABCC10	ABCC9	ABCC8	ABL1	ABCB1	ABCA2	ABCA3	ABCC1	AAA1	ACACA	ABCB1	ABCF1	ABHD4	ADA	ADAR	B2M	AAAS	ABLIM1	A4GNT	AARS
ABCA3	ACIN1	ABCC2	ABCA1	AADACL2	AAK1	AGPAT1	ACAT1	ABCA2	ABCB1	ABHD12	ACADSB	ACAP3	ACTG2	ABCC10	ACACB	ACACB	ABCC12	AATF	ABCB1	ABHD10	AATK	ABCA6	ABCA2	AAGAB	ABCA7	ADCY5	ACTL6A	ABCA8	ACVR1B	ABCD3	ACAA1	ACOT13	ACAT2	ABCC1	ABCA3	ABCB1	ABCC8	AAAS	ACTB	ABHD12B	ABHD6	ABR	ADK	ADRA2C	BCL2	AACS	ACAP3	AACS	AASS
ABCB1	ACOT1	ABCD4	ABCA2	AADAT	AARS	AHDC1	ACCN2	ABCA4	ABCB4	ABR	ACAP3	ACIN1	ADSL	ABCC4	ACAD8	ACADVL	ABCC5	AATK	ABCC3	ABHD5	ABAT	ABCC3	ABCA4	AAK1	ABCB1	ADM	ADAMTS3	ABCC1	AFG3L2	ABCD4	ACO2	ACTG1	ACPP	ABCC2	ABI2	ABCC1	ABL2	AADAT	ACTG1	ABHD3	ABTB1	ABTB1	ADSL	ADRB3	BIRC3	AADAC	ACRBP	AAGAB	AATK
ABCB5	ACOT6	ABHD11	ABCA6	AAGAB	AARS2	ALB	ACO2	ABCB10	ABCC11	ACAT2	ACIN1	ACOT4	AHSG	ABCC9	ACAT1	ACAP1	ABHD1	ABAT	ABCC6	ABHD6	ABCA1	ABCC6	ABCB4	AARSD1	ABCB7	AGXT	ADAP2	ABCD3	AIF1	ABCG1	ADA	ACVR1B	ACSL6	ABCC3	ABLIM1	ABCC2	ABLIM1	AAGAB	ACTL6A	ABHD5	ACADSB	ACAP1	ADSS	AKR1C1	CAP2	AAGAB	ACTA1	AAK1	ABAT
ABCC1	ACSS3	ABL2	ABCA8	AAK1	AARSD1	ALDH1A3	ACSL1	ABCB6	ABCC12	ACER3	ACOT4	ACP1	ALG13	ABI2	ACE2	ACCN2	ABHD13	ABCA6	ABCE1	ABHD8	ABCA6	ABCD1	ABCB5	AASDH	ABCD4	AGXT2L2	ADCY7	ABCF1	AKAP13	ABHD6	ADAM20	ADAMTS2	ACSM3	ABCC5	ABO	ABCC8	ABO	AAK1	ACY1	ABLIM2	ACADVL	ACAP2	AIM2	AKR1C3	CDC42	AAK1	ACTG1	AAMP	ABCA2
ABCD1	ADAM22	ACER3	ABCC4	AAMP	ABCA10	ALDH9A1	ACTC1	ABCB8	ABCC8	ACOT12	ACP1	ACTA2	ALOX5	ABL1	ACP1	ACHE	ABL2	ABCC3	ABCF1	ABI2	ABCB1	ABCD4	ABCC1	AASS	ABCG2	AIM1	ADD3	ABCF3	AKAP17A	ABL2	ADCY3	ADCY6	ACTB	ABCC6	ABR	ABCD2	ACAP1	AAMP	ADARB1	ACADS	ACMSD	ACO2	AKAP1	AKT3	CDH2	AARS	ADAM11	AARS	ABCA5
ABCD3	ADAMTS5	ACOT11	ABCD3	AARS	ABCA7	ALDOA	ACTR1B	ABCC10	ABCD3	ACSL6	ACTA2	ACTB	AMPH	ABLIM3	ACSL4	ACO1	ACAA2	ABCC6	ABCF2	ABLIM1	ABCC3	ABCE1	ABCC8	AATF	ABCG5	ALAS1	ADM	ABLIM1	ALDH4A1	ACADL	ADH1A	ADD1	ACTL8	ABCE1	ACAA1	ABCE1	ACOT7	AANAT	ADORA2A	ACAP1	ACRC	ACOT7	ALDH2	ALDH18A1	CDKN2D	AATF	ADAP2	AARSD1	ABCA8
ABCE1	ADAR	ACOT12	ABCF2	AARS2	ABCA9	ALG3	ACY1	ABCC3	ABHD3	ACSM2A	ACTB	ACTG2	ANO6	ABT1	ACTB	ACOX1	ACAD10	ABCD1	ABHD11	ABR	ABCC6	ABCF1	ABI2	ABCA11P	ABHD10	ALDH1B1	AGTR1	ABLIM3	ALDOA	ACAN	ADORA2B	ADIPOQ	ACTN1	ABCG2	ACADL	ABCG1	ACRV1	AARSD1	ADSL	ACAP3	ACSBG1	ACTB	ANP32A	AMD1	CEBPD	ABAT	ADARB1	AASDHPPT	ABCB1
ABCG1	ADCK3	ACOX1	ABT1	AARSD1	ABCB1	ALOX5AP	ACYP1	ABCC5	ABHD8	ACTL7A	ACTG2	ADA	ANXA11	ACAA1	ACTR3B	ACRV1	ACAD9	ABCD4	ABHD2	ACAA1	ABCD1	ABCF2	ABLIM1	ABCA12	ABHD14A	ALG3	AIFM1	ABR	ALDOB	ACCN2	ADRM1	AKAP3	ACVR1	ABHD13	ACAP1	ABI2	ACTL8	AASDH	ADSS	ACE2	ACSL3	ACTG1	ANPEP	AMPD1	COL11A2	ABCA1	ADCK2	AATK	ABCB8
ABI2	AFAP1	ACSL1	ACACA	AASDH	ABCB10	ANKRD46	ADAM15	ABCD2	ABI3	ADAM8	ADA	ADAM15	AP4M1	ACAA2	ACVR1B	ACSBG1	ACAT1	ABCE1	ABHD5	ACACB	ABCD4	ABCG1	ABO	ABCA3	ABHD3	ALG9	AIM1	ACAA1	ALMS1	ACCN3	AES	ALDH1A2	ADAM3A	ABHD5	ACE	ABP1	ACTN3	AASDHPPT	AIFM1	ACSL6	ACSS1	ACTR2	APEX1	ANXA13	CTSK	ABCA11P	ADM	ABAT	ABCB9
ABO	AFTPH	ACSL4	ACADM	AASDHPPT	ABCB5	ANXA8L2	ADAM8	ABCF1	ABL2	ADAMTS9	ADAM15	ADAM17	APPL2	ACADS	ADAM12	ACSL1	ACBD5	ABCF1	ABLIM3	ACCN2	ABCE1	ABHD10	ABP1	ABCA4	ABI3BP	ALPK1	AIM2	ACADM	ALOX5AP	ACP1	ALOX5	ALOX12P2	ADAM5P	ABI1	ACHE	ACAA2	ACTR1A	AASS	AK2	ACTG2	ACSS3	ACY1	APRT	AP2M1	DUSP3	ABCA12	AGXT2	ABCA3	ABCC5
ACAA1	AGPAT2	ACVR1B	ACCN2	AASS	ABCC1	AP1B1	ADARB1	ABCF3	ABP1	ADARB2	ADAM17	ADH5	AQP3	ACADSB	ADAM17	ACSM3	ACE2	ABCF2	ABP1	ACOT7	ABCF1	ABHD11	ACAA2	ABCA5	ACACB	ANGPTL1	AKAP1	ACADSB	ANKRD1	ACSL3	ANXA11	ALPK3	ADAM8	ABI2	ACLY	ACADL	ACVR1B	AATF	AKAP1	ADAD1	ACTN1	ADAM17	ARAP2	AP3B1	DUSP5	ABCA2	AHNAK	ABCA5	ABCC9
ACADM	AGPAT9	ADAMTSL3	ACD	AATF	ABCC13	AP3S2	AEBP1	ABHD14A	ACAD10	ADCK5	ADAMTSL4	ADIPOQ	ARF1	ACAT2	ADAM23	ACTN1	ACO2	ABCG1	ABR	ACPP	ABCF2	ABHD2	ACADM	ABCA6	ACAD10	ANK1	ALCAM	ACADVL	ANKRD7	ACSM3	ANXA9	ALPPL2	ADCY6	ABL1	ACOT7	ACADS	ACVRL1	ABAT	AKAP11	ADAL	ACTN4	ADAM19	ARNTL	APOA4	EDN2	ABCA3	AHSA1	ABCA8	ABCD1
ACADSB	AKAP12	ADCK1	ACSL6	AATK	ABCC3	APOD	AES	ABHD5	ACAP2	ADCY1	ADCY7	ADRA2A	ARFGAP1	ACD	ADAM3A	ACTR6	ACOT13	ABCG4	ACAA2	ACSL1	ABCG1	ABHD5	ACADSB	ABCA7	ACAD8	ANO2	ALDH7A1	ACAN	ANXA10	ACTA2	AOC3	AMPD1	ADNP	ABL2	ACP2	ACAP1	ADAM11	ABCA1	AKAP17A	ADAM12	ACTR3	ADAMTSL4	ARRB2	ARCN1	EIF4A1	ABCA5	AKR1B10	ABCB1	ABCD4
ACAT1	AKR1B1	ADCY4	ACSM5	ABAT	ABCC4	APOH	AFAP1	ABI2	ACBD3	ADCYAP1	ADRA2A	ADRBK1	ARG1	ACOT13	ADAMTS6	ADARB1	ACRC	ABHD10	ACADS	ACSM5	ABHD11	ABHD6	ACADVL	ABCA8	ACADL	ANO4	AMFR	ACIN1	ANXA9	ACTL6A	AOC4	AMPH	ADRBK2	ABLIM3	ACSM3	ACAP2	ADAM9	ABCA12	AKIRIN2	ADAMTSL1	ADAM19	ADAT2	ATF4	ARNTL	EPS8	ABCA6	AKR7A3	ABCB6	ABCF1
ACHE	AKR1B10	ADH4	ACTR1A	ABCA1	ABCC9	APRT	AGER	ABL1	ACCN4	ADD2	ADRBK1	ADSL	ARG2	ACOT7	ADAR	ADORA1	ACRV1	ABHD11	ACCN2	ACTL6A	ABHD2	ABHD8	ACAP1	ABCA9	ACBD3	AQP9	AMY2B	ACOT7	APEX2	ACTN1	APOM	ANKRD28	AGRP	ABT1	ACTG1	ACAT1	ADCY1	ABCA2	ALDOA	ADAT2	ADAMTS7	ADD1	ATG13	ATP1B3	ERG	ABCA7	ALAS2	ABCC1	ABCF3
ACO1	AKR1C1	ADHFE1	ACTR2	ABCA13	ABCD4	AQP5	AHNAK	ABL2	ACE2	ADD3	ADRBK2	ADSS	ARL2BP	ACOX1	ADPGK	ADORA2B	ACSBG2	ABHD2	ACE	ACTR1A	ABHD5	ABI1	ACAT1	ABCB10	ACCN3	ARL13B	ANAPC2	ACOX1	APITD1	ACTR3	ARAP2	ANXA10	AHCYL1	ACADSB	ACTL8	ACHE	ADCYAP1	ABCA3	ALDOB	ADCK4	ADCK5	ADD3	ATG16L2	ATP2A1	FANCC	ABCA8	ALDH3B1	ABCC2	ABCG1
ACO2	AKR1C2	AFF4	ACYP2	ABCA17P	ABCF3	ARAF	AHSG	ABLIM1	ACPT	ADH5	ADSL	AFF3	ARPC3	ACP6	ADRA1B	AEBP1	ACSL6	ABHD5	ACHE	ACVR1B	ABI1	ABI2	ACCN1	ABCB5	ACCS	ARL6IP5	ANGPTL2	ACPP	APOB	ACTR5	ARFIP2	AOC2	AHNAK	ACAN	ACTN1	ACO2	ADD1	ABCA4	ALKBH1	ADH1B	ADCYAP1R1	ADK	ATM	ATP2B3	FGF7	ABCB4	ALDH6A1	ABCC6	ABCG2
ACOX1	AKR1C3	AGGF1	ADAM22	ABCA2	ABHD1	ARG2	AIP	ACAA1	ACR	ADHFE1	ADSS	AFP	ARPC5	ACTB	ADSL	AFF4	ACSM1	ABI1	ACLY	ADAM15	ABLIM1	ABLIM1	ACLY	ABCC10	ACD	ARMCX4	ANPEP	ACSL3	ARHGAP33	ACTR6	ASAP2	AOC4	AHSA1	ACBD5	ACTR1A	ACOX1	ADD2	ABCA6	ALOX5	ADPRH	ADPRH	ADORA2A	ATP6V0B	ATP6V0B	FHIT	ABCB7	ALDH8A1	ABCC8	ABHD14A
ACSL1	ALDH1A1	AGR2	ADAM8	ABCA3	ABHD12B	ARHGDIA	AKR1C1	ACADSB	ACRBP	AGGF1	AFP	AGA	ASB1	ACTL6A	AGTPBP1	AGA	ACSS1	ABI2	ACOT9	ADAM22	ABLIM3	ABLIM3	ACO2	ABCC13	ACHE	ARPC2	AP2M1	ACTL6A	ARHGDIA	ADAM18	ATG12	AP2A2	AIM1	ACCN1	ADA	ACP5	ADH1B	ABCA7	ANKRD36BP2	ADRA2C	AGER	ADRB2	ATR	ATR	FLT1	ABCB8	ALG9	ABCC9	ABHD2
ACTA2	ALDH1A3	AKR1E2	ADAM9	ABCA4	ABHD15	ARID3A	AKR1C3	ACADVL	ACRV1	AGT	AGA	AGL	ATP1B2	ACTR2	AGTR1	AGL	ACTL6A	ABLIM1	ACOX3	ADAMTS6	ABP1	ABP1	ACOT7	ABCC8	ACIN1	ASAH1	AP2S1	ACTN1	ARHGDIB	ADAM19	ATP8B3	APEX1	AIP	ACCN2	ADCYAP1	ACR	ADM	ABCA8	ANP32A	AFF2	AGGF1	ADSS	AURKA	BCL2	FNTB	ABCB9	ALX1	ABCD2	ABI2
ACTB	ALDH2	AKT2	ADAMTS1	ABCA5	ABHD2	ARL1	ALDH2	ACCN2	ACSL4	AHCYL2	AGL	AIF1	ATP1B3	ACTR3	AHI1	AGRN	ACTL7A	ABLIM3	ACP2	ADAR	ABR	ABR	ACRV1	ABCD1	ACOX1	ASL	AP3S1	ADA	ARHGEF17	ADAM22	AXL	APOC3	AKAP9	ACHE	ADD1	ACSL1	ADORA2B	ABCA9	ANPEP	AFF4	AHSA2	AICDA	B4GALT2	BCL6	GNAO1	ABCC1	AMFR	ABCG1	ABL1
ACTG1	ALDH5A1	AKT3	ADAMTS5	ABCA8	ABHD5	ARR3	ALDH3A2	ACHE	ACYP2	AHSA1	AIF1	AIG1	AURKA	ADA	AIDA	AIMP1	ACTN2	ABP1	ACRV1	ADCK3	ACAA1	ACAA1	ACSL1	ABCD3	ACPP	ATAD2	APBA3	ADAM17	ARPC2	ADAM5P	BBS9	AQP1	AKR1B1	ACIN1	ADH1B	ACTA2	ADRB3	ABCB1	AOAH	ALDH9A1	AHSP	AIF1	BAG1	BLMH	GSTP1	ABCC10	AMIGO2	ABCG2	ABL2
ACTL8	ALG9	ALG3	ADAMTS7	ABCA9	ABI2	ART3	ALDH6A1	ACO2	ADAM15	AK7	AIG1	AIM2	AURKB	ADAM19	AIF1	AKAP12	ACTR1A	ABR	ACSL5	ADD3	ACAA2	ACAA2	ACTA1	ABCE1	ACRC	ATE1	APOL3	ADAM19	ASCL1	ADAMTS12	BCL2L11	ARC	ALMS1	ACLY	ADH7	ACTB	AGER	ABCB11	AP1G1	ALS2CL	AJAP1	AIM2	BAK1	C2orf3	IFIT5	ABCC3	AMN	ABCG4	ABLIM1
ACTN1	ALOX5	ALPK3	ADARB1	ABCB1	ABI3BP	ASNS	ALPL	ACOX1	ADAM21	AKAP13	AIM2	AK2	BCKDHB	ADAM3A	AK2	AKAP13	ACTR3B	ACAA1	ACTN3	ADH1B	ACAD8	ACCN2	ACTB	ABCF1	ACSL6	ATP5G3	ARHGDIA	ADAM20	ASL	ADAMTS13	BCR	ARF4	ALX3	ACOT8	ADRA1D	ACTG1	AGFG1	ABCB6	APEX1	AMIGO1	AKAP1	AK1	BAX	CANX	IFNA21	ABCD1	ANGEL2	ABHD10	ABLIM3
ACVR1B	AMN	AMPD2	ADCY2	ABCB4	ABL1	ATM	ALX1	ACOX3	ADAM23	AKD1	AK2	AKAP10	BCL2	ADAM8	AK5	AKTIP	ACTR6	ACAA2	ACTN4	ADH6	ACADM	ACE	ACTC1	ABCF3	ACVR1	ATP6V0A2	ARHGEF12	ADAM23	ATP2B4	ADAMTS6	BDKRB2	ARFGAP2	AMD1	ACOX3	ADRB2	ACTG2	AGPAT1	ABCB7	APOO	AMMECR1	AKAP11	AKAP12	BCAR3	CAPNS1	IFNG	ABCD2	ANKRD1	ABHD11	ABO
ACVR2A	AMOTL2	AMPH	ADD3	ABCB6	ABL2	ATP4B	AMFR	ACP1	ADAM3A	ALG10B	AKAP10	AKAP12	BCR	ADAMDEC1	AKAP9	ALAS2	ACYP1	ACAD8	ACY1	ADH7	ACADS	ACHE	ACTL8	ABCG2	ACYP1	ATP7A	ARHGEF19	ADAM8	ATP5A1	ADAMTS9	BLMH	ARFGEF2	AMPD2	ACP5	ADRB3	ACTR1B	AGPAT2	ABCB8	APRT	ANAPC13	AKAP5	ALDH1A1	BCAS2	CASR	IGFBP7	ABCD3	ANKRD11	ABHD2	ACAA1
ACY1	ANAPC5	ANGPTL3	ADH5	ABCB7	ABLIM1	ATP6V0B	AMPD3	ACPP	ADAM7	ALPK1	AKTIP	AKTIP	BRCA1	ADAMTS7	AKR1C1	ALDH3B1	ACYP2	ACADM	ACYP2	ADO	ACADVL	ACLY	ACTN1	ABCG5	ADAM22	ATP8B5P	ARL4D	ADAMDEC1	ATP5D	ADAMTSL3	BNIP3	ARHGAP1	ANXA11	ACTL6A	ADSL	ACVR1B	AHDC1	ABCB9	ARAF	ANGEL1	AKR1C3	ALDH1A3	BCAT2	CCND2	IL10	ABCD4	ANKRD20A1	ABHD5	ACADM
ACYP2	ANAPC7	ANKRD22	ADK	ABCB9	ABR	B4GALT1	AMT	ACRV1	ADAM8	ALS2CL	ALCAM	ALCAM	BST1	ADAR	ALDH1A2	ALDH3B2	ADAD1	ACADVL	ADAM18	ADORA2B	ACCN2	ACOT7	ACTN2	ABCG8	ADAM28	AWAT2	ARL6IP1	ADAMTS2	ATP5H	ADAP1	BRD2	ARL6IP5	ANXA6	ACTN1	AES	ACY1	AKAP12	ABCC1	ARHGAP1	ANKFY1	ALAD	ALDH2	BCKDHA	CCR3	IL3RA	ABCE1	ANXA2	ABHD6	ACADSB
ADA	ANGPT2	ANKRD40	ADM	ABCC1	ABTB2	BAK1	ANP32A	ACSM1	ADAMDEC1	AMMECR1	ALDH1A3	ALDH1A3	BUB1	ADCK3	ALKBH1	ALDH5A1	ADAD2	ACAT2	ADAM19	ADRB2	ACE	ACOT9	ACTN3	ABHD11	ADAM30	AXIN2	ARVCF	ADCY3	ATRX	ADAT1	BTBD2	ARMC8	AOAH	ACTN2	AGER	ADAM15	AKR1B1	ABCC10	ARHGAP19	ANKIB1	ALCAM	ALDH3A1	BCL2	CD37	Il4	ABCF1	AOX1	ABI1	ACBD3
ADAM10	ANKH	ANXA8L1	ADRB2	ABCC12	ACACA	BCAP31	ANXA4	ACSM3	ADAMTS2	AMOTL1	ALDH3A2	ALDH3A2	C14orf45	ADD1	AMFR	ALDH9A1	ADAM18	ACCN2	ADAM22	ADSL	ACHE	ACOX2	ACVR1	ABHD12	ADAMTS14	BAIAP2L1	ASL	ADD1	ATXN3	ADCK2	BTD	ATAD2B	AP1G2	ACTN4	AGFG1	ADAM17	AKT2	ABCC13	ARHGDIB	ANKRD54	ALDH2	ALDH3A2	BCL6	CD47	IQGAP1	ABCF2	APEH	ABI2	ACCN2
ADAM8	ANKRD26	APBB2	ADRBK1	ABCC13	ACAD10	BCL9	AP2M1	ACTA1	ADAMTS6	ANAPC16	ALDH3B1	ALDH3B1	C7orf63	ADD2	ANKHD1	AMD1	ADAM2	ACHE	ADAM28	AGPAT1	ACLY	ACOX3	ACVR1B	ABHD13	ADAMTS18	BBX	ASNS	ADH1A	ATXN7L1	ADCY2	BTNL3	ATF2	AP1S2	ACTR3	AGPAT2	ADAM8	ALDH5A1	ABCC2	ARHGEF6	ANKS1B	ALDH4A1	ALDH5A1	BIN2	CD53	ITGB3	ABCG1	API5	ABL1	ACD
ADAM9	ANKRD44	APC	AGFG1	ABCC3	ACAD11	BLK	AP3B2	ACTB	ADAMTS7	ANGEL2	ALDH6A1	ALDH6A1	CALR	ADIPOQ	ANKRD57	ANAPC10	ADAM20	ACLY	ADAM29	AGPAT3	ACOT9	ACPP	ADA	ABHD16A	ADAP2	BCL2A1	ATF2	ADH1B	B3GNT1	ADCY8	C8orf84	ATF6B	AP2B1	ACTR8	AGPS	ADARB1	ALDOA	ABCC5	ARID5B	ANTXR2	ALG2	ALOX5	BIRC2	CD68	KPNA5	ABCG2	APOL6	ABL2	ACIN1
ADD1	ANKRD5	AR	AGGF1	ABCC4	ACAD8	BMP5	APOD	ACTG1	ADAMTSL2	ANK3	ALPP	ALDH7A1	CAMK2D	ADM	ANP32B	ANG	ADAM28	ACOT7	ADAMTS1	AGRN	ACOX3	ACRV1	ADAM11	ABHD2	ADAT2	BCL2L2	ATG14	ADH1C	BAIAP2	ADCYAP1	CACNA2D2	ATM	APLP2	ACVR1B	AHCY	ADCY7	ALPL	ABCC9	ARMCX6	ANXA1	ALKBH7	AMACR	BMF	CD72	LGMN	ABHD14A	APPL2	ABLIM3	ACLY
ADD2	AP4S1	ARID4B	AGT	ABCC5	ACADSB	BRF1	APP	ACTL8	ADAP1	ANKRD22	ALS2CL	ALDH9A1	CCL11	ADRA2B	ANP32E	ANKRD40	ADAM29	ACOT9	ADAMTS8	AGTR2	ACP2	ACSL1	ADAM17	ABHD4	ADCK3	BMP2K	ATN1	ADH7	BBS9	ADCYAP1R1	CALD1	ATP6V1A	APOBEC1	ACVRL1	AIF1	ADD2	ALPP	ABCD1	ASF1A	ANXA3	ALS2CR12	ANKRD12	BMI1	CD79A	LIG4	ABHD2	AQP9	ACAA2	ACO1
ADH5	APEH	ARMC8	AGXT2L1	ABCC6	ACBD3	BSG	AQP3	ACTN1	ADIPOR1	ANKRD44	AMFR	ALPP	CCL25	AES	ANXA7	ANXA1	ADAM30	ACOX2	ADAP1	AHCYL2	ACPP	ACSL4	ADAR	ABHD5	ADCY10	BPTF	ATOX1	ADIPOQ	BEX4	ADD1	CALR	ATP6V1E1	APPBP2	ADAM12	AIMP1	ADH1B	ALPPL2	ABCD3	ASNS	AP4S1	ALX1	ANKRD36BP2	BMP6	CD79B	MAPT	ABHD4	ARHGAP30	ACACA	ACOX1
ADH6	APEX1	ARNT	AHCYL1	ABCC6P1	ACBD4	BTN2A1	ARFIP1	ACTN2	ADORA3	AOC3	ANGPT2	ALS2CL	CCNA2	AFF4	AP1B1	AOAH	ADAM32	ACOX3	ADAR	AHI1	ACRV1	ACSL5	ADCY1	ABI2	ADD1	BRF1	ATP13A3	ADNP2	BHMT	ADH7	CAV2	ATPAF2	AQP3	ADAM17	AIMP2	ADH4	AMBP	ABCE1	ASPM	APC2	ALX3	ANP32A	BMP7	CDC16	MFI2	ABHD5	ARHGEF19	ACACB	ACSL4
ADK	APLF	ARSE	AHCYL2	ABCC8	ACE	C1orf61	ARHGAP1	ACTN4	ADRA1A	AP3B1	ANKRD46	AMFR	CCNC	AGER	AP1M2	AP1S2	ADCY10	ACPP	ADCK2	AHNAK	ACSL1	ACSM3	ADCY2	ABI3BP	ADD3	BRWD1	ATP1B3	ADO	BLK	AFF1	CCDC144A	ATRX	AQP9	ADAM9	AK1	ADH5	AMELX	ABCF1	ATAD1	APH1B	AMD1	AP1AR	BRCC3	CDC5L	MMP12	ABHD6	ARL11	ACAD10	ACSM1
ADRB2	APOA1BP	ASF1A	AHNAK	ABCD1	ACER2	C9	ARHGAP4	ACTR1B	ADRB3	APBB1IP	ANKRD7	ANGPT2	CCNG2	AGFG1	APBA1	APBA1	ADH5	ACRV1	ADCY10	AHNAK2	ACSL4	ACSM5	ADCY8	ABL1	ADHFE1	C10orf72	ATP6V1E2	ADORA2B	BMI1	AFF2	CCNF	ATXN7L3B	ARAP1	ADAMTS2	AK4	ADORA2B	AMHR2	ABCF3	ATF3	API5	AMHR2	APAF1	BTG1	CDK5R1	MMP16	ABHD8	ARL6IP4	ACADL	ACTA2
ADRM1	APOA4	ATF4	AHR	ABCD3	ACER3	CA4	ARHGDIB	ACTR2	ADRM1	APLP2	ANXA1	ANKRD7	CCPG1	AGPAT3	APBA2	APC	ADO	ACSL1	ADCYAP1	AICDA	ACSL5	ACSS3	ADCYAP1	ABL2	ADIPOQ	C11orf53	AURKB	ADRM1	BMP1	AFP	CCNO	AURKA	ARFGEF1	ADAP2	AKAP1	ADRA1A	AMT	ABCG2	ATF4	AQP3	AMN1	APEX1	C13orf18	CES1	MT4	ABI1	ARL8A	ACADS	ACTB
ADSS	APOBEC1	ATP1B2	AIF1	ABCD4	ACHE	CBL	ARHGEF12	ACVR1B	AFG3L2	APOA1	AOC3	ANXA1	CCT6A	AGR2	APIP	APOA1	AFF4	ACSL3	ADD1	AIF1	ACSM1	ACTB	ADD1	ABLIM1	ADNP	C14orf132	B3GAT3	AEBP1	BPGM	AGBL2	CD19	B3GALT5	ARHGAP1	ADCK4	AKT3	ADRB2	ANKRD1	ABCG8	ATG12	ARAF	ANAPC11	APRT	C14orf1	CHRNA1	MUC2	ABI2	ARSA	ACAN	ACTL6A
AEBP1	ARF1	ATP2B3	AIM1	ABCF1	ACIN1	CCKBR	ARVCF	ACVR2B	AFM	APOBEC1	AOX1	AOAH	CCT7	AGTPBP1	APOBEC3G	APOBEC3A	AFTPH	ACSL4	ADH1C	AIM1	ACSM3	ACTL6A	ADD2	ABLIM3	ADNP2	C16orf52	B4GALT6	AES	BRD8	AGPAT1	CD46	B4GALT1	ARHGAP4	ADCY3	ALDH18A1	ADRBK1	ANKRD7	ABHD1	ATIC	ARFGEF2	ANKH	APTX	C17orf68	CHRNA3	MXI1	ABI3BP	ASAH1	ACAP1	ACTN2
AES	ARHGAP1	ATPAF1	AKAP6	ABCF2	ACLY	CCL1	ATF6	ACVRL1	AGPAT3	APOE	AP3B1	AOC3	CD59	AGTR1	APOC1	APOC1	AGAP4	ACSL5	ADH6	AIM1L	ACSS3	ACTN3	ADH1B	ABR	ADO	C17orf85	BACH1	AGA	BTN3A3	AGRN	CD69	BAG1	ARHGAP5	ADCY4	ALDH1A1	ADRM1	ANXA8L2	ABHD12B	ATP1A1	ARHGAP18	ANKRD11	ARHGDIB	C6orf204	CKAP5	MYB	ABL1	ASAP3	ACAP2	ACTN3
AFF1	ARID5B	B3GAT2	AKAP8	ABCG4	ACOT7	CCL4	ATN1	ACY1	AGRP	AQP2	APC	AOX1	CD74	AHCTF1	APOL3	APOH	AGBL2	ACSM3	ADIPOR1	AIMP2	ACTA2	ACTN4	ADH4	ABT1	ADRA1D	C18orf19	BARX2	AGFG2	BUB3	AGRP	CD79A	BAI2	ARHGDIA	ADCY7	ALDH1B1	AES	AOX1	ABHD13	ATP2A2	ARHGAP20	ANKRD16	ARIH2	CAD	CKMT2	N4BP2L2	ABL2	ASPH	ACAT1	ACTN4
AGA	ARIH1	B4GALT7	AKR1C2	ABHD10	ACOX1	CD226	ATP1A2	ACYP2	AGXT2	AQP5	APEX1	AP3B1	CDC25B	AHCYL1	APOL6	AQP2	AGGF1	ACSS3	ADK	AIP	ACTB	ACTR1A	ADH7	ACAA1	ADRB1	C19orf25	BATF	AGL	C10orf116	AGTPBP1	CDC14B	BAIAP2	ARHGEF1	ADCYAP1R1	ALDH2	AFF1	AP3S1	ABHD16A	ATP5B	ARHGAP27	ANKRD18A	ARL4C	CALR	CNTN2	NAP1L3	ABLIM1	ATE1	ACCN2	ACTR1A
AGER	ARIH2	BANP	AKR1C3	ABHD11	ACOX2	CD3D	ATP1A3	ADAM20	AIDA	ARG2	APOBEC3A	AP3B2	CDC42	AHNAK	AQR	AQP4	AGPAT3	ACTA2	ADM2	AK5	ACTN2	ACVR1B	ADRA2A	ACAA2	ADRBK1	C1orf158	BCL2A1	AGRN	C11orf80	AGTR1	CEL	BCAP29	ARHGEF10	ADD1	ALDH5A1	AGER	APLNR	ABHD2	ATP5J	ARHGAP4	ANKRD22	ARNTL	CAMP	CPD	NFIA	ABLIM3	ATP5F1	ACE	ACTR1B
AGFG1	ARL2	BARX1	AKR7A2	ABHD12	ACOX3	CD3G	ATP4A	ADAM23	AIM1	ARHGAP15	APOE	APC	CDC7	AHR	ARAP1	ARCN1	AGPAT5	ACTB	ADORA3	AKR1B10	ACTN3	ACY1	ADRA2B	ACACA	ADRBK2	C1orf198	BCL2L1	AHCYL1	C12orf51	AGXT2L1	CENPB	BCL2L11	ARHGEF7	ADD3	ALDH7A1	AGTR1	APOC3	ABHD5	ATP5L	ARHGAP42	ANKRD33	ARPC2	CASP3	CREBBP	NOS2	ABO	ATP6V0C	ACE2	ACTR3
AGL	ARMC9	BBS12	AKT1	ABHD12B	ACP5	CD40	ATP5D	ADCY10	AIM2	ARHGAP19	APPBP2	APEX1	CDH13	AIG1	AREG	ARF4	AGR3	ACTL6A	ADPGK	AKR1C1	ACTN4	ACYP2	ADRB2	ACAD10	ADSS	C1orf61	BCL6B	AHNAK	C17orf91	AHNAK	CENPI	BCL9	ARL1	ADH1A	ALDH9A1	AGTR2	APOH	ABI2	ATP5O	ARHGEF26	ANKRD36BP2	ARRB2	CCL13	CSNK1A1	NOVA1	ABP1	ATP8B2	ACLY	ACVR1
AGT	ARMCX2	BBS7	ALDH1A2	ABHD13	ACPP	CD7	ATP5O	ADCY2	AIRE	ARHGEF16	APPL2	APOBEC3A	CDK2	AIMP1	ARF6	ARFGAP1	AHCTF1	ACTN3	ADPRH	AKR1C2	ACTR1A	ADAM15	ADRB3	ACAD8	AEBP2	C20orf103	BHMT	AHSA1	C18orf10	AIM1L	CEP170	BOLA2	ARNT	ADNP	ALG3	AGXT	AQP2	ABI3BP	ATP6AP1L	ARID1B	ANKRD42	ASH1L	CCL18	CTPS	NPC1	ABR	ATRNL1	ACOX1	ACVR1B
AGXT	ARPC4	BDNF	ALDOA	ABHD14A	ACSF2	CD74	ATP6V1A	ADCY8	AKAP4	ARL6IP5	APRT	APOE	CDK5	AIP	ARFGAP1	ARG1	AIFM1	ACTN4	ADRA1D	AKTIP	ACVR1B	ADAM18	ADRBK1	ACADL	AFM	C20orf144	BMP2K	AIM1	C2orf27A	AIPL1	CHMP1A	BPHL	ARPC2	ADORA3	ALOX5AP	AHCY	AQP4	ABL1	ATR	ARID5B	ANKRD57	ASPM	CCL20	CTTN	P2RY10	ABT1	AXIN2	ACOX3	ACVR2A
AHDC1	ARRB1	BGLAP	ALDOB	ABHD14B	ACSL1	CDC37	ATRX	ADCYAP1	AKIRIN2	ARMC9	AQP5	APPBP2	CDKN3	AKAP2	ARFGEF2	ARHGAP1	AIG1	ACTR1A	ADRA2A	ALDH3A1	ACY1	ADAM22	ADRM1	ACADS	AGAP1	C20orf30	BMP7	AIM2	C3orf63	AKAP10	CLCN3	BRCA1	ARRB2	ADPRHL2	ALPL	AHNAK	ARAF	ABLIM1	ATXN2	ARL6IP6	ANP32C	ATE1	CCL3	CXCR2	PF4V1	ACAA2	B3GALNT2	ACP1	ACVRL1
AHR	ARRDC2	BICD1	AMIGO2	ABHD15	ACSS2	CDK13	ATXN2L	ADD2	AKR1B10	ARPC1B	ARG1	APPL2	CEACAM5	AKR7A3	ARG2	ARHGAP11B	AIMP2	ACTR5	ADRB3	ALDH3A2	ACYP2	ADAM28	ADSL	ACADVL	AGBL5	C2CD4A	BNIP3	AKAP11	C5orf15	AKAP11	CLCN4	BRD8	ASAH1	ADRB3	AMD1	AIF1	ARCN1	ABLIM3	AUP1	ARNT	ANTXR1	ATF3	CCNC	CXCR4	PIGC	ACACB	B9D2	ACP5	ADAM10
AIF1	ASB7	BIRC2	AMPD2	ABHD2	ACSS3	CDSN	AVPR1B	ADD3	ALAD	ARPC2	ARG2	APRT	CEBPD	ALB	ARHGAP10	ARHGAP15	AJAP1	ACVR1B	AFF3	ALDH3B2	ADAM15	ADAM29	AEBP1	ACAP2	AGFG1	C2orf67	BRAP	AKR1A1	C9orf91	AKAP13	CLIP2	BTF3P12	ASF1A	AFF1	AMT	AIMP1	ARF3	ABT1	AURKA	ART4	ANUBL1	ATG12	CCNE1	CYP21A2	PIM2	ACAD10	BACH2	ACPP	ADAM12
AIM1	ASCL1	BNIPL	ANG	ABHD3	ACTA1	CDX1	AVPR2	ADH1A	ALG3	ASCL1	ARID4A	AQP5	CENPF	ALDH1A1	ARHGEF17	ARHGAP19	AK1	ACY1	AGAP2	ALG3	ADAM18	ADAM30	AES	ACAP3	AGPAT1	C2orf81	BTN3A1	AKR1B1	CALCR	AKAP7	CLU	C10orf72	ATF2	AFP	AMY2B	AK1	ARF6	ABTB1	AURKB	ASB14	ANXA1	ATM	CCNG2	DAP	PKD1	ACAD8	BAG1	ACSBG1	ADAM15
AIMP1	ATAT1	BRD7	ANGPTL4	ABHD4	ACTA2	CFHR2	BCL2	ADH5	ALK	ASPA	ARL3	ARG1	CEP290	ALDH2	ARL4A	ARHGAP22	AK2	ACYP2	AGBL5	ALG5	ADAM28	ADAM8	AFAP1	ACAT2	AGPS	C3orf15	C17orf75	AKR7A2	CAPNS1	AKAP8L	CNOT8	C11orf72	ATF6B	AGAP3	ANGPT1	AK4	ARHGAP25	ACACA	BACH2	ASB4	AP1G1	ATP5J	CCT3	DARC	PLCB2	ACADL	BARHL1	ACSL1	ADAM19
AIMP2	ATG13	BSDC1	ANGPTL7	ABHD5	ACTC1	CHGA	BCL3	ADIPOR2	ALLC	ASPH	ARL4C	ARG2	CES2	ALDH3A2	ARL4D	ARHGAP4	AK5	ADAM12	AGFG1	ALG8	ADAM29	ADAMTS1	AFF1	ACE2	AGTPBP1	C4BPA	C1orf9	AKT1	CASP8	AKTIP	COCH	C14orf132	ATG5	AGFG1	ANP32A	AKAP12	ARHGAP5	ACACB	BAK1	ASIP	APBB2	ATP5L	CD1A	DDOST	PLCL1	ACADM	BCAR3	ACSL3	ADAM20
AIP	ATP2C1	BTBD19	ANK2	ABHD6	ACTG2	CHI3L1	BMI1	ADRA1D	ALMS1	ASTN1	ARL6IP1	ARHGEF16	CISH	ALDH4A1	ARL6IP1	ARHGDIA	AKAP11	ADAM15	AGFG2	ALOX12	ADAM30	ADAMTS2	AFF2	ACER2	AGXT2L2	C4orf26	C5AR1	AKT2	CBL	ALDH1B1	COL6A3	C14orf79	ATP5G1	AGGF1	ANP32B	AKR1A1	ARHGEF1	ACAD10	BCAT2	ASMTL	APH1A	ATP6V0B	CD24	DDR2	PRKCB	ACADS	BCKDHA	ACSL5	ADAM23
AK1	ATP6V1C1	BUD13	ANKRD46	ABHD8	ACTL6A	CHI3L2	BMPR1A	ADRA2A	ALOX12	ATG16L1	ARMCX3	ARHGEF17	CKB	ALDH6A1	ARNT2	ARHGEF12	AKAP4	ADAM18	AGK	ALPK3	ADAM5P	ADAMTS6	AFF3	ACER3	AHCTF1	C5orf42	CA2	ALDH1A3	CCL23	ALDH3B1	CPM	C15orf39	ATP6AP1	AGPS	ANXA4	AKT3	ARHGEF16	ACAD8	BCL2	ATF7	APLP2	ATPIF1	CD33	DEFB1	PSMB2	ACAN	BCS1L	ACSL6	ADAM8
AKAP1	ATP6V1F	C11orf55	ANKRD49	ABI1	ACTN4	CHP	BTN2A2	ADRBK1	ALOX15	ATP13A3	ARNT2	ARID4A	CKS2	ALG3	ARPP19	ARID4A	AKAP7	ADAM22	AGPAT2	ALPPL2	ADAM8	ADAP1	AGAP2	ACHE	AHCYL1	C6orf94	CACNB3	ALDH2	CCND3	ALDH6A1	CRABP1	C16orf62	ATP6AP2	AHNAK	ANXA7	ALAD	ARHGEF7	ACAD9	BCL7A	ATF7IP2	APOD	ATR	CD53	DES	PSMB6	ACAP1	BMP6	ACSM5	ADAM9
AKAP6	ATP6V1G3	C12orf50	ANXA9	ABI2	ACTR3	CHRNB4	C13orf41	ADRM1	ALOX15B	ATP5F1	ARPC1B	ARL3	CLCN3	ALG6	ARSE	ARSE	AKAP8L	ADAM28	AGPAT4	AMZ2	ADAM9	ADAP2	AGER	ACIN1	AHDC1	C9orf114	CACNG1	ALDH3A1	CCNG2	ALDH7A1	CRH	C16orf7	ATP6V0B	AKAP10	AOC3	ALAS2	ARID4A	ACADL	BEND4	ATHL1	AQP4	AURKA	CD74	DGCR11	RAD52	ACAP2	BOD1	ACTA1	ADAMTS3
AKAP9	ATXN2	C12orf76	AOC3	ABI3	ACTR6	CLCN4	C16orf45	AES	ALPI	ATXN10	ARPC2	ARL4C	CLIC1	ALKBH1	ASF1A	ASH2L	AKIRIN1	ADAM29	AGR2	ANGEL1	ADAMTS1	ADAR	AGT	ACLY	AHI1	C9orf23	CAMK4	ALDH3A2	CCPG1	ALDOB	CTNS	C19orf21	ATP6V0C	AKAP9	AP2M1	ALDH18A1	ARL1	ACADSB	BFAR	ATOH8	ARAF	AURKB	CD81	DNAJC7	RB1	ACAT1	BOD1P	ACTG1	ADAMTSL2
AKR1C1	BACH2	C14orf102	AP1S2	ABI3BP	ACTR8	CLCN5	C5orf13	AFF2	ALPK1	ATXN7L1	ARSA	ARL6IP1	CLK1	ALPP	ASPH	ASMTL	AKIRIN2	ADAM30	AGRN	ANGPT2	ADAMTS2	ADCK2	AGTR1	ACMSD	AIDA	CA7	CANX	ALDH3B2	CCR8	ALPPL2	CTSA	C1orf105	ATR	AKNA	AP2S1	ALDH1A1	ARL4D	ACADVL	BIRC3	ATP10A	ARAP3	B4GALT1	CD83	DOCK2	RFC4	ACAT2	BPTF	ACTG2	ADARB1
AKR1C3	BAG4	C17orf101	APBB1	ABL1	ACVR1	CLU	CA1	AGAP2	ALPP	AVL9	ASAH1	ARMCX3	CLK2	AMD1	ASTN1	ASPA	AKR1C1	ADAM8	AGT	ANGPTL4	ADAMTS8	ADCY10	AHCY	ACN9	AK4	CACNA2D4	CAPG	ALDH4A1	CD101	AMBP	CTSS	C2	ATXN7L3B	AKR1B10	APBB1	ALDH1B1	ARPC1B	ACAP3	BLMH	ATP11B	AREG	B4GALT2	CD9	DPF2	RHOQ	ACBD3	BRD8	ACTL6A	ADCY1
ALAS1	BAI2	C19orf57	APBB2	ABLIM1	ACVR1B	CNP	CACNA1A	AGGF1	ALPPL2	B2M	ASAP1	ARNT2	COMT	AMELX	ATM	ATAD2B	AKR1D1	ADAM9	AHI1	ANKRD10	ADAP1	ADCYAP1	AHDC1	ACO1	AK7	CADPS	CAPN2	ALDH5A1	CD164	AMD1	CTTN	C2orf55	B3GALT4	AKR1C1	APEX1	ALDH2	ARR3	ACAT2	BMPR2	ATP1A1OS	ARF6	BACH2	CDC123	DTNA	RPS6KA1	ACCN3	BSDC1	ACTL6B	ADCY2
ALB	BBIP1	C1orf194	APC	ABLIM2	ACVR2A	CNR1	CACNA2D1	AGXT	AMELX	BACE2	ASF1A	ARPC1B	COPB1	AMPH	ATP10A	ATF1	AKR1E2	ADAMTS2	AHNAK	ANKRD40	ADAP2	ADH1B	AHNAK	ACOT11	AKAP9	CAMTA2	CASP1	ALDH6A1	CD200	AMFR	CXCL2	C5orf15	B4GALT6	AKR1C4	APLP2	ALDH3B1	ASGR2	ACCN2	BNIP1	ATP2B1	ARFGEF1	BAG1	CDC25C	DVL3	RPS6KA3	ACD	BTBD7	ACTL8	ADCY7
ALDH18A1	BCAR1	C1orf201	APLNR	ABO	ACYP1	COL14A1	CACNB1	AHCY	AMICA1	BBX	ASGR2	ARPC2	COQ6	AMY1A	ATP10B	ATF7IP2	AKT3	ADAMTSL4	AHNAK2	ANKZF1	ADAR	ADH6	AIMP2	ACOT12	AKIRIN2	CASQ2	CASP14L	ALDH7A1	CD44	AMIGO2	CXCL3	C8orf71	BCAT1	AKT2	APOC3	ALDH5A1	ASIP	ACCN3	BRAP	ATP2B3	ARHGAP19	BAG3	CDK6	EBNA1BP2	RPS6KB1	ACE2	BTLA	ACTN1	ADCY8
ALDH4A1	BCAT2	C1orf56	APOA1	ABR	ADAM11	COL16A1	CADPS	AHCYL1	AMT	BCL2L13	ASL	ARSA	CPA3	ANAPC10	ATP1A2	ATG9B	ALAS1	ADAP1	AHR	ANO10	ADCK2	ADH7	AK1	ACOT4	AKNA	CCDC137	CASP4	ALDH9A1	CD46	ANGEL1	CXCR5	CA1	BCHE	ALAS1	APOD	ALDH7A1	ASMT	ACCS	BRCA1	ATP2C2	ARHGAP28	BAK1	CDK7	ECH1	SAT1	ACHE	BTN2A2	ACTN2	ADCYAP1R1
ALDOA	BCKDHB	C1orf61	APOE	ABT1	ADAM22	COL1A1	CALB1	AHNAK	ANGEL1	BCS1L	ATF3	ASAH1	CPB2	ANG	ATP5A1	ATOH8	ALDH1A1	ADAP2	AK4	ANP32E	ADCY2	ADIPOR1	AKAP1	ACOT8	AKR1E2	CCDC17	CCL7	ALDOC	CD86	ANGPT1	CYP2C8	CACNA1B	BCKDK	ALDH1A3	APOE	ALDOA	ASNA1	ACE	BST2	ATP5L	ARHGAP30	BAP1	CDK9	ECRP	SELL	ACIN1	C10orf10	ACTR1A	ADD2
ALOX5	BCL7A	C1orf95	AQP1	ABTB1	ADAM3A	COMT	CALD1	AHSA1	ANGPTL3	BDH1	ATF4	ASAP1	CRYBA4	ANGEL1	ATP5C1	ATP2B1	ALDH1A3	ADAR	AKAP13	ANXA1	ADCY7	ADK	AKAP5	ACOX1	AKT2	CCDC62	CCND1	ALG3	CD8B	ANGPT2	CYP4F2	CACNA1C	BCL10	ALDH3A1	APPBP2	ALG13	ASNS	ACER2	BTK	ATP6V0A2	ARHGAP5	BARD1	CEBPZ	EEF1G	SHC3	ACLY	C10orf67	ACTR2	ADD3
ALOX5AP	BDH2	C20orf177	AQP3	ABTB2	ADAMTS2	COPS6	CAP1	AIFM1	ANK1	BEND5	ATG9B	ASF1A	CS	ANK3	ATP5E	ATP2B4	ALDH2	ADCK2	AKAP3	ANXA2P1	ADCYAP1	ADM2	AKAP6	ACP2	ALDH3B2	CCNL2	CCNG2	ALOX5	CDC14B	ANK2	DAAM2	CACNA1F	BIN1	ALDH3B1	AQP1	ALK	ATP1A3	ACER3	BUB1	ATP8A2	ARID4B	BCAS4	CENPF	EIF4A2	SKI	ACN9	C10orf79	ACTR3	ADH1C
ALPL	BHLHE41	C20orf29	AQP4	ACAA1	ADAMTS6	CRABP2	CAPNS1	AIM1	ANKAR	BEST3	ATP1B3	ASGR2	CSE1L	ANKRD1	ATP6AP2	ATP5B	ALDH6A1	ADCY7	AKAP4	ANXA2P2	ADD1	ADO	AKAP9	ACPL2	ALDH5A1	CDC37	CCT6A	ALX3	CDH15	ANP32B	DCLK1	CACNA2D1	BIRC2	ALDH6A1	AQP2	ALOX5	ATP2A1	ACHE	BUB3	ATP8B1	ARID5A	BCAT2	CKLF	EIF4A3	SPARC	ACO1	C11orf45	ACTR6	ADH6
ALPP	BID	C2orf60	ARAF	ACACA	ADAMTSL4	CREM	CASP10	AIM2	ANKH	BICD1	ATP6V0A2	ASL	CTSB	ANKRD11	ATP6V0E1	ATP5D	ALDH9A1	ADD3	AKAP6	AP2A2	ADH1B	ADORA2B	AKR1A1	ACRC	ALG13	CDC42BPA	CD1D	AMIGO2	CDK14	ANXA1	DCTD	CAD	BIRC5	ALDOA	AQP4	ALOX5AP	ATP2B1	ACIN1	BUD31	ATP9B	ARL1	BCL11A	CKS1B	ENDOU	TP53	ACO2	C12orf29	ACVR1	ADIPOR2
ALX1	BIRC6	C5orf58	ARC	ACACB	ADAMTSL5	CRHBP	CASP6	AIP	ANKRD28	BLMH	ATP7A	ATF2	CTSO	ANKRD36BP2	ATP6V1A	ATP5F1	ALG13	ADH1B	AKAP9	AP2B1	ADH1C	ADORA3	AKR1C1	ACSL1	ALKBH7	CDC42SE2	CD38	AMOT	CDK17	ANXA7	DDB2	CALCR	BMP2	ALG11	ARAF	ALPL	ATP2B2	ACLY	C12orf57	ATXN10	ARPC4	BCL2	CLGN	ERP29	TXK	ACOT11	C12orf49	ACVR1B	ADK
AMD1	BIVM	C6orf165	ARF1	ACAD10	ADAR	CRYAB	CCDC130	AIRE	ANKRD36BP2	BMPR2	ATRX	ATF3	CUL5	ANKZF1	ATP7A	ATP5I	ALG14	ADH7	AKR1C3	AP3M2	ADH7	ADPGK	AKR1C3	ACSL3	ALMS1P	CDC6	CD3EAP	AMOTL2	CDK2	AP1S1	DEAF1	CARD10	BMP3	ALG9	ARFIP2	AMELX	ATP2B3	ACMSD	C14orf1	ATXN3	ARSA	BCL2L1	CNNM4	ETF1	TYRO3	ACOT13	C12orf5	ACVR2A	ADNP
AMELY	BLM	C9orf123	ARF3	ACAD8	ADARB1	CRYGC	CCND2	AK4	ANKRD7	BOC	ATXN1L	ATF4	CYB5B	ANLN	ATP9A	ATP5O	ALG8	ADIPOR1	AKR7A2	AP4M1	ADIPOR1	ADPRH	AKT2	ACSL4	ALOX5AP	CDCA7	CD5L	AMPD2	CDKN2B	AP2A2	DGCR9	CASK	BMS1	ALPPL2	ARHGAP5	AMH	ATP4A	ACN9	C14orf118	AUH	ASAP3	BCL3	CNR2	F7	VEGFC	ACOT7	C13orf31	ACYP1	ADNP2
ANK3	BLVRB	C9orf21	ARHGAP25	ACAD9	ADCK2	CSNK1E	CCT3	AKAP3	ANKS1B	BPTF	AUH	ATG9B	CYP2J2	ANO2	ATRN	ATP5S	ALKBH5	ADK	AKR7A3	APBA2	ADK	ADRA1D	ALAS1	ACSL6	ALPK1	CDK19	CD74	ANG	CEBPZ	AP2S1	DGKG	CASP8	BNIP3	ALS2CL	ARHGDIA	ANGPT1	ATP5C1	ACO1	C16orf80	AVL9	ASB12	BCL6	COASY	FBL	ZMYND8	ACOT8	C13orf33	ADA	ADORA2A
ANKRD46	BNIP2	C9orf24	ARHGEF3	ACADSB	ADCK3	CSRP1	CD163	AKAP5	ANKS6	BRCA1	AURKA	ATP1B3	CYP4B1	ANP32B	AUTS2	ATP6V0D1	ALS2CR8	ADM2	AKT2	APBA3	ADM2	ADRA2A	ALAS2	ACSM2B	ALS2CR12	CHD2	CD83	ANGPTL2	CECR7	AP3B1	DHCR24	CASR	BRD8	AMPH	ARHGDIB	ANK3	ATP5F1	ACOT11	C19orf23	AZI2	ASB13	BCL7A	COL16A1	FGB		ACOT9	C14orf79	ADAM10	ADORA2B
ANKRD7	BNIPL	CA14	ARHGEF4	ACADVL	ADCK4	CTNNA2	CD19	AKT1	ANO3	BRD1	AURKB	ATP6V0A2	DCBLD2	ANXA11	AVL9	ATP6V1G1	AMHR2	ADO	AKTIP	APC2	ADORA3	ADRA2B	ALCAM	ACSS2	AMMECR1	CHFR	CD84	ANK3	CELSR1	APAF1	DHRS1	CAST	BRE	AMZ2	ARHGEF1	ANKRD46	ATP5G3	ACOT12	C1orf144	B4GALT6	ASB8	BCR	COL3A1	FKBP5		ACOX2	C15orf50	ADAM12	ADRA2C
ANKS1A	BPHL	CACNA1D	ARHGEF40	ACAN	ADCY10	CUL4B	CD28	ALAS1	ANO9	BRI3BP	AZIN1	ATP6V1C1	DDOST	ANXA6	AVP	ATPIF1	AMMECR1L	ADPGK	ALAD	APCS	ADPGK	ADRB2	ALDH1A1	ACSS3	AMOTL2	CHI3L1	CD9	ANKMY2	CEP250	APBB2	DOCK1	CBFA2T2	BST1	ANG	ARHGEF16	ANKS1A	ATP6V0A1	ACOT13	C21orf58	B4GALT7	ASF1A	BHLHE40	COMMD4	FOLR3		ACOX3	C15orf51	ADAM18	ADRBK1
ANP32A	BSDC1	CACNA2D2	ARHGEF6	ACAP2	ADCY2	CUL7	CD47	ALB	ANXA2P2	BRIP1	BAD	ATP6V1C2	DDX12	AP1M2	B3GALT2	ATRNL1	AMOT	ADPRH	ALCAM	APEH	ADPRH	ADRB3	ALDH2	ACTA2	AMPH	CLN5	CDA	ANKS1A	CFI	APBB3	DST	CBX5	BTAF1	ANGPT2	ARHGEF7	ANPEP	ATP6V1A	ACOT6	C2orf69	B9D1	ASMTL	BIN1	COQ2	FOSB		ACOXL	C15orf61	ADAM19	ADRM1
ANXA2	BTBD3	CACYBP	ARL4A	ACAP3	ADCY6	CXCR4	CD69	ALDH3B2	AOAH	BTBD19	BAK1	ATP7A	DDX17	AP1S1	B3GNT2	ATXN1L	AMOTL1	ADRA1A	ALDH1L1	API5	ADRA1D	ADRBK1	ALDH3A1	ACTL6A	AMT	CMBL	CDC123	ANXA1	CHMP2A	APC	DTX4	CCDC57	BTG1	ANK3	ARL1	ANXA1	ATP6V1F	ACOT8	C3orf1	BACH2	ASPHD2	BIN2	COX15	FUT8		ACP1	C16orf68	ADAM2	AEBP1
ANXA4	BTBD7	CALCOCO1	ARL4C	ACAT1	ADCY9	CYP21A2	CD8B	ALDH4A1	AP1AR	BTG1	BAP1	ATRX	DHFR	AP1S2	BAG5	AURKB	AMY1A	ADRA1D	ALDH3A2	APOBR	ADRA2A	ADSL	ALDH3A2	ACTL7B	AMY2B	CMTM7	CDC20	ANXA11	CHRNA5	APC2	DUSP3	CCDC64	C10orf12	ANKHD1	ARPC1B	ANXA3	ATRX	ACOX1	C5	BAD	ATAD1	BIRC2	CREBBP	G0S2		ACP2	C17orf106	ADAM20	AFAP1
ANXA5	BTBD9	CALML5	ARL6IP5	ACBD3	ADD1	CYP2F1	CDC16	ALDOA	AP1B1	BTK	BAZ2A	ATXN1L	DNASE1L3	AP2B1	BCAP29	BACH1	AMY2A	ADRA2B	ALDH4A1	APOC1	ADRA2B	AFF4	ALDH6A1	ACTN1	ANAPC7	CNTFR	CDC42	ANXA13	CHSY1	APOA2	EEF2	CCR9	C10orf137	ANKRD1	ARSD	ANXA4	AVPR1A	ACP5	C5orf32	BAG4	ATAT1	BIRC3	CRKL	G3BP1		ACP6	C17orf50	ADAM22	AFF2
ANXA6	C10orf137	CALN1	ARMCX2	ACBD6	ADD2	CYP4B1	CDH15	ALDOB	AP3S2	BTN2A2	BCAT2	AUH	DPYS	AP2M1	BCL11A	BAIAP2L1	AMZ2	ADRB2	ALDH5A1	APOL3	ADRB3	AFG3L2	ALDOB	ACTN3	ANGEL2	CNTNAP1	CDC42EP1	ANXA4	CLCA2	APOBEC3A	EFHD1	CCT5	C13orf1	ANKRD11	ASCL1	ANXA5	AVPR1B	ACP6	C6orf108	BAIAP2	ATG4A	BIRC6	CRLS1	GABRR2		ACPP	C17orf98	ADAM28	AFF3
ANXA7	C10orf72	CARD11	ARPC4	ACCN1	ADH1B	DDB2	CDH8	ALG3	AP4M1	BTN3A3	BCKDHA	AURKA	DSEL	APPL1	BHLHB9	BAP1	ANAPC10	ADRB3	ALDH7A1	APPBP2	ADRBK1	AGA	ALG3	ACTR1A	ANGPT2	COL4A2	CDC45	ANXA5	CLCN6	APOC4	EFNB2	CCT6A	C16orf80	ANKRD28	ASGR2	ANXA6	AXL	ACPL2	CABIN1	BARD1	ATP1B3	BLM	CSE1L	GATA3		ACSBG1	C18orf12	ADAM5P	AFG3L2
AOC2	C11orf31	CASP3	ARPC5	ACCN3	ADH5	DDX6	CDK5R1	AMBP	AP4S1	C10orf129	BCL2	AURKB	DUSP1	APPL2	BMP2K	BATF	ANAPC11	ADRBK1	ALDH9A1	AQP3	AFF3	AGAP2	ALOX12	ACTR3B	ANK2	COL9A2	CDK7	ANXA9	CLDN9	APOLD1	EHMT2	CD36	C17orf91	ANKRD36	ASMT	ANXA8L2	B2M	ACRBP	CALM2	BBOX1	ATP6AP1L	BLNK	CSK	GNAS		ACSF2	C18orf19	ADAM7	AGAP1
AP1B1	C11orf49	CBL	ARPP21	ACCN4	ADI1	DHODH	CELF1	AMD1	APC	C10orf46	BCL2A1	AZIN1	E2F4	APRT	BNIP3	BCAM	ANAPC7	ADRBK2	ALDOB	AQR	AFG3L2	AGFG1	ALPI	ACTR6	ANK3	COMT	CDKN1B	AOX1	CLK1	APOM	ELOVL5	CDC40	C18orf1	ANKRD50	ASNA1	AOC3	B3GNTL1	ACRC	CALR	BBS10	ATP6V1F	BMF	CSNK2A2	GNB2		ACSL1	C19orf21	ADAM8	AGER
AP2B1	C12orf52	CBX3	ASAH1	ACCS	ADIPOQ	DMWD	CES2	AMHR2	APOA4	C10orf99	BCL2L2	BAK1	EI24	AQP9	BPGM	BCKDHB	ANGPTL1	AFF4	ALDOC	ARF4	AGA	AGFG2	ALPL	ACTR8	ANKHD1	COPS2	CDR2	AP2M1	CNN3	AQP6	EPB41L2	CDC42BPA	C1orf123	ANPEP	ASNS	AOX1	B4GALNT1	ACRV1	CAMK2D	BBS5	ATP6V1G3	BMI1	CSTF3	GNB2L1		ACSL3	C19orf44	ADAM9	AGPAT1
AP2S1	C12orf56	CCDC111	ASAP3	ACE2	ADIPOR1	DNAJC2	CFB	AMIGO2	APOB	C11orf20	BCL3	BAP1	EIF2B2	ARAF	BST2	BFSP2	ANKMY1	AFG3L2	ALG5	ARF6	AGAP2	AGK	ALX1	ACVR1	ANKLE2	CREB3L1	CELSR3	AP2S1	COL4A1	AQP7	EPHB4	CDC42EP1	C2	ANXA1	ATF1	APBA2	B4GALT1	ACSBG2	CAMP	BCAN	ATP8B1	BMP7	CTH	GPR4		ACSL5	C19orf55	ADAMTS1	AGPAT2
AP3B1	C12orf72	CCDC120	ASB1	ACER3	ADM	DRAP1	CFD	AMPD3	APOC1	C11orf45	BCL7A	BBS9	EIF2C2	ARAP1	BTG1	BGN	ANKRD11	AGA	ALLC	ARG2	AGBL5	AGPAT1	AMBP	ACVR1B	ANKRD18A	CRYBB2P1	CENPA	AP3B1	COX6B1	AR	ESR1	CDH15	C21orf33	ANXA11	ATIC	APC	BAAT	ACSL1	CASC5	BCAS1	ATP8B2	BMPR2	CTPS	GPS2		ACSM3	C19orf56	ADAMTS3	AGPS
AP3D1	C13orf1	CCDC135	ASF1A	ACHE	ADNP2	DRD1	CFLAR	ANAPC5	APOL2	C11orf49	BCL7B	BCAT2	EIF4A1	ARF1	BTG3	BMI1	ANKRD12	AGAP2	ALPK1	ARHGAP1	AGER	AGPAT3	AMELX	ACVR2A	ANKRD31	CSPP1	CEP57	APC2	CPD	ARF5	ETS2	CDH16	C2orf27A	AOC3	ATP13A3	APEX1	BAK1	ACSL5	CASP3	BCKDHA	ATPAF2	BNIP3L	CYCS	GTF2E1		ACSM5	C19orf6	ADAMTS6	AGR2
AP3S1	C14orf104	CCDC163P	ASMTL	ACIN1	ADPRH	DSC2	CHD8	ANGPTL7	AQP9	C11orf57	BCL9	BCKDHA	ELF3	ARF4	BTN3A3	BRCA1	ANKRD20A3	AGFG1	ALX1	ARHGAP4	AGFG1	AGR2	AMH	ACVR2B	ANKRD36	CYBRD1	CHRD	APOBEC3B	CPT1B	ARHGAP1	EXOC6B	CDKN2B	C7	AP1G1	ATP1A3	APOBEC1	BATF	ACSL6	CBFB	BCL10	ATRNL1	BPTF	CYorf15B	HADHA		ACSS3	C19orf61	ADAMTS7	AGRN
APBA1	C14orf149	CCDC47	ASPA	ACLY	ADRBK1	DSG3	CHERP	ANK3	AQR	C11orf71	BCLAF1	BCL2	ELN	ARHGAP18	BUB1B	BRE	ANKRD27	AGFG2	AMBN	ARHGDIA	AGFG2	AGRN	AMPD1	ACY3	ANKRD36BP2	CYFIP2	CHRNA5	APOBEC3C	CREM	ARHGAP33	EXT2	CDKN2D	C9orf16	AP1G2	ATP1B1	APOBEC3B	BBC3	ACSM1	CBLB	BCL6B	ATXN1L	BRI3	CYP27A1	HADHB		ACTA2	C1orf174	ADAMTS8	AGTR1
APC	C14orf159	CCDC88A	ASPM	ACO2	ADRM1	DST	CHGB	ANKRD26	ARF1	C11orf94	BCR	BCL2A1	EPS8L1	ARHGAP32	BUB3	BSG	ANKRD50	AGK	AMFR	ARHGEF2	AGK	AGT	AMT	ACYP1	ANKRD39	DDX28	CHST10	APOC1	CTNNB1	ARHGEF1	F13A1	CDS1	CACNB2	AP1S1	ATP1B3	APOC1	BBS9	ACSM2A	CBS	BCL9L	ATXN8OS	BRI3BP	CYP2E1	HELZ		ACTB	C1orf228	ADAMTS9	AHCTF1
APEX1	C14orf167	CCL22	ASPN	ACOT4	ADSS	DYRK2	CHRM3	ANKRD28	ARHGAP11A	C12orf23	BIRC3	BCL2L2	ERCC5	ARHGEF3	C10orf12	BTG1	ANKRD55	AGPAT1	AMOTL2	ARID1A	AGPAT3	AHCYL2	ANG	ADA	ANKRD44	DEAF1	CHST2	APOD	CTRL	ARHGEF11	FADS1	CEACAM3	CACNB3	AP1S2	ATP2A2	APP	BCAM	ACSM2B	CBX5	BDP1	AUTS2	BRWD1	CYP51A1	HIST1H2AC		ACTC1	C1orf53	ADAMTSL2	AHCY
APLP1	C14orf169	CCNJ	ASRGL1	ACOT7	AEBP1	EEF1A2	CHRNA4	ANKRD34C	ARHGAP33	C12orf51	BLK	BCL3	EXT1	ARHGEF4	C10orf18	BZRAP1	ANKRD7	AGPAT3	AMPD2	ARIH1	AGPAT4	AHI1	ANGPT1	ADAM10	ANKRD50	DHFR	CILP	APOM	CUL1	ARHGEF2	FAM134B	CELA2B	CALCR	AP2S1	ATP5B	APPBP2	BCAT2	ACSS2	CCDC47	BHMT2	AVEN	BST2	DAAM1	HLA-DRB5		ACTG1	C1orf56	ADAMTSL4	AHSA1
APLP2	C15orf44	CD27	ASTN1	ACOT8	AFAP1	EFNB1	CHRNE	ANKRD7	ARHGAP44	C12orf60	BLVRA	BCL7A	FABP5	ARIH1	C11orf2	C10orf12	ANKS1B	AGR2	ANAPC5	ARL4D	AGR2	AHNAK	ANK1	ADAM12	ANKRD55	DIP2C	CKS2	APPBP2	CXCR4	ARHGEF7	FAM155B	CENPB	CALM1	AP3M1	ATP5C1	AQP1	BCKDHA	ACTA2	CCDC50	BICD1	AVPI1	BTN3A2	DAP	HMGA2		ACTG2	C1orf95	ADAP1	AIFM1
APOBEC3B	C16orf62	CD300A	ATF5	ACOT9	AFAP1L1	EFR3A	CIRBP	ANXA10	ARHGEF1	C14orf135	BLZF1	BCL7B	FAF1	ARL17B	C12orf11	C11orf71	ANUBL1	AGRN	ANGEL1	ARL6IP4	AGRN	AHNAK2	ANKRD1	ADAM28	ANKZF1	DOCK10	CLDN14	AQP3	CXorf23	ARID3B	FAM164A	CENPC1	CALM3	AP4M1	ATP5F1	AQP2	BCL2	ACTL6A	CCDC97	BMS1P5	B3GALT5	BUB1	DCTD	HMGCS2		ACTL6A	C21orf67	ADARB1	AIP
APOC1	C16orf80	CD5L	ATG3	ACOX1	AFF1	EFTUD2	CKAP4	ANXA13	ARHGEF3	C14orf4	BMI1	BCL9	FAM134C	ARL2	C12orf24	C13orf15	ANXA9	AGT	ANGEL2	ARMC8	AGT	AHR	ANKRD7	ADAM32	ANO4	DPYSL4	CLIC2	AQP5	CYP1B1	ARID4B	FAM5B	CEP250	CAMK2G	APBB2	ATP5G3	AQP4	BCL7A	ACTL7A	CCL3	BNC2	BAD	BZW1	DDIT3	HNRNPF		ACTL8	C2orf47	ADCK2	AK1
APOC2	C16orf91	CD84	ATMIN	ACOX2	AFF3	EIF4G1	CLCN4	ANXA2	ARMC4	C15orf17	BMP1	BCLAF1	FAM84A	ARL3	C12orf5	C17orf58	AOX1	AHDC1	ANK1	ARPC1B	AGTPBP1	AIF1	ANP32A	ADAM3A	ANO5	DROSHA	CLK2	AQP9	CYP2A13	ARL2BP	FASLG	CHMP1A	CAMK4	APC	ATP5J	ARC	BCR	ACTL7B	CCL4	BRAP	BAG1	C12orf51	DDT	HOXD3		ACTN1	C2orf49	ADCK3	AKAP1
APOE	C19orf63	CDC14A	ATP10D	ACOX3	AFF4	ELAVL4	CLCN6	ANXA4	ARMCX5	C15orf56	BMPR1A	BCR	FANCG	ARL4C	C13orf18	C17orf89	AP1G1	AHI1	ANK2	ARPC2	AHDC1	AIMP2	ANP32B	ADAM6	ANO6	DSCC1	CLTB	ARF3	CYP2D6	ARL8B	FASN	CHMP2A	CAND1	APOA1	ATP5O	ARCN1	BECN1	ACTN3	CCNA1	BRD3	BAG2	C13orf18	DENND3	HP		ACTN2	C3orf17	ADCY1	AKAP12
APOH	C19orf68	CDK5RAP2	ATP13A3	ACP1	AGA	ELK1	CLCN7	ANXA5	ARPC2	C16orf52	BMPR2	BIRC2	FDPS	ARL4D	C14orf118	C19orf29	AP3D1	AHNAK	ANKRD36B	ARPC3	AHNAK	AIP	ANXA5	ADAMTS1	ANTXR1	DUSP16	CNKSR2	ARF4	CYP4F2	ARPC1A	FBP1	CHRNA4	CAPN2	APOBEC3C	ATP6V0A1	ARF1	BET1	ACTR1A	CCNB1	BRMS1L	BAG6	C14orf1	DGKZ	HPD		ACTN3	C3orf19	ADCY10	AKAP4
APP	C1orf77	CDK5RAP3	ATP1B1	ACP5	AGBL5	EMP1	CLN3	ANXA6	ARPM1	C16orf72	BNIP3	BIRC3	FEN1	ARL6IP5	C15orf24	C1orf156	AP3M2	AHNAK2	ANKRD6	ARPC4	AHNAK2	AK4	AOC2	ADAMTS12	ANXA1	EBF3	COCH	ARHGAP1	CYTIP	ARPC2	FKBP9	CHRNB4	CAPRIN1	APOE	ATP6V0B	ARF3	BMP5	ACTR3B	CCND1	BRPF1	BAI2	C14orf106	DLEU1	HSPA2		ACTN4	C3orf23	ADCY3	AKAP5
AQP2	C1orf9	CDX1	ATP1B3	ACP6	AGR2	EPAS1	CLOCK	AOC4	ARRB2	C16orf87	BNIP3L	BLK	FGF13	ARMC1	C16orf58	C1orf175	AP4S1	AHR	ANO1	ART4	AHR	AK5	AOX1	ADAMTS13	ANXA2	EFCAB1	COIL	ARL6IP5	DAPK3	ARPC5L	FLAD1	CKB	CAPZB	APP	ATP6V1C1	ARFIP1	BRD2	ACTR5	CCNE1	BTRC	BCAS4	C17orf68	DMD	HSPA9		ACTR10	C3orf37	ADCY7	AKAP6
AQP5	C1QL2	CEACAM5	ATP2A2	ACPL2	AGR3	EPOR	CLUL1	AP1G2	ARSB	C18orf1	BRAF	BLVRA	FGFR4	ARMC8	C16orf61	C1orf64	APH1B	AICDA	ANPEP	ASCL1	AIF1	AKAP1	AP2M1	ADAMTS15	AOAH	EFNB3	COQ7	ARNTL	DCAF4	ARSF	FLT3	CLC	CASK	APPL1	ATP6V1F	ARHGAP25	BST1	ACTR6	CCNF	BUB1	BCL2L14	C19orf66	DNAJC10	IBSP		ACTR1A	C3orf39	ADCY9	AKR1B1
AQP7	C1QTNF5	CEACAM6	ATP2B2	ACPT	AGRN	EPYC	CNBP	AP1S2	ARSD	C18orf10	BRCC3	BLZF1	FRY	ARPC1B	C16orf80	C1QC	APOE	AIF1	ANXA10	ASNS	AIMP2	AKAP13	AP2S1	ADAMTS18	AOX1	ELMO1	COX7A2L	ARPC1A	DDB2	ASAP1-IT1	FSHR	CLCC1	CASP2	AR	ATP7A	ARHGDIB	BTF3P11	ACVR1	CCPG1	C10orf35	BCLAF1	C3orf37	DNAJC2	IFNGR2		ACTR1B	C3orf59	ADCYAP1	AKR7A2
AR	C21orf33	CECR4	ATP2C1	ACRC	AGTRAP	EXOSC9	COL15A1	AP2B1	ARVCF	C1orf100	BRD8	BMI1	FRZB	ARPC2	C17orf42	C1QTNF5	AQP5	AIMP2	ANXA13	ASPA	AK2	AKAP3	AP3B2	ADAMTS2	AP3M1	ENOSF1	CPB1	ARPC3	DDT	ASB1	GABARAPL2	CLIC1	CASP9	ARAP3	ATR	ARHGEF16	BTG2	ACVR2A	CCR2	C10orf92	BCORL1	C5AR1	DPYSL3	IK		ACTR2	C3orf62	ADD2	AKT1
ARF1	C22orf9	CEND1	ATP5A1	ACSBG1	AGXT	EXT1	COL6A1	AP2S1	ASB4	C1orf150	BSG	BMPR1A	FTL	ARPC4	C19orf22	C1R	AR	AIP	ANXA4	ASPHD1	AK4	AKAP5	AP3D1	ADAMTS5	AP4S1	EPHB1	CPD	ARPC4	DDX27	ASCL3	GATA2	CLP1	CBX7	AREG	ATRX	ARHGEF5	BTN2A1	ACVRL1	CCT3	C11orf24	BDKRB1	C6orf108	DR1	IL2RA		ACTR3	C4orf14	ADD3	AKT2
ARF3	C2orf3	CENPBD1	ATP5C1	ACSBG2	AGXT2	F9	COL9A2	AP3B1	ASCC1	C1orf158	BTAF1	BMPR2	GABRD	ARPC5	C1orf95	C22orf28	ARAP2	AK2	ANXA5	ASPSCR1	AKAP1	AKAP6	APBA1	ADAMTS6	APH1B	EVI2B	CPN2	ARSB	DDX51	ASF1A	GIF	CMAH	CCBL1	ARF6	ATXN2	ARHGEF6	BTN2A2	ACYP1	CD180	C11orf58	BEST2	C6orf204	DTX1	ILF3		ACTR3B	C4orf23	ADH1B	AKT3
ARF4	C2orf64	CEP290	ATP5F1	ACSF2	AGXT2L1	FARSA	COPA	AP3B2	ASCC2	C1orf172	BTF3	BNC1	GALC	ARPP21	C1QBP	C2CD2	ARF1	AK4	ANXA9	ASXL1	AKAP13	AKAP8	APBB2	ADAMTS8	API5	FABP4	CPS1	ARTN	DEK	ASS1	GM2A	CNN1	CCL17	ARFGEF2	AVPR1B	ARID5A	C11orf72	ACYP2	CD36	C11orf67	BLOC1S3	C7	DUSP5	INPP5A		ACTR5	C4orf33	ADH5	ALDH1A1
ARF5	C2orf68	CEP57	ATP5O	ACSF3	AGXT2L2	FAT1	COPS8	AP3S2	ASCL2	C1orf87	BTG1	BNIP3L	GAPDH	ARRDC1	C20orf12	C4orf29	ARFGAP3	AKAP1	AP1S1	ATAD5	AKAP3	AKAP9	APCS	ADAMTSL1	APOA4	FAM120B	CPSF2	ARVCF	DGCR14	ASXL1	GNA15	CNOT8	CCL7	ARHGAP11A	AZGP1	ARPC2	C18orf1	ADA	CD3G	C11orf76	BRD7P3	CAB39	DUSP8	INS		ACVR1	C5orf28	ADI1	ALDH1A3
ARF6	C2orf79	CFL2	ATP6AP2	ACSL1	AHDC1	FCER2	COX10	APEX1	ASGR1	C1R	BTG2	BRAF	GATA3	ART3	C20orf24	C6orf10	ARHGAP9	AKAP13	AP2A2	ATF7IP	AKAP5	AKR1C1	APLNR	ADAMTSL3	APOBEC3D	FAM134A	CREB3L1	ASAH1	DHH	ATF6B	GNAT2	CNP	CCNA2	ARHGAP26	BAK1	ARSA	C1D	ADAD1	CD40	C11orf85	BRP44L	CALCOCO2	DUT	IPO5		ACVR1B	C5orf39	ADIPOQ	ALDH1L1
ARFIP1	C3orf63	CHD9	ATP6V0C	ACSL3	AHI1	FGF2	CPA2	APEX2	ATAD3A	C1RL	BTN2A1	BRCC3	GATM	ASAH2	C20orf30	C6orf120	ARHGEF10	AKAP3	AP2B1	ATG12	AKAP6	AKR1C2	APLP1	ADAMTSL4	APOC1	FAM173B	CROT	ASCC2	DIO1	ATF7IP	GNAZ	CNTN2	CCNC	ARHGAP27	BCAM	ARSD	C1QBP	ADAM10	CD47	C11orf86	BRWD3	CALM2	DVL2	IQGAP2		ACVR2A	C5orf40	ADIPOR2	ALDH2
ARFRP1	C3orf72	CHMP1A	ATP6V0E2	ACSL4	AHNAK	FH	CPA3	API5	ATG5	C20orf112	BTN2A2	BRD8	GFI1	ASMTL	C20orf4	C6orf174	ARHGEF38	AKAP5	APAF1	ATG5	AKAP9	AKR1C3	APOBEC1	ADAMTSL5	APOC4	FAM40A	CRY1	ASMTL	DLEU2	ATG10	GP1BA	COASY	CCND1	ARHGAP33	BCAT2	ARSE	C20orf24	ADAM11	CD48	C11orf95	BST1	CALR	DYRK3	IRAK1		ACVR2B	C6orf225	ADK	ALDH3A1
ARHGAP1	C5orf42	CIB2	ATP9A	ACSL6	AHSG	FIG4	CPE	APLP2	ATP13A2	C20orf144	BTN3A1	BSG	GHR	ASNS	C21orf91	C8A	ARHGEF7	AKAP6	APBB2	ATIC	AKR1C3	AKR7A2	APOC4	ADAR	APOOL	FAM91A1	CSNK1A1	ATMIN	DNAJC2	ATG13	GP9	COL11A2	CCND2	ARHGAP5	BCL2A1	ART4	C21orf2	ADAM12	CD52	C12orf56	BTN2A3	CAMK1	DYRK4	IRF9		ACY1	C6orf64	ADM	ALDH3B2
ARHGAP11A	C5orf44	CLCF1	ATP9B	ACSM1	AHSP	FLOT2	CPSF1	APOA1	ATP13A5	C20orf26	BTN3A3	BTAF1	GLA	ASPM	C2orf3	C8B	ARL13A	AKAP8	APLP2	ATM	AKR1C4	AKR7A3	APP	ADCY7	AQP5	FAM92A1	CSNK1G1	ATP10B	DNASE1L1	ATMIN	GPC4	COL1A2	CCR1	ARHGEF18	BCR	ASAH1	C21orf33	ADAM30	CD53	C13orf1	C10orf118	CAMK2D	EBF1	ISG20		ACYP1	C6orf70	ADNP	ALDH4A1
ARHGAP19	C6orf120	CLDN3	ATPAF2	ACSM3	AIF1	FOXA1	CREM	APOB	ATP1B4	C20orf30	BUB1	BTD	GNAL	ASPN	C3orf14	C8orf71	ARL2BP	AKAP9	APOBEC1	ATMIN	AKR7A2	AKT2	APPBP2	ADD1	ARGLU1	FAN1	CSNK1G3	ATP13A3	DOCK2	ATN1	GPX4	COL2A1	CCR9	ARHGEF2	BET1	ASIP	CA7	ADAM3A	CD63	C13orf27	C10orf32	CAMP	EDEM3	ITGB4		ADA	C7	ADO	ALDH5A1
ARHGAP4	C6orf168	CLDN4	ATR	ACSS2	AIFM1	FPGS	CRK	APOC1	ATP2A3	C22orf36	BUD31	BTF3	GNAS	ATAD2	C4BPB	C9orf114	ARL3	AKR1C1	APOBEC3A	ATP10D	AKR7A3	AKTIP	AQP1	ADD3	ARHGAP1	FASTKD2	CTNNA1	ATP1A2	DOCK4	ATP11A	GUCA2A	COL8A1	CCT2	ARHGEF5	BLM	ASPA	CACNA1B	ADAM5P	CD7	C13orf31	C10orf53	CAND1	EEF1B2	ITPR1		ADAM10	C7orf16	ADORA1	ALDH7A1
ARHGAP5	C6orf64	CLEC12B	ATRX	ACSS3	AIM2	FUT5	CRMP1	APOD	ATP2B3	C2CD3	C10orf116	BTG1	GOLGA2B	ATAD3A	C4orf27	CA2	ARL4A	AKR1C2	APOBEC3B	ATP11A	AKT2	ALCAM	AQP2	ADH1C	ARHGAP25	FBXL4	CTRB1	ATP1B1	DOT1L	ATP11B	HBBP1	COL9A1	CD1D	ARHGEF6	BNIP3	ATF3	CACNA1C	ADAM6	CD72	C14orf102	C11orf24	CASC5	EIF2S2	JAK1		ADAM12	C7orf33	ADPGK	ALDH9A1
ARHGDIB	C7orf25	CLEC16A	ATXN10	ACTA1	AIMP2	FZD9	CRYAB	APOE	ATP5C1	C2orf18	C13orf18	BTG2	GSTM3	ATG14	C4orf29	CA3	ARL5B	AKR7A2	APOE	ATP12A	AKTIP	ALDH3A1	AQP3	ADH4	ARHGAP30	FBXO3	CTSK	ATP2A2	DPY19L1	ATP13A1	HDC	COPS5	CD200	ARHGEF7	BRAF	ATIC	CACNB3	ADAM7	CD86	C14orf109	C11orf41	CASP1	EIF3B	KARS		ADAM17	C7orf41	ADRA1B	ALG13
ARHGEF1	C7orf59	CLK1	ATXN3	ACTA2	AIP	GABRR1	CRYGD	APOH	ATP6V0E1	C3AR1	C14orf43	BTN2A1	GUK1	ATG2A	C5orf15	CACNA1D	ARL6	AKR7A3	APOL1	ATP2A3	ALAD	ALDH3A2	AQP7	ADH6	ARHGAP32	FERMT3	CTSLL2	ATP2C2	DUSP7	ATP2B4	HGC6.3	COX11	CD37	ARID1A	BST1	ATN1	CACNG1	ADAMTS13	CDC123	C14orf126	C12orf4	CASP10	EIF4E	KIAA0100		ADAM20	C7orf43	ADRA2A	ALG3
ARHGEF12	C8orf4	CLN5	ATXN7	ACTB	AK2	GAD1	CSF2	APOM	ATP6V1F	C3orf23	C14orf45	BTN2A2	GYPB	ATG5	C5orf54	CAD	ARMC2	AKT2	APOL2	ATP5A1	ALCAM	ALDH3B2	ARAF	ADHFE1	ARHGDIB	FGFR2	CX3CL1	ATP5A1	DUSP8	ATP5A1	HGD	CPB1	CD47	ARID4A	BST2	ATP1B3	CALCR	ADAMTS14	CDC14B	C14orf147	C13orf41	CASP3	ENPP1	KIAA0247		ADAM22	C8orf4	ADRB1	ALG8
ARHGEF16	C9orf142	CLP1	ATXN7L1	ACTG1	AK3	GADD45A	CSN2	APRT	ATP6V1G2	C4orf19	C18orf1	BTN3A1	H3F3B	ATL3	CA12	CAMK2D	ARMC3	AKTIP	APOL6	ATP5E	ALDH1A2	ALDH4A1	ARC	ADI1	ARHGEF1	FHL2	CXCL11	ATP5C1	DUXAP10	ATP5E	HHEX	CPOX	CD63	ARID4B	BTG2	ATP2A2	CALCRL	ADAMTS18	CDC20	C15orf57	C14orf101	CASP4	EPRS	KIF1A		ADAM23	C9orf123	ADRB2	ALKBH1
ARHGEF6	C9orf174	CNDP2	AURKA	ACTG2	AK4	GALC	CSNK1A1	AQP1	ATP8A1	C4orf41	C19orf56	BTN3A3	HDAC2	ATP1A2	CA4	CAMLG	ARMC4	ALAD	APOM	ATP5F1	ALDH1L1	ALDH5A1	ARFIP2	ADIPOQ	ARHGEF17	FKBP11	CXCL9	ATP5H	DYNC1LI2	ATP5F1	HMG20B	CPSF4	CD68	ARIH1	BTN3A2	ATP2B1	CAMK1	ADAMTS6	CDC25C	C16orf48	C14orf105	CASP6	ERCC1	KPNA4		ADAM28	C9orf128	ADRBK1	ALMS1
ARID3A	C9orf25	CNOT6L	AURKB	ACTL6A	AKAP12	GCM1	CSNK1E	AQP3	ATXN8OS	C5orf13	C1orf156	BUB1	HIF1A	ATP1B2	CADPS	CAMP	ARMC9	ALCAM	APOOL	ATP5G3	ALDH3A1	ALDH7A1	ARFRP1	ADIPOR2	ARHGEF37	FLJ37644	CXCR1	ATP5I	DYRK1A	ATP5I	HNF4G	CRAT	CD80	ARL3	BYSL	ATP2B4	CAMLG	ADAMTS7	CDC37	C18orf18	C14orf129	CASP8	ETS2	KRT8		ADAM3A	C9orf130	ADSL	ALOX12B
ARID4A	C9orf3	CNTNAP2	AVEN	ACTL6B	AKAP13	GFAP	CTLA4	AQP4	AUH	C5orf22	C1orf21	BUD31	HLF	ATP1B3	CALB1	CAPN2	ARMCX2	ALDH1A1	APP	ATP5O	ALDH3A2	ALDH9A1	ARHGAP25	ADK	ARHGEF6	FLJ41327	CXorf40A	ATP5J	DZIP1	ATP5J	HPGD	CREM	CDC40	ARL5B	C10orf116	ATP4A	CAP1	ADAMTS8	CDC42	C18orf21	C14orf147	CBLB	EXOSC5	LDLR		ADAM5P	C9orf4	AEN	ALOX15B
ARID5A	C9orf30	COL17A1	B2M	ACTN2	AKAP6	GLI1	CTNND1	ARAF	AVEN	C5orf44	C1orf50	C10orf116	HOXD1	ATP2B4	CAMK1	CAPN5	ARNT2	ALDH1A2	APTX	ATP6V0A4	ALDH3B2	ALDOB	ARHGDIB	ADNP	ARHGEF9	FLJ42875	CYB5A	ATP5O	ECRP	ATP5J2	HSP90AB1	CRK	CDC42	ARL6IP1	C11orf72	ATP5B	CASC3	ADAMTS9	CDCA2	C18orf32	C14orf164	CBX5	F3	LGALS8		ADAM8	CA14	AFF1	ALOX5
ARL1	C9orf47	COL22A1	B3GALT2	ACTR10	AKIRIN1	GNB3	CTNND2	ARC	AVP	C6orf168	C1orf64	C13orf18	HPN	ATP2C1	CAMKK2	CARTPT	ARNTL	ALDH3A1	AQP4	ATP6V0D1	ALDH4A1	ALDOC	ARHGEF16	ADO	ARID1B	FNBP1	CYP1A1	ATP6V1H	EID1	ATP5L	HSPB1	CRYAA	CDH16	ARMCX5	C1D	ATP5G3	CASP4	ADAMTSL1	CDH1	C18orf56	C14orf82	CCDC109B	FAM102A	LIFR		ADAM9	CA5BP	AFF2	AMD1
ARPC1B	CA2	COL9A1	B4GALT6	ACTR1A	AKIRIN2	GNLY	CTR9	AREG	B3GALT1	C7orf71	C1orf95	C14orf43	HS3ST1	ATP5G2	CAND1	CASP1	ARPC5L	ALDH3A2	AR	ATP6V0E2	ALDH5A1	ALG12	ARHGEF2	ADORA1	ARID2	FOXI1	CYP27B1	ATP8A1	EIF3K	ATP5O	HTR2A	CSHL1	CDH2	ARNT2	C1QB	ATP5O	CASP7	ADAMTSL2	CDK1	C19orf22	C15orf60	CCDC64	FAM69A	LMAN2		ADAMTS1	CACNA1H	AFF3	AMPD2
ARPC4	CAB39L	COQ6	BAALC	ACTR1B	AKR1C1	GP1BA	CTSG	ARF1	BAAT	C8orf45	C1QC	C14orf45	HSD17B6	ATP5G3	CAPN5	CAV1	ARPM1	ALDH3B2	ARAF	ATP6V1D	ALDH7A1	ALG5	ARHGEF6	ADORA2A	ARID4A	FPGS	CYTH3	ATP9B	EIF4G2	ATP5S	HTRA1	CSNK1A1	CDK16	ARPC2	C1QBP	ATP6V0D1	CAST	ADAMTSL3	CDK18	C19orf44	C16orf42	CCDC86	FANCC	MAP1B		ADAMTS2	CACNG3	AGAP2	AMPD3
ARR3	CACNA1H	COX6A2	BACH2	ACTR2	AKR1D1	GPER	CUX1	ARF3	BARX1	C8orf50	C1QTNF1	C18orf1	HSPA12A	ATP5J	CAPN7	CAV2	ARPP19	ALDH4A1	ARAP1	ATP6V1G1	ALDH9A1	ALG8	ARL4D	ADPRH	ARID4B	FRZB	CYTH4	ATRX	EIF5B	ATP5SL	HUWE1	CSTF2T	CDK3	ARPC5	C20orf24	ATP6V1B2	CBFB	ADAMTSL5	CDK2	C19orf6	C16orf5	CCDC88A	FBL	MAP3K12		ADAMTS5	CACNG7	AGER	AMT
ARSD	CADM1	CPA3	BAD	ACTR3	AKT1S1	GPM6A	CXADR	ARF5	BCL2A1	C8orf75	C1R	C19orf56	HSPA8	ATP5J2	CAPRIN1	CBWD5	ART3	ALDH5A1	ARAP3	ATR	ALDOA	ALG9	ARPC1B	ADRA1D	ARID5A	FXYD1	D4S234E	ATXN3	ELAVL2	ATP6AP2	IAPP	CT62	CDK5R2	ARPC5L	C21orf2	ATP6V1E1	CBX5	ADAR	CDK4	C1orf144	C16orf80	CCL11	FCER1G	MARK2		ADAMTS6	CADM4	AGFG1	ANAPC5
ARVCF	CALD1	CPEB2	BAI3	ACTR3B	AKT3	GPS2	CXCR2	ARFGEF2	BEND3	C9orf100	C4A	C1orf123	HTATIP2	ATP5O	CASK	CCDC104	ASAP2	ALDH7A1	AREG	ATRNL1	ALDOB	ALLC	ARPC2	ADRA2B	ARL1	FZD4	DAAM2	ATXN7L3B	ELF2	ATP6V1C1	IGHG1	CTF1	CDK8	ARSE	C3AR1	ATXN1	CCDC130	ADARB1	CDK7	C1orf201	C16orf87	CCL13	FCGR1A	MAT2A		ADAMTS7	CALCA	AGFG2	ANGPT1
ASAH1	CALML5	CPM	BAP1	ACTR3C	AKTIP	GPX4	CYFIP1	ARFRP1	BEND5	C9orf140	C4orf41	C1orf156	IDUA	ATP5SL	CASP10	CCDC130	ASB15	ALDH9A1	ARF4	ATRX	ALDOC	ALMS1	ARSA	ADRB1	ARL10	GABRA1	DARC	AURKA	ELMO1	ATP6V1D	IGHM	CTIF	CDKN1C	ASB2	C4BPA	AVL9	CCIN	ADCK1	CDK9	C1orf86	C17orf28	CCL18	FCGR2B	MBL2		ADAMTS8	CALCOCO2	AGGF1	ANGPTL2
ASMT	CAMKK2	CPPED1	BAX	ACTR5	ALAS2	GRIK2	CYP1B1	ARHGAP1	BEST3	CA8	C5orf41	C1orf21	IER2	ATPAF2	CASP2	CCDC47	ASB3	ALDOA	ARF5	ATXN2L	ALG5	ALOX12	ARSD	ADSS	ARL13A	GABRA2	DCUN1D1	AURKB	EMD	ATXN1	IL4	CTNNA1	CDO1	ASB4	C5AR1	B2M	CCKBR	ADCK2	CDKN1C	C1orf97	C17orf39	CCL2	FCRL1	MC1R		ADAMTSL3	CALCRL	AGK	ANK1
ASPA	CAMSAP1	CROT	BAZ1A	ACTR6	ALB	GRN	DARC	ARHGAP26	BIRC3	CADM1	C5orf44	C1orf50	IFNAR1	AURKA	CAV2	CCDC55	ASB5	ALDOB	ARFGAP1	AURKB	ALG9	ALPK1	ARSE	ADSSL1	ARL13B	GABRP	DECR1	AXIN1	EN2	ATXN3L	IL7	CTNNA2	CDON	ASCC3	C7	B4GALT1	CCL19	ADCK4	CDKN2C	C1QTNF6	C17orf76	CCL21	FEM1B	MCC		ADAMTSL4	CALHM2	AGPAT2	ANK2
ASS1	CAMSAP1L1	CRTC3	BCAN	ACTR8	ALDH18A1	GSTA2	DAZAP2	ARHGAP33	BLVRA	CALCOCO2	C7orf30	C1orf64	IFNGR1	AURKB	CBX6	CCL16	ASB9	ALDOC	ARFGAP2	AVPR2	ALLC	ALPK3	ASIP	AEBP1	ARL15	GC	DEGS1	B3GALT4	ENC1	AURKA	ITGA2B	CTNND1	CDSN	ASGR1	CA4	BAAT	CCL21	ADCK5	CDKN3	C20orf103	C19orf10	CCL3	FKBP11	MED22		ADAP1	CAMLG	AGPAT5	ANKMY2
ATF1	CAPG	CSNK1G2	BCAT1	ACVR1B	ALDH1A3	GSTP1	DBH	ARHGAP5	BMP1	CALD1	C7orf63	C1QC	IGHA1	AVEN	CCDC109B	CCL19	ASH1L	ALG12	ARFRP1	AZI1	ALMS1	AMBN	ASNA1	AEBP2	ARL5A	GDPD2	DEK	B4GALT2	EPAG	AURKC	KLF4	CTSG	CDV3	ASH2L	CA7	BAG6	CCL22	ADCY1	CDR1	C20orf132	C19orf2	CCL4	FN1	MGP		ADAP2	CAMTA1	AGR2	ANKRD1
ATF3	CAPN13	CSRP3	BCHE	ACVR1C	ALDH1B1	GSTT2	DCC	ARHGDIB	BMP10	CAMP	C8orf83	C1QTNF1	IGKC	AZI1	CCDC46	CCL4L1	ASPA	ALG5	ARHGAP1	B3GAT3	ALOX12	AMBP	ASPA	AEN	ARL6IP6	GEMIN8	DENND4C	BAG1	EPAS1	AVPR1A	KLF9	CUL4A	CDX2	ASPH	CACNA1A	BAK1	CCNB1	ADCY10	CDT1	C20orf70	C19orf70	CCL5	FOS	MLC1		ADAR	CARS2	AGRN	ANKRD46
ATOX1	CAPRIN1	CTDSPL	BCLAF1	ACVR2A	ALDH1L2	GTF2H4	DCTD	ARHGEF2	BMP3	CAMSAP1L1	CACNA1D	C1R	IL32	AZIN1	CCL5	CCNA1	ASRGL1	ALG8	ARHGAP10	B3GNTL1	ALOX15B	AMFR	ASS1	AFAP1-AS1	ARMCX2	GIT2	DGUOK	BAI2	ERBB3	AZIN1	KLK2	CYP19A1	CDYL	ASS1	CACNA1B	BAP1	CCNE1	ADCY2	CEBPB	C22orf13	C1orf101	CCNB1	FUT8	MMP1		ADARB1	CATSPER3	AGTR2	ANKRD7
ATP12A	CASC4	CTRL	BDNF	ACVR2B	ALDH3A2	GUCA1A	DGCR6	ARID1A	BMP6	CAPZA1	CACNA2D2	C21orf59	IMPACT	B3GAT1	CCL8	CCNL2	ASZ1	ALG9	ARHGAP17	B4GALT4	ALPK1	AMIGO2	ATF1	AFAP1L1	ARMCX3	GLB1L	DNAJA1	BAIAP3	ERCC6	B3GNTL1	KMO	CYP1A1	CEBPB	ASXL1	CACNA1D	BCHE	CCR5	ADCY4	CELSR2	C22orf28	C1orf116	CCND2	FZD7	MPV17		ADARB2	CBWD5	AHCY	ANKS1A
ATP13A3	CAV2	CTTNBP2NL	BHLHE40	ACY1	ALDH5A1	GZMB	DGKA	ARID3A	BPY2	CASP2	CALD1	C4A	INPPL1	B4GALT3	CCNA2	CCR6	ATAD2	ALLC	ARHGAP26	B4GALT7	AMBN	AMOTL2	ATF4	AFF4	ARNT	GM2A	DNAJC3	BAK1	ERI3	B4GALT1	KYNU	CYP2A13	CEBPD	ATAD2B	CACNB1	BCKDHB	CCR7	ADCY5	CENPE	C22orf32	C1orf124	CCND3	GALE	MRPS27		ADAT1	CCDC103	AHCYL1	ANP32A
ATP1A3	CBL	CUEDC1	BHMT2	ACY3	ALDH6A1	GZMK	DGKD	ARID5A	BRAF	CAV1	CAMK1	C4orf41	INSIG1	B4GALT5	CCNB2	CCRL2	ATF7IP	ALMS1	ARHGAP28	B9D2	AMBP	AMPD2	ATF6B	AFTPH	ARPC4	GMIP	DNMBP	BANF1	ETV3	B4GALT4	LAMP2	CYP2C19	CEBPZ	ATAD3C	CACNG1	BCL2	CCT3	ADCY6	CENPF	C22orf45	C1orf135	CCNE1	GART	MUM1		ADCK3	CCDC12	AHCYL2	ANP32B
ATP1B1	CBX3	CUL5	BIRC3	ACYP1	ALDH7A1	GZMM	DGKQ	ARID5B	BRD4	CBX3	CAMK2D	C5orf41	IRF2BP2	B9D1	CCNE2	CD163	ATF7IP2	ALOX12	ARHGAP44	BABAM1	AMFR	ANAPC5	ATIC	AGA	ARSA	GRB14	DPAGT1	BARX2	EVI5	B9D1	LASP1	CYP2F1	CEP68	ATCAY	CAD	BCL2A1	CCT6A	ADD1	CENPW	C2CD4C	C1orf174	CCNE2	GATA3	MYD88		ADCY10	CCDC45	AHNAK	ANP32E
ATP2A1	CC2D1B	CWC15	BIRC5	ACYP2	ALDH9A1	HDAC1	DGKZ	ARIH2	BRF1	CCBE1	CAMP	C5orf44	IRF5	BAGE	CCNI	CD163L1	ATG10	ALOX12P2	ARHGEF10L	BAG1	AMIGO2	ANGEL1	ATP12A	AGAP3	ART4	GRIA2	DSC2	BBC3	EVPL	BACH1	LBR	CYP3A5	CETN2	ATF1	CALB1	BCL2L1	CD19	ADD2	CEP120	C2orf69	C1orf52	CCNG1	GGA1	MYH11		ADCY2	CCR2	AHNAK2	ANXA1
ATP2A2	CCDC146	CYLD	BLNK	ADAD1	ALDOA	HFE	DHPS	ARNT	BRIP1	CCBL2	CAPN1	C7orf30	ITGA5	BAIAP2L1	CCNO	CD180	ATG13	ALOX15B	ARHGEF16	BAG3	AMOTL2	ANGEL2	ATP13A3	AGER	ASAM	GSK3B	DSCR3	BBS9	FADS1	BAG1	LCP1	DCBLD2	CFD	ATF2	CALCOCO2	BCL2L2	CD1C	ADD3	CEP152	C2orf89	C1orf64	CCNG2	GLA	MYL3		ADCY6	CCR3	AHSA1	ANXA10
ATP2B3	CCDC53	CYP26A1	BLVRA	ADAD2	ALDOC	HK2	DHRS2	ARPC3	BTBD6	CCDC123	CAPN12	C7orf63	ITGAE	BANP	CCT2	CD19	ATG2B	ALPK1	ARHGEF2	BAG6	AMPD2	ANGPT2	ATP1A2	AGFG1	ASB7	GSTA3	DSG1	BCAP29	FAM131B	BAHD1	LOC100293532	DDR1	CFL1	ATF7	CALD1	BCL7A	CD1E	ADH1C	CEP192	C3orf51	C1QA	CCNH	GLIPR1	MYL4		ADCY7	CD200R1	AHSG	ANXA2
ATP4B	CCDC86	DBR1	BMP1	ADAL	ALG11	HLA-DRB1	DHX38	ARPC4	BTN1A1	CCDC137	CAPN7	C8orf83	ITGBL1	BAT1	CCT6A	CD36	ATG3	ALPK3	ARHGEF26	BAIAP2	ANAPC5	ANKMY2	ATP1A3	AGGF1	ASCC3	GSTZ1	DUSP14	BCAS1	FAM171A1	BAIAP2L2	LOC81691	DDX10	CFP	ATG13	CALML3	BCLAF1	CD22	ADH4	CEP55	C3orf54	C1QB	CCNI	GLO1	NCAPD3		ADCY8	CD2BP2	AIM1	ANXA3
ATP5A1	CCDC90B	DCAF16	BMP2K	ADAM11	ALG13	HLA-DRB5	DLAT	ARR3	BTNL2	CCDC150	CASP1	CACNA1D	KARS	BBC3	CD163	CD55	ATL1	AMBN	ARHGEF4	BAIAP3	ANGEL1	ANKRD10	ATP1B3	AGK	ASCL1	GTF2H5	DUSP16	BCKDHA	FAM175B	BARD1	LOC90925	DDX11	CG030	ATG3	CAPZA1	BCR	CD247	ADH5	CFLAR	C4orf21	C20orf112	CCR1	GMPS	NCK1		ADCY9	CD300LD	AIMP1	ANXA5
ATP5F1	CCDC91	DCUN1D5	BMPR1A	ADAM12	ALG3	HOXA4	DLG3	ARRB2	BTRC	CCDC38	CASP10	CACNA2D2	KIAA0195	BCAR1	CD1C	CD59	ATL3	AMBP	ARID1A	BANF1	ANGEL2	ANKRD36	ATP2A1	AGMAT	ASH1L	H1F0	DYNC2H1	BCL11A	FAM193A	BASP1	LOXL1	DEFB4A	CHMP1A	ATL3	CASP10	BDH1	CD34	ADHFE1	CGGBP1	C4orf41	C20orf4	CCR2	GNG10	NEU1		ADD2	CD300LG	AIMP2	ANXA6
ATP5G1	CCNT1	DDHD1	BNIP3	ADAM15	ALG5	HOXA9	DLX2	ARSB	C10orf81	CCDC51	CASP3	CAMK2D	KIF21B	BCAR3	CD38	CD6	ATN1	AMD1	ARID5A	BARD1	ANGPT1	ANKRD40	ATP2A2	AGPAT1	ASPH	HCST	ECE2	BCL2	FBLN1	BAZ2A	LUZP1	DES	CHMP7	ATP10B	CASP4	BGN	CD36	ADIPOR1	CHAF1A	C5orf23	C20orf54	CCR5	GNL3	NEUROD1		ADD3	CD33	AIP	ANXA9
ATP5J	CCNYL1	DDHD2	BNIP3L	ADAM17	ALG8	HSP90AA1	DNM1	ART1	C10orf92	CCDC70	CASP4	CAMP	KIF23	BCKDHB	CD40	CD68	ATP4A	AMFR	ARL14	BAZ1B	ANGPT2	ANKS1B	ATP2A3	AGPAT5	ATAD2B	HGSNAT	ECHS1	BCL2A1	FBXO21	BBC3	MAGEA8	DGCR5	CHTOP	ATP2A2	CAT	BHMT	CD37	ADNP	CHD7	C5orf25	C21orf84	CCR7	GNLY	NOLC1		ADH1B	CDC123	AJAP1	AOX1
ATP5O	CCZ1	DDX17	BRE	ADAM18	ALKBH1	HSPA9	DSG2	ART4	C11orf49	CCDC88A	CBFB	CAPN1	KIF3A	BCKDK	CD74	CD82	ATP5F1	AMIGO2	ARL2BP	BBC3	ANK1	ANKZF1	ATP4A	AGPAT6	ATE1	HMG20B	ECT2	BCL7A	FCGR2B	BBIP1	MAGEB4	DGCR6L	CKAP4	ATP2B1	CCDC130	BIK	CD3D	ADO	CHEK1	C6orf106	C22orf25	CCRL2	GOT1	NPEPPS		ADH1C	CDC42SE2	AK1	AP1B1
ATP6AP1	CD44	DDX42	BRP44L	ADAM2	ALKBH7	HSPB1	DTNA	ARTN	C12orf76	CCDC99	CBR4	CAPN12	KYNU	BCL11A	CD86	CD99L2	ATP6V0C	AMOTL2	ARL4C	BBOX1	ANKRD10	ANO1	ATP4B	AGPAT9	ATG10	HMGCS2	EDIL3	BCLAF1	FCHSD2	BBS1	MAGED2	DHCR7	CLCN7	ATP4B	CCDC6	BIN1	CD3E	ADRA1D	CKS1B	C6orf120	C22orf32	CD14	GPR183	NTF3		ADH5	CDH11	AK4	AP1G1
ATP6V1A	CD82	DDX58	BSDC1	ADAM22	ALLC	HSPB2	DUSP5	ASCC2	C14orf129	CCT3	CBS	CAPN7	LAMA2	BCL2	CD9	CDC16	ATP6V1E2	AMPD2	ARL6IP1	BCAP31	ANKRD11	ANO10	ATP5B	AGPHD1	ATG12	HNRNPL	EEA1	BCR	FEN1	BCAN	MAST4	DLGAP5	CLIP2	ATP6AP1	CCL17	BMP1	CD48	ADRA2B	CKS2	C6orf146	C2orf29	CD151	GSPT1	NXF1		ADH6	CDK15	AK5	AP1G2
ATP6V1B2	CD86	DGCR14	BTBD1	ADAM23	ALMS1P	HTATSF1	DVL1	ASCL1	C14orf156	CCT8L2	CBX3	CAPZA2	LCN2	BCL2A1	CDC14A	CDC25B	ATP8A2	ANAPC5	ARL6IP4	BCAS4	ANKRD26	ANP32B	ATP5F1	AGPS	ATG14	HOXC4	EEF1A1	BDKRB1	FERMT2	BCAS2	MBL1P	DLK1	COIL	ATP6V0A1	CCL4	BMP5	CD5	ADRB1	CLK2	C7	C2orf51	CD180	GSS	OPRK1		ADI1	CDK6	AKAP1	AP1S2
ATP6V1C1	CD8B	DHX29	BTBD18	ADAM33	ALOX15B	HTN3	DVL3	ASF1A	C14orf2	CD163	CBX5	CASP1	LDHA	BECN1	CDC14B	CDC42BPB	ATP8B3	ANGEL1	ARL8B	BCKDHB	ANKRD36	ANP32E	ATP5G2	AGR2	ATG16L1	HS6ST3	EFNA3	BDNF	FGA	BCL2	MC2R	DMWD	COPS2	ATP6V0B	CCNA2	BMP7	CD58	ADRB3	CLPP	C7orf10	C2orf73	CD1A	GSTA4	OR2H1		ADIPOQ	CDK7	AKAP12	AP2B1
ATP7A	CDC14B	DHX57	BTBD3	ADAM8	ALOX5	HTR1E	DYNLT1	ASIP	C15orf23	CD34	CCDC106	CASP10	LIG3	BFSP2	CDC5L	CDC45	ATP9B	ANGPT2	ARMC7	BCL2	ANKRD36B	ANPEP	ATP5O	AGR3	ATG16L2	HSPBP1	EFNB2	BET1	FGF12	BCMO1	MDK	DMXL1	COPS5	ATP6V1G1	CCNB1	BMX	CD6	ADRBK2	CLU	C7orf44	C2orf80	CD2	GZMB	P2RX5		ADIPOR1	CDO1	AKAP13	AP3S2
ATRX	CDC42EP4	DHX8	BTG1	ADAM9	ALOX5AP	HTR2B	DYNLT3	ASL	C15orf29	CD36	CCDC86	CASP3	LMNB1	BHLHE40	CDC6	CDC5L	ATPBD4	ANKMY2	ARMCX3	BCL7C	ANKRD6	ANXA1	ATP6V0A1	AGRN	ATG2B	ICA1L	EGR2	BEX4	FGF7	BCOR	ME2	DNAJC13	CORO1A	ATP6V1G2	CCND2	BNIP1	CD70	ADSL	CNOT10	C9orf144B	C3AR1	CD200	HDAC2	PABPC1		ADIPOR2	CECR5	AKAP17A	AP4M1
ATXN10	CDH13	DIO3OS	BTG2	ADAMDEC1	ALS2CR12	HTRA1	ECHS1	ASNA1	C15orf39	CD38	CCL13	CASP4	LOC100286925	BIK	CDC7	CDCA7	ATPIF1	ANKRD10	ARNT	BCR	ANKRD7	ANXA10	ATP6V0D1	AGTRAP	ATL3	IDH3A	EIF2AK4	BGN	FGL2	BCORL1	MEIS3P1	DNAJC24	CORO2A	ATP9A	CCNE1	BNIP2	CD74	ADSS	CNRIP1	C9orf27	C3orf20	CD22	HDGF	PABPC4		ADK	CEP135	AKAP3	AP4S1
AVPR1B	CDH15	DKFZp686L14188	BTN2A2	ADAMTS1	ALS2CR4	IARS	EDN3	ASPHD1	C15orf5	CD40	CCL16	CBFB	LOC100287290	BIRC5	CDH2	CDCA7L	ATR	ANKRD36	ARPC1B	BDH1	ANKS1B	ANXA2P1	ATP6V1A	AGXT	ATM	IGF1	EIF2S3	BIRC3	FGR	BDH1	MEST	DOK1	COX11	ATP9B	CCR1	BRCA2	CD79A	ADSSL1	COASY	C9orf50	C3orf23	CD24	HEMK1	PARP4		ADNP2	CFHR1	AKAP6	APAF1
AXIN1	CDH17	DMRT3	BUB1	ADAMTS10	ALX1	IDUA	EEF1A1	ATF2	C16orf3	CD48	CCL18	CBR4	LOC344595	BLM	CDHR1	CDH1	ATXN10	ANKRD36B	ARSF	BDKRB2	ANO1	ANXA4	ATP6V1B1	AGXT2L1	ATP2B1	IGF2	EIF4A2	BIRC5	FIGF	BEGAIN	MGAM	DPH2	COX4I1	ATR	CCR6	BRD2	CD8B	AEBP2	COL4A2	C9orf86	C3orf38	CD27	HIF1A	PCBP2		ADO	CHCHD2	AKAP7	APBA3
B2M	CDK15	DMRTC2	BUB1B	ADAMTS12	AMACR	IFI44L	EIF2B2	ATF3	C16orf57	CD53	CCL19	CBS	LOC729041	BMP1	CDHR5	CDH11	ATXN2L	ANKRD40	ASAH1	BECN1	ANO10	ANXA5	ATP6V1C1	AGXT2L2	ATP5I	IGFBP5	ELOVL5	BLNK	FLAD1	BEST1	MGLL	DPY19L1	CPM	ATXN2	CCR7	BRF1	CD99	AEN	COPS4	CA13	C3orf42	CD33	HLA-DMA	PCNA		ADORA1	CHD2	AKAP8	APBB1
BAD	CDKL2	DNA2	C10orf12	ADAMTS15	AMDHD1	IGBP1	EIF4A2	ATG12	C16orf63	CD58	CCL2	CCDC106	LOX	BMP6	CDK5RAP1	CDH15	ATXN3	ANKS1B	ASAP1-IT1	BGN	ANPEP	ANXA7	ATP6V1F	AHCTF1	ATP6V0A2	IKZF1	ENDOU	BLOC1S1	FLNB	BHLHE40	MMD	DRD1	CPN1	AUH	CCT3	BST1	CDA	AFAP1-AS1	COPS5	CACNA1E	C3orf52	CD34	HLA-DMB	PDCD4		ADORA2B	CHD7	AKAP8L	APC
BAG1	CDRT15L2	DNAJC10	C10orf76	ADAMTS17	AMFR	IGFBP1	ELAVL3	ATG13	C16orf68	CD68	CCL4L1	CCDC86	LRRC17	BMPR2	CDKN3	CDH17	AURKAIP1	ANKZF1	ASAP2	BICD2	ANXA10	ANXA9	ATRX	AHCY	ATP6V0A4	IMPG1	ENG	BLVRA	FLOT1	BHMT	MNDA	DRD2	CPSF6	AURKA	CCT4	BTG1	CDC123	AFF3	COX15	CADM1	C4orf21	CD36	HLA-DPA1	PDE4A		ADPGK	CHD8	AKAP9	APEX1
BAG6	CDS1	DPY19L2	C12orf29	ADAMTS18	AMMECR1L	IGFBP5	ELN	ATG4B	C17orf100	CD93	CCL7	CCL13	LYL1	BMS1	CEACAM1	CDH2	AURKC	ANO1	ASAP3	BID	ANXA13	AP1S1	ATXN10	AHCYL1	ATP7A	INA	EREG	BLVRB	FLT1	BICC1	MPDZ	DSG3	CPT1A	AURKB	CCT5	BTG2	CDC27	AFF4	CPSF6	CALD1	C4orf27	CD37	HLA-DPB1	PDE4B		ADRA1D	CHMP1A	AKR1A1	APEX2
BAK1	CELF1	DSC1	C12orf5	ADAMTS19	AMN	IGHD	ENO1	ATOX1	C17orf96	CDHR3	CCND2	CCL16	MAD2L1	BNC2	CEACAM5	CDK16	AVPI1	ANO10	ASB6	BIN1	ANXA4	AP2A2	ATXN2	AHCYL2	ATP8A1	INTS5	ERG	BMP1	FNTA	BLVRB	MS4A1	DTNA	CPZ	AXIN2	CCT6A	BTK	CDH1	AFG3L1P	CR2	CAMK4	C5orf30	CD3D	HLA-DQA1	PDGFA		ADRA2A	CHMP4B	AKR1C1	APITD1
BAMBI	CELF3	DSG3	C13orf15	ADAMTS20	AMOTL2	IGHE	EPHA5	ATP10A	C19orf20	CDK19	CCNE1	CCL18	MADD	BNIP3	CEBPA	CDKN1B	B3GALT4	ANP32B	ASH1L	BIRC3	ANXA5	AP2B1	ATXN3	AHI1	ATP8A2	INVS	ERI1	BMP4	FOLH1	BLZF1	MSL1	DVL1	CRABP2	AXL	CCT7	BTN3A1	CDH5	AFM	CREB1	CASC5	C6orf112	CD3E	HLA-DQB1	PDLIM1		ADRA2C	CHORDC1	AKR1C2	APOA1
BAP1	CENPJ	DUSP1	C14orf132	ADAMTS5	AMPD1	IKBKE	ERCC1	ATP10B	C19orf59	CDK20	CCNG2	CCL19	MAP1B	BRAF	CENPA	CENPC1	B3GAT1	ANP32E	ASRGL1	BIRC5	ANXA7	AP3B2	AUH	AHNAK	ATP8B5P	IPO13	ERLIN2	BMP6	FST	BMP2	MSX1	E2F4	CRIP1	B4GALT1	CCT8	BTN3A2	CDH8	AFP	CRELD2	CBL	C6orf115	CD3G	HLA-DRA	PEX19		ADRB1	CHRM2	AKR1C3	APOBEC2
BATF	CGRRF1	DUSP18	C14orf139	ADAMTS6	AMPD2	IL15RA	ESPL1	ATP11A	C1orf109	CECR5	CCNH	CCL2	MAPK1	BRD3	CENPN	CEP192	B9D2	ANPEP	ASS1	BLK	ANXA9	AP3M2	AVL9	AHR	ATXN1	IQCH	ETF1	BNC1	FZD7	BRAF	MT2A	E2F5	CRKL	B4GALT3	CD14	BUD31	CDK13	AGAP3	CRIP2	CBLL1	C7orf44	CD44	HLA-DRB1	PHF15		ADRB2	CITED4	AKR1C4	APOBEC3C
BCAM	CH25H	DUSP28	C14orf147	ADAMTS8	AMPD3	IL23A	ETFB	ATP11B	C1orf112	CENPI	CCNI	CCL7	MCEE	BRD4	CEP164	CETP	BAG1	ANXA1	ATF2	BLM	AOAH	AP4M1	AVP	AICDA	ATXN3	IQCK	ETHE1	BRD8	GANAB	BRS3	MTA1	EAPP	CRYZ	B4GALT5	CD151	C10orf116	CDKN2D	AGBL3	CSAD	CCDC15	C8orf37	CD47	HMGA1	PHF16		ADRM1	CKS1B	AKT1	APOBEC3G
BCAP31	CHD4	DUXAP10	C14orf156	ADAMTS9	AMZ1	IL3RA	ETFDH	ATP1B2	C1orf173	CENPQ	CCNY	CCNA2	MCL1	BRF1	CEP68	CFD	BANP	ANXA10	ATF3	BLNK	AP1B1	APAF1	AVPR1B	AIDA	ATXN7	ITGA7	ETS2	BRF1	GAP43	BTBD1	MTHFS	ECH1	CSF3R	BACH1	CD163	C11orf72	CDKN3	AGBL5	CSF3R	CCDC150	C8orf39	CD48	HN1	PI4KA		AEBP1	CLEC11A	ALAD	APOC2
BCAT1	CHD6	ECD	C14orf166	ADAMTSL1	AMZ2P1	ILK	ETV2	ATP2A1	C1orf49	CEP192	CCPG1	CCNB1	MCM4	BRIX1	CEPT1	CHAF1A	BAZ1A	ANXA13	ATF5	BLVRA	AP1S1	APBA2	AVPR2	AIM2	ATXN7L1	KANK3	ETV6	BRMS1	GAPDH	BTG2	MYL12A	EEA1	CSN1S1	BAGE	CD19	C13orf41	CDR1	AGER	CSK	CCDC159	C8orf84	CD5	HS2ST1	PLN		AEN	CLPS	ALB	APOC3
BCAT2	CHD8	ECHS1	C14orf169	ADAMTSL3	ANAPC1	IRF8	ETV3	ATP2B1	C1orf52	CEP57L1	CCR1	CCNE1	MCM6	BTC	CES1	CHD9	BBS2	ANXA2P1	ATF7	BMP5	AP2A2	APBA3	AXIN1	AIMP1	AVPR1A	KCNK3	ETV7	BSG	GATA2	BTG3	MYL9	EEF1E1	CSNK2A1	BAI2	CD22	C16orf45	CEACAM1	AGGF1	CSNK2A2	CCDC23	C9orf125	CD53	HSP90B1	PMS2P3		AES	COG5	ALDH18A1	APOC4
BCKDHB	CHKA	EDNRA	C15orf24	ADAMTSL4	ANAPC10	IRF9	ETV4	ATP2B4	C1orf94	CEP68	CCR2	CCNG2	MELK	BTD	CETN3	CHEK1	BBS4	ANXA4	ATF7IP2	BMP6	AP2B1	APBB2	AZU1	AIP	AWAT2	KCTD20	EXOSC7	BST2	GATM	BUD31	MYLK	EFNA3	CSTA	BAIAP2	CD302	C18orf1	CEBPZ	AGK	CSNK2B	CCDC6	C9orf25	CD59	ICAM2	POLR2G		AFF1	COL5A2	ALDH1A1	APOD
BCL2	CHL1	EFHC1	C16orf42	ADAP1	ANAPC13	ITGAM	EXTL2	ATP4A	C1QA	CEP70	CCR5	CCNH	MGLL	BTF3	CFDP1	CHL1	BBS5	ANXA7	ATHL1	BMP7	AP4E1	APC	B3GNTL1	AK2	AXIN2	KIAA1841	EXOSC9	BTD	GHRHR	C10orf10	MYST3	EFNB2	CSTB	BAK1	CD34	C1QB	CELA2B	AGMAT	CSTB	CCDC61	CA13	CD63	ICAM3	PPP1R11		AFF2	COL5A3	ALDH1A2	APOM
BCL2A1	CHMP1A	EHD1	C16orf59	ADAP2	ANAPC16	KCNA6	FAM190B	ATP4B	C1QB	CEP76	CCT4	CCNI	MICA	BTG2	CFTR	CHRDL2	BBX	ANXA9	ATP11A	BMP8A	APAF1	API5	B4GALNT1	AK3	AZI2	KISS1	EXT1	BTF3	GJA4	C10orf116	NAP1L3	EIF2S1	CTBS	BARX2	CD36	C1QBP	CES2	AGPAT3	CSTF3	CCDC69	CAB39	CD69	ICOSLG	PPP1R1A		AFF3	COLEC10	ALDH1B1	APP
BCL2L2	CHN2	EHMT1	C16orf61	ADARB1	ANAPC2	KCNQ1	FAM193A	ATP5A1	C1QC	CEPT1	CCT8	CCNY	MMP1	BTG3	CGRRF1	CIB2	BCL2L14	AOAH	ATP13A2	BNC1	APBA2	APLNR	B4GALT1	AK4	B2M	KIT	F2RL1	BTF3P12	GJB5	C10orf137	NCF4	EIF3D	CTDNEP1	BASP1	CD59	C20orf24	CETN1	AGPAT5	CTNNBL1	CCDC8	CACNA1G	CD72	IDH3A	PPP3CB		AFF4	COMMD10	ALDH1L1	APPBP2
BCL3	CHORDC1	EIF2C2	C16orf71	ADARB2	ANG	KDM5C	FASLG	ATP5G1	C20orf114	CFD	CD151	CCPG1	MRE11A	BTK	CHD8	CILP	BEX1	AP1S1	ATP13A3	BNIP3	APBB2	APOBEC1	BAD	AK7	B3GAT2	KLHL24	FAM3A	BTG2	GLI2	C11orf16	NCR3	ELAVL2	CTGF	BAZ2B	CD63	C5AR1	CFDP1	AGPAT6	CTPS	CCDC85A	CACNG3	CD79A	IFNGR1	PRKACG		AFTPH	COX4I1	ALDH2	APRT
BCL6	CHST11	ELAC2	C16orf80	ADAT3	ANGEL2	KHK	FBN1	ATP5G2	C20orf200	CFHR1	CD180	CCR1	MRPL3	BUB1	CHEK2	CISD1	BEX2	AP2A2	ATP2A3	BRD7	APC	APOBEC3A	BAK1	AKAP1	B4GALT1	KRR1	FAM65B	BTG3	GLI3	C12orf29	NNAT	ELN	CTNND1	BBS9	CD74	C7	CFTR	AGPS	CTSB	CCR10	CACNG8	CD79B	IGF2BP3	PRKCB		AGA	COX5A	ALDH4A1	AQP3
BCLAF1	CHTF8	ELSPBP1	C18orf1	ADC	ANGPT1	KIF5B	FBXO21	ATP5H	C20orf30	CGB	CD1C	CCR2	MTMR3	C10orf116	CHFR	CISD3	BFSP1	AP2B1	ATP2B1	BRF1	API5	APOBEC3B	BAMBI	AKAP10	BAAT	KRT15	FBP1	BYSL	GNAZ	C12orf52	NPIPL2	EMID1	CTR9	BCAM	CD81	CA1	CHAF1A	AGR3	CUL2	CCR2	CACYBP	CD81	IGFALS	PRRX2		AGAP2	COX6A1	ALDH5A1	AQP7
BCR	CIAO1	ENGASE	C18orf25	ADCK1	ANGPTL4	KITLG	FCGR2B	ATP5J2	C21orf122	CHADL	CD2	CCR5	MYBL2	C10orf18	CHKA	CKMT1B	BHMT2	AP3B2	ATP5H	BRF2	APLNR	APOC1	BARD1	AKAP11	BACH2	KRT18	FBXO7	C10orf137	GNS	C14orf101	NRGN	EMX1	CTSA	BCAP31	CD86	CA2	CHAF1B	AGT	CYB5B	CD160	CAD	CD83	IGHV5-78	PSMC2		AGBL5	CPA2	ALDH6A1	AR
BDKRB2	CIAPIN1	ENTPD1	C19orf6	ADCK2	ANK3	KLHDC10	FCGRT	ATP5S	C21orf2	CHD2	CD200	CCT4	MYL1	C11orf2	CHMP7	CLCA2	BIRC2	AP3D1	ATP5J	BSDC1	APOBEC1	APOE	BBS9	AKAP13	BANF2	KRT32	FCGR2B	C11orf72	GOLGB1	C14orf102	NT5C2	ENOX2	CTSD	BCAS2	CDA	CA3	CHERP	AGXT2L1	CYBB	CD1B	CALCA	CD86	IK	PSMD2		AGER	CPEB3	ALDH7A1	ARAP2
BDNF	CKMT1B	EPM2A	C1orf38	ADCK4	ANKDD1A	KRT6A	FERMT2	ATP6AP1	C22orf26	CHD9	CD37	CCT6A	MYL6B	C11orf41	CHN2	CLCN5	BIRC8	AP3M2	ATP5S	BST1	APOBEC3A	APOL1	BCAM	AKAP14	BARD1	KRT35	FDXR	C13orf41	GOSR2	C14orf118	NTRK1	ENTPD3	CUL1	BCAT1	CDC123	CA4	CHIT1	AHCTF1	CYCS	CD1E	CAMSAP1	CD8B	IL10RA	PSME1		AGFG1	CPOX	ALDOA	ARCN1
BET1	CLDN18	ERGIC1	C1QA	ADCY1	ANKH	LAMC1	FEV	ATP6V0A2	C2orf27A	CHDH	CD38	CCT7	MYST3	C11orf73	CHPF2	CLDN4	BLZF1	APAF1	ATP6V0A2	BTBD2	APOBEC3B	APOL2	BCAP31	AKAP2	BAZ1A	LGALS8	FGFR1	C15orf5	GPR107	C14orf56	NTRK2	EPB49	CUL7	BCAT2	CDC20	CACNA1A	CHKB	AHCY	CYorf15A	CD209	CAPZB	CD9	IL16	PTGES3		AGFG2	CPT1A	ALDOAP2	AREG
BGN	CLOCK	ESD	C1QB	ADCY2	ANKIB1	LCT	FGFR1	ATP6V0C	C2orf48	CHEK1	CD3D	CCT8	NAP1L3	C12orf48	CHRNA5	CLDN5	BNC1	APBA2	ATP6V0E1	BTF3P11	APOBEC3G	APOL3	BCKDHA	AKAP9	BBIP1	LGALS9	FGL2	C17orf108	GPSM3	C15orf24	NUCB1	EPHB4	CXCL10	BCL6	CDC27	CACNB3	CHRM1	AHCYL2	CYP51A1	CD274	CASC2	CD97	IL1B	PTPRS		AGK	CR1	ALDOB	ARF3
BHMT	CLPTM1L	ESPNL	C1QBP	ADCY3	ANKMY2	LDHA	FHL1	ATP6V0D1	C2orf49	CHRD	CD3E	CD151	NCBP1	C14orf132	CITED2	CLGN	BPGM	APBA3	ATP6V1D	BTK	APOC1	APOL6	BCL2	AKD1	BBS9	LGR4	FIGNL1	C18orf1	GRIK5	C16orf42	OBSL1	ERAP1	CYB5A	BCR	CDC6	CAD	CIRBP	AHDC1	CYR61	CD2AP	CASD1	CDC25C	IL2RG	PURA		AGL	CREBBP	ALG12	ARF4
BIN1	CLSTN3	ESR1	C1QTNF3	ADCY4	ANKRA2	LHFPL2	FLII	ATP6V0E1	C2orf60	CHRM5	CD3G	CD180	NCK1	C14orf166	CKMT2	CLIC3	BPI	APBB2	ATP6V1G2	BTN2A1	APOE	APOM	BCL6	AKIRIN1	BBX	LIN7C	FKBP15	C19orf21	GRM5	C16orf61	OCEL1	ERBB3	CYBA	BFSP1	CDC7	CALB2	CITED1	AHI1	DAD1	CD44	CASKIN1	CDC42SE2	IL7	PYCR1		AGPAT1	CRLF2	ALG5	ARF5
BIRC2	CMKLR1	ETS2	C2orf43	ADCY5	ANKRD10	LIF	FMOD	ATP6V1B1	C2orf68	CHRNA5	CD40	CD1C	NDP	C15orf23	CKS2	CLIP3	BPY2B	APC	ATP7B	BTN2A2	APOL1	APOOL	BCL7A	AKIRIN2	BCL11A	LMBR1	FLJ35024	C1orf63	GSK3B	C16orf70	ODC1	ERBB4	CYP19A1	BHLHE41	CDH15	CALCA	CITED2	AHNAK	DAXX	CD48	CASKIN2	CDK1	IL7R	PYGM		AGPAT2	CRYAA	ALG6	ARFGAP2
BIRC3	CMTM3	ETV3	C3	ADCY7	ANKRD13C	LMNB2	FNTB	ATP6V1E1	C3orf21	CHSY1	CD46	CD2	NEK3	C16orf61	CLASP2	CLIP4	BRAF	API5	ATP8A2	BTRC	APOL2	APP	BCL9	AKR1A1	BCL2	LOC100127910	FLNB	C21orf33	GSS	C17orf101	OPRM1	ESR2	DAD1	BHMT	CDK1	CALCB	CKAP4	AHR	DCAF7	CD53	CASP10	CDK17	IL8	RAB3GAP1		AGPAT4	CRYGA	ALG8	ARFGAP3
BLVRA	CMTM5	EXOC7	C3AR1	ADCY9	ANKRD13D	LMO4	FOXF2	ATP6V1F	C3orf35	CIC	CD48	CD200	NFYA	C17orf59	CLCA4	CLNS1A	BRD1	APLNR	ATP8B1	BUB1	APOL3	AQP3	BCR	AKR1B10	BCL6	LOC100131067	FOLR2	C2orf27A	GSTP1	C17orf108	OSBPL2	ETS2	DAZAP2	BID	CDK13	CALCOCO2	CKAP5	AHSA1	DCK	CD58	CASP2	CDK2	ILF2	RABGGTB		AGPAT5	CSPG4	ALK	ARFGEF2
BLVRB	CNOT2	EXPH5	C3orf63	ADCYAP1	ANKRD29	LPA	FOXI1	ATP6V1H	C3orf36	CISD2	CD5	CD302	NPRL3	C18orf10	CLCN4	CNBP	BRDT	APOA4	ATPAF2	BUB3	APOL5	AQR	BDKRB1	AKR1C1	BCL7A	LOC100288152	FOXJ2	C3AR1	GTSE1	C17orf63	P2RX5	ETV4	DCAF8	BLCAP	CDK4	CALCRL	CKS1B	AHSG	DCLRE1A	CD59	CASZ1	CDK6	IRF3	RAF1		AGPS	CSPG5	ALMS1	ARFIP2
BLZF1	CNR2	EXTL1	C4orf10	ADCYAP1R1	ANKRD31	LRP8	FTO	ATP8A1	C4orf23	CLCF1	CD52	CD37	NQO1	C19orf25	CLDN3	CNIH	BRIP1	APOBEC3B	ATRX	BUD31	APOL6	AR	BDKRB2	AKR1C3	BDNF	LOC100505876	FOXM1	C4BPB	GUCY2F	C17orf70	PAFAH1B2	ETV6	DCTN1	BLZF1	CDKN2A	CALD1	CKS2	AIF1	DCP2	CDC37L1	CBL	CDK7	IRF4	RBP1		AGR2	CTBS	ALOX12	ARG1
BMI1	CNRIP1	F2	C5orf13	ADD1	ANKRD37	LRRC14	G6PC	ATP8A2	C4orf6	CLCNKA	CD53	CD38	NRAP	C19orf29	CLDN4	CNKSR2	BRP44	APOBR	ATXN10	BZW2	APOLD1	ARAP3	BFSP1	AKR7A2	BEND3	LOC100506795	FTSJ3	C5orf13	GYG2	C17orf85	PARVB	EXOC6B	DDHD2	BMP7	CDKN3	CALM2	CLC	AIM1	DCXR	CDH6	CBR4	CDKN1A	ISG20	RBP3		AGRN	CTDSPL2	ALOX15	ARHGAP1
BMP1	CNTN1	FAM102A	C6orf103	ADD2	ANKRD43	LY6E	GAA	ATP8B1	C6orf105	CLDN1	CD59	CD3D	NT5E	C1GALT1	CLEC16A	CNTN2	BSCL2	APOC1	ATXN2L	C10orf137	APOM	ARF1	BIRC3	AKT1	BFAR	LOC100506874	FXYD1	C6orf106	GYS1	C17orf86	PAWR	EXOSC10	DDIT4	BMP8B	CDO1	CALML3	CLCN7	AIMP1	DDB1	CDK2AP2	CBY3	CDKN1B	ITGA4	RELN		AGT	CTHRC1	ALOX5	ARHGAP22
BMPR1A	CNTN4	FAM105B	C6orf62	ADD3	ANKRD44	M6PR	GALK1	ATP9A	C6orf174	CLDN18	CD74	CD3E	NTRK2	C1orf106	CLSTN2	COG5	BSDC1	APOE	AURKA	C10orf57	APOOL	ARF3	BLK	AKT1S1	BIRC3	LOC284214	FZD3	C6orf130	HAUS3	C19orf6	PCSK6	EXOSC2	DDX1	BMPR1A	CEACAM1	CAMK1	CLCNKB	AIMP2	DDIT3	CDK6	CCDC120	CDKN2C	ITGA6	RFC4		AGTR1	CTNND1	ALOX5AP	ARHGAP32
BMPR2	COBL	FAM120A	C7orf10	ADH4	ANKRD46	MAN2A2	GAMT	ATXN10	C6orf203	CLEC18B	CD79A	CD3G	NUMA1	C1orf107	CNIH	COG7	BSG	APOL1	AUTS2	C11orf49	APP	ARF4	BLVRB	AKT2	BIRC6	LOC285281	FZD7	C7orf44	HCK	C1orf222	PDE4D	FABP7	DDX10	BMPR2	CEACAM5	CAMK2D	CLEC10A	AIPL1	DDOST	CDKN2A	CCDC127	CDKN2D	ITGAL	RNASE3		AHCTF1	CTSS	ALOXE3	ARHGAP33
BNIP2	COG2	FAM13A	C7orf68	ADH5	ANKRD49	MAP1B	GAP43	ATXN3	C7orf41	CLEC2B	CD79B	CD40	NUP205	C1orf112	CNOT8	COL4A1	BSN	APOL2	AVP	C11orf61	AQP6	ARF6	BMI1	AKT3	BIVM	LOC285500	GAD2	CABP1	HDC	C1orf68	PDLIM1	FAIM3	DEFB1	BMS1	CEACAM6	CAMLG	CLP1	AK1	DDX1	CDO1	CCDC137	CDKN3	ITGB5	RNF10		AHCY	CX3CR1	ALPI	ARHGAP44
BPGM	COL14A1	FAM160B2	C9orf82	ADI1	ANKRD50	MAP2K3	GAS6	ATXN7	C7orf42	CLUL1	CD83	CD44	NUTF2	C1orf123	CNTFR	COL5A1	BTBD1	APOL3	AXIN1	C11orf9	AR	ARFGAP1	BMP1	ALAS2	BLCAP	LOC401320	GALK2	CACNA1D	HESX1	C20orf111	PFKP	FAM102A	DEPDC5	BNIP2	CEBPG	CANX	CLTCL1	AK4	DDX11	CEBPG	CCDC164	CDT1	ITM2B	RNPS1		AHCYL1	CXorf27	ALPK1	ARHGDIB
BRAF	COL28A1	FAM198B	CA12	ADIG	ANKRD52	MARS	GDI1	ATXN7L1	C7orf43	CMIP	CD86	CD46	OGN	C1orf21	COL4A3BP	COL7A1	BTBD6	APOL6	B2M	C12orf10	ARAF	ARFIP1	BMP4	ALDH16A1	BLNK	LOC728158	GALNT12	CACNA1H	HIST1H3H	C20orf195	PGR	FAM114A1	DHRS3	BPTF	CEBPZ	CAPZA2	CLU	AK7	DECR1	CFTR	CCDC18	CEBPB	JMJD4	RORA		AHDC1	CYP1A2	ALPL	ARHGEF1
BRE	COL4A1	FAM50A	CA14	ADIPOR1	ANKS1B	MATN1	GEM	AVPR2	C7orf49	CNKSR3	CD8B	CD48	OIT3	C1orf43	COLEC11	COL8A1	BTBD7	APOM	B3GALNT1	C12orf47	ARAP3	ARFRP1	BMP5	ALDH18A1	BMP2K	LOC728264	GATA3	CACNB2	HLTF	C20orf24	PIAS3	FAM168B	DHX15	BRCA1	CENPA	CASP1	CNTN1	AKAP10	DEK	CHCHD10	CCDC22	CENPE	JUP	RPL14		AHI1	CYP2D7P1	ALPPL2	ARHGEF11
BTG1	COL6A1	FAM71A	CA2	ADIPOR2	ANKS6	MCAM	GFRA2	AXL	C7orf69	CNN3	CD9	CD5	OMD	C1orf56	COPS2	COL9A2	BTG3	APOOL	B3GALT4	C12orf48	ARCN1	ARG2	BMP6	ALDH1A2	BMP4	LOC729224	GCSH	CACNG1	HNRNPH3	C20orf30	PIK3CD	FAM189B	DHX57	BRCC3	CENPE	CASP5	CNTNAP1	AKAP11	DGKA	CHD9	CCDC23	CENPF	KIAA1143	RPL18		AHNAK	CYP2S1	ALX1	ARHGEF2
BTG2	COL7A1	FAM72B	CACNA1D	ADM2	ANO3	MCM3	GH2	AZI1	C8orf71	CNOT3	CDC123	CD52	ORC2	C1orf63	COPS3	COLEC10	BTG4	APP	B3GAT1	C13orf34	ARF1	ARHGAP1	BMPR1B	ALDH1B1	BMP7	LOC729887	GIT2	CAD	HOXB13	C20orf4	PIK3R3	FAM63B	DIAPH1	BRD3	CENPF	CASP8	COL11A1	AKAP12	DGKD	CHDH	CCDC28A	CETN3	KIF23	RPS6KA1		AHNAK2	CYP39A1	AMBP	ARHGEF4
BTN2A1	COLEC12	FAM86A	CACNA1G	ADNP	ANO5	MCM4	GK	AZIN1	C9orf102	CNTN1	CDC20	CD53	OSBPL10	C1QTNF5	COPS4	COPS2	BTNL8	AQP3	B4GALT4	C14orf93	ARF3	ARHGAP10	BMS1	ALDH1L1	BMP8B	LPAR1	GLDC	CALB1	HPCA	C21orf96	PITRM1	FAM65B	DIMT1L	BRD8	CES2	CAT	COL14A1	AKAP13	DKFZP586I1420	CHEK1	CCDC43	CFLAR	KIT	SAA4		AHSA1	CYP4B1	AMD1	ARHGEF5
BTN3A1	COMMD5	FAT3	CADM4	ADNP2	ANO6	MECOM	GLB1	B2M	C9orf123	COL17A1	CDC25B	CD59	OSBPL1A	C1RL	COTL1	CORO1C	BUB1	AQP9	B9D1	C16orf42	ARF4	ARHGAP26	BNC1	ALDH1L2	BOLA2	LPHN3	GM2A	CALCOCO2	HSPB11	C22orf24	PKNOX1	FAS	DIP2C	BRD9	CFD	CAV1	COL19A1	AKAP14	DKK1	CHRDL1	CCDC57	CHD1	KLHL6	SDHC		AHSP	CYR61	AMH	ARHGEF6
BTN3A2	COMMD9	FBXO6	CALCOCO2	ADO	ANP32A	MED12	GLG1	B3GNT3	C9orf147	COL1A1	CDC42	CD63	OSTF1	C2	COX17	COX15	BUB3	AQR	BACE2	C16orf57	ARF5	ARHGAP28	BNIP1	ALDH3A1	BOLL	LRP1B	GMPPB	CAMK2G	HSPB3	C2CD3	PKP1	FASLG	DLEU1	BRP44	CFTR	CAV2	COL1A1	AKAP2	DNA2	CHRM3	CCDC85A	CHKA	LCK	SEC14L1		AICDA	CYTH3	AMHR2	ARID4B
C10orf116	COPS7B	FCHO2	CALCR	ADORA1	ANTXR1	MEF2A	GNAO1	B4GALNT1	C9orf156	COL9A3	CDC6	CD72	PAK2	C20orf103	CPD	COX6B1	BUD13	AR	BAD	C16orf58	ARF6	ARHGAP4	BNIP3	ALDH3A2	BPTF	LRP2BP	GOT1	CAMTA1	HYAL1	C2orf28	PLA2R1	FAT1	DLX2	BRPF3	CHAF1A	CBL	COL1A2	AKAP8L	DNAJC19	CHRNB1	CCDC85B	CIC	LHFPL2	SERINC3		AIF1	DAB2	AMMECR1	ARIH1
C11orf58	COQ6	FCRLB	CALD1	ADORA3	ANTXR2	MEIS1	GNAQ	B4GALT1	C9orf46	COLEC12	CDH2	CD79A	PAX6	C20orf20	CPNE1	COX7A1	BUD31	ARAP1	BAG3	C17orf101	ARFGAP1	ARHGAP44	BPTF	ALDH6A1	BRCA2	LRP3	GPAA1	CAPN1	IBTK	C2orf83	PLIN2	FBLN5	DLX5	BRWD1	CHKB	CBS	COL3A1	AKD1	DNMT1	CHRNB2	CCDC86	CISH	LILRA2	SERTAD2		AIFM1	DACT1	AMN	ARL1
C12orf24	COQ9	FECH	CALHM2	ADPGK	ANXA2	MGAT2	GNB3	B4GALT6	C9orf6	COPS5	CDIPT	CD79B	PBX2	C20orf24	CPOX	COX7A2L	C10orf116	ARAP3	BAG6	C17orf108	ARFGAP3	ARHGDIA	BRCC3	ALDH7A1	BRCC3	MAG	GPR109A	CAPN2	IFNA2	C3orf27	PLK2	FBN1	DNAH17	BSN	CHN1	CBX1	COL5A1	AKIRIN2	DOCK8	CHST15	CCDC93	CKLF	LILRA4	SFXN3		AIM1	DBF4	AMOTL2	ARL2BP
C16orf45	COX15	FETUB	CALM2	ADPRH	ANXA4	MGP	GNG4	B9D1	C9orf68	COPS8	CDK16	CD83	PBX3	C20orf30	CRELD1	CPNE1	C10orf118	ARF1	BAIAP2	C17orf62	ARFIP1	ARHGEF10L	BRD3	ALDH8A1	BRD7	MAGI3	GPR109B	CAPN3	IFRD2	C4BPA	PLXND1	FBXL2	DNAJA1	BST1	CHRNA3	CCDC85B	COL5A2	AKR1B10	DPP4	CISD3	CCL1	CLCF1	LMO2	SH3GL2		AIM1L	DCAF5	AMPD1	ARL3
C1D	COX5B	FKBP15	CAMK2N1	ADPRHL1	ANXA5	MGST1	GOLGA1	BAD	C9orf72	CPEB4	CDK2	CD86	PCMT1	C20orf46	CRIP1	CPOX	C10orf18	ARF3	BAK1	C17orf90	ARFRP1	ARHGEF12	BRD8	ALDOB	BREA2	MAOA	GPR34	CAPN5	IKBKB	C5orf54	POLR2E	FBXL7	DNAJC8	BTBD6	CIRBP	CCL17	COL9A2	AKR1C1	DPYD	CITED2	CCL13	CLEC2B	LOC100506779	SLA		AIM2	DCAKD	AMT	ARL4A
C1QB	CPEB4	FKBP5	CAMSAP1	ADRA1B	ANXA8L1	MIA	GOLGB1	BAG1	C9orf80	CPNE5	CDK2AP1	CD8B	PCNA	C21orf30	CRTAP	CRCP	C10orf82	ARF4	BAMBI	C17orf91	ARG1	ARHGEF16	BRPF1	ALG10	BRF1	MAP2K2	GPR37	CAPNS1	IL15	C6	POU2AF1	FCER1A	DNASE1	BTN2A1	CKAP4	CCL21	COMT	AKR1E2	DUSP5	CITED4	CCL26	CLEC2D	LRMP	SLC2A5		AIMP1	DCK	ANAPC1	ARL4C
C1QBP	CPZ	FLJ40292	CAND2	ADRA1D	AOAH	MICB	GPM6A	BAI3	CA10	CPSF2	CDK5	CD9	PCTP	C21orf45	CSNK1G1	CRMP1	C10orf84	ARF6	BATF	C18orf10	ARHGAP1	ARHGEF2	BRS3	ALG10B	BRI3BP	MARK1	GRB10	CAPZA1	IL2	C6orf105	POU4F1	FCGR2B	DNM1L	BTN3A1	CKAP5	CCL4	COPB1	AKR7A2	DUT	CLASP2	CCL8	CLGN	LRRC47	SMR3B		AIMP2	DCLRE1B	ANAPC2	ARL6IP5
C1R	CRABP1	FLJ45340	CAP2	ADRA2A	AP1B1	MKI67	GPR12	BAIAP2	CA5A	CPSF7	CDK7	CDC123	PEBP1	C21orf62	CSRP2	CRY1	C10orf88	ARFGAP1	BAX	C19orf2	ARHGAP10	ARHGEF26	BTC	ALG11	BRSK2	MAST4	GRB14	CARD10	IL5RA	C6orf108	PPAT	FGF18	DOCK2	BTRC	CKS1B	CCL5	COPS5	AKT1	DVL3	CLCN5	CCNB2	CLINT1	LSP1	SOX4		AIP	DCP1A	ANAPC5	ARMC6
C1S	CRAMP1L	FLOT1	CAPN1	ADRA2C	AP1G1	MMD	GPR125	BANF1	CA9	CPXM1	CDKN1A	CDC20	PGAM1	C21orf91	CTBP1	CRYAA	C11orf1	ARFIP1	BBS10	C19orf24	ARHGAP17	ARHGEF4	BTD	ALG13	BRWD1	MDFIC	GRIA4	CARTPT	IMPA2	C6orf26	PPID	FGF5	DOK4	BUB3	CKS2	CCNA2	COX10	AKT1S1	DYRK2	CLCN7	CCNY	CLK3	LYN	SPP2		AJAP1	DCP1B	ANG	ARMC8
C21orf33	CREB5	FLVCR2	CAPN3	ADRB1	AP1G2	MMRN1	GPR162	BAX	CAB39L	CREB3L2	CDKN1B	CDC25B	PGM1	C3orf18	CTDSP2	CRYBB1	C11orf51	ARFRP1	BBS7	C19orf42	ARHGAP26	ARHGEF40	BTG2	ALG2	BRWD3	MED7	GRIK2	CASK	INPP4A	C6orf27	PPT2	FGF8	DOK5	C10orf2	CLCN1	CCNB1	COX5A	AKT2	DYRK4	CLDN17	CD244	CMPK1	MAF	SPRR1A		AK1	DDX60	ANGEL2	ARMCX2
C3	CREBBP	FNBP4	CAPN7	ADRB3	AP2B1	MPG	GPR18	BBX	CABP5	CREM	CDKN2A	CDC25C	PHLDA1	C3orf63	CTNNA3	CRYBG3	C11orf70	ARG2	BCAP29	C19orf54	ARHGAP28	ARID1A	BTK	ALG3	BSDC1	MEGF6	GRLF1	CASP5	INPP5B	C6orf47	PRKCA	FGFR2	DOPEY2	C10orf26	CLCNKA	CCND2	COX6A2	AKT3	E2F3	CLDN23	CD247	CNOT6L	MAP3K5	SRPR		AK2	DEDD2	ANGPT1	ARMCX4
C4BPA	CRISP2	FNIP2	CAPRIN1	ADRBK1	AP2S1	MRPL12	GPS2	BCAM	CACHD1	CRH	CDKN2C	CDC42	PHYH	C4A	CTNNB1	CSDC2	C11orf93	ARHGAP1	BCAT2	C19orf57	ARHGAP29	ARID5A	BTN2A2	ALG8	BSND	MIS12	GRN	CASP9	INTS1	C6orf62	PRKD3	FKBP1A	DPF2	C11orf58	CLCNKB	CCNE1	COX6C	AKTIP	E2F4	CLDN5	CD300LG	COASY	MAPK10	SRSF4		AK4	DERA	ANGPT2	ARPC2
C6	CRISP3	FOXI1	CAPZA2	ADRBK2	AP3B1	MSH3	GPX3	BCAP31	CACNA1D	CRTAC1	CEACAM5	CDC6	PLA2G5	C5orf45	CTNNBL1	CSF3R	C12orf24	ARHGAP10	BCKDHA	C19orf60	ARHGAP4	ARIH1	BTN3A1	ALG9	BTBD17	MLF1IP	GTF3A	CAST	INVS	C7orf58	PSD3	FLOT2	DPY19L4	C11orf71	CLDN10	CCNI	COX7B	ALAD	EEF1D	CLIC3	CD33	COL16A1	MAPK6	SRY		AKAP10	DEXI	ANGPTL3	ARPC4
C9	CRISPLD2	FOXO3	CARD8	ADSL	AP3B2	MSX2	GRIA2	BCAT2	CACNB4	CRYBA1	CEACAM6	CDIPT	PLK1	C6orf106	CTNS	CSNK2A2	C12orf34	ARHGAP12	BCKDHB	C19orf61	ARHGAP44	ARL14	BUD31	ALKBH1	BTC	MMACHC	GTF3C3	CATR1	ISG20L2	C7orf64	PSG1	FLRT2	DUSP8	C11orf96	CLEC10A	CCNO	CPA2	ALCAM	EHD3	CLSTN3	CD47	COL1A2	MARCKS	SSTR1		AKAP11	DFFB	ANGPTL4	ARPC5
CA2	CSGALNACT1	FOXP1	CARD9	ADSS	AP3D1	MTHFS	GRIK1	BCKDHB	CADM1	CS	CELSR2	CDK1	PLP1	C6orf129	CTSB	CSTB	C12orf5	ARHGAP26	BCL10	C1GALT1	ARHGDIA	ARL2BP	BYSL	ALKBH7	BTG1	MOBKL1B	GUK1	CAV1	ITGA9	C8orf51	PSG11	FN1	DYNC1I2	C12orf24	CLEC2B	CCR1	CPA3	ALDH16A1	EIF1AX	CMA1	CD5L	COL3A1	MAST4	SSTR2		AKAP13	DFNB31	ANK1	ARPP19
CACNA1B	CSK	FPR3	CASK	AEBP1	APBA3	MYC	GRM8	BCKDK	CALB1	CSDC2	CENPF	CDK13	PLP2	C6orf204	CUL1	CTBP2	C12orf53	ARHGAP29	BCL11A	C1orf112	ARHGDIG	ARL4C	C11orf58	ALMS1P	BTG2	MRAS	GZF1	CBLB	ITGAE	C8orf60	PSG9	FOLH1	DZIP3	C12orf4	CLEC3B	CCR2	CPE	ALDH1A1	EIF2C2	CMTM1	CDC14B	COL6A1	MCM2	STAT1		AKAP17A	DHRS7B	ANK2	ARR3
CACNA2D1	CSRP1	FRA10AC1	CASP2	AEN	APBB1IP	MYCN	GRP	BCL6	CALCA	CSF2RB	CEP290	CDK16	PMS2P1	C6orf47	CUX1	CTGF	C13orf18	ARHGAP32	BCL2L14	C1orf116	ARHGEF10L	ARL4D	C11orf72	ALOX12	BTN2A1	MRI1	HACE1	CBR1	ITGB3	C9orf16	PTGIR	FOLR1	E2F1	C12orf42	CLIP1	CCRL2	CR1	ALDH1A2	EIF2S2	CNIH3	CDC42EP3	COPS5	MDN1	SULT2B1		AKAP6	DISC1	ANKLE2	ARRB2
CACNB3	CTNNA2	FUBP1	CASP8AP2	AES	APBB2	MYH7	GSN	BCR	CALD1	CSMD1	CES2	CDK2	PNKD	C7orf42	CXCL10	CTH	C13orf23	ARHGAP4	BCL2L2	C1orf144	ARHGEF12	ARL6IP1	C13orf41	ALOX12P2	BTN2A2	MS4A8B	HAUS8	CBR4	ITGB4	C9orf40	PTGS1	FOSL2	ECD	C12orf51	CLNS1A	CCT3	CR2	ALDH1A3	EIF3B	CNNM1	CDCP1	CORO1A	ME2	SYK		AKAP7	DMC1	ANKRA2	ARSA
CALB1	CTNND2	FZR1	CBFA2T3	AFAP1	APBB3	MYL5	GSTT1	BCS1L	CALM1	CSNK1A1	CETN3	CDK2AP1	PNP	C8orf30A	CXCL11	CTNNBL1	C13orf28	ARHGAP44	BCS1L	C1orf183	ARHGEF16	ARL8B	C18orf1	ALOX15B	BVES	MTF1	HBZ	CBX7	JRKL	C9orf46	PTHLH	FOXG1	EDA	C12orf57	CLP1	CCT5	CRABP2	ALDH1B1	EIF3E	CNOT6	CDH11	COX15	MFHAS1	SYT5		AKAP8L	DMRTA1	ANKRD11	ARSB
CALCB	CXCL12	GAPT	CBX8	AFAP1L1	APC	NAPA	GTF3C1	BDKRB1	CALN1	CSPG5	CFB	CDK5	PON3	C8orf4	CXCL14	CTSH	C13orf33	ARHGDIA	BEAN1	C1orf50	ARHGEF2	ARMC7	C19orf57	ALOX5	C10orf12	MTFP1	HCCS	CCBL2	JUP	C9orf7	PTK2	FOXH1	EDEM1	C14orf119	CLU	CCT6A	CREB1	ALDH1L2	EIF3H	CNTD1	CDH3	CPNE5	MGLL	TGFBR2		AKAP9	DNAH3	ANKRD12	ASB1
CALCOCO2	CYFIP1	GAS2L3	CCDC76	AFF1	APCDD1	NCF2	H3F3B	BDKRB2	CALY	CSPP1	CFLAR	CDK7	POR	C8orf44	CXCL9	CUL4A	C13orf38	ARHGDIG	BEX4	C1orf56	ARHGEF26	ARMCX3	C1QBP	ALOX5AP	C10orf128	MTMR9	HCFC2	CCDC6	KATNB1	C9orf95	PTPN7	FPGS	EHD1	C14orf181	CNGA1	CD101	CRHR1	ALDH3B1	EIF3J	COL1A2	CDK5RAP2	CR2	MKI67	TGIF1		AKIRIN1	DNAJB2	ANKRD36B	ASB4
CALCR	CYFIP2	GATAD2B	CCDC91	AFF2	APCS	NCOA4	HAB1	BFSP2	CAMK1G	CSRP2	CGRRF1	CDKN1B	PPA1	C9orf156	CXorf57	CUL9	C14orf143	ARHGEF10L	BFAR	C1QA	ARHGEF4	ARNT	C1R	ALPK1	C10orf18	NDUFA1	HERC4	CCDC69	KCNG1	CA1	PTPRD	FRMPD1	EIF4E	C14orf43	COL11A1	CD1C	CRK	ALDH4A1	EIF4A2	COL4A3	CDKN1C	CREBBP	MLL	TGM1		AKR1A1	DNAJC1	ANKRD40	ASCC2
CALM2	CYP1B1	GATSL3	CCL20	AFF3	APEH	NEUROG1	HADHB	BGLAP	CAMK2B	CSTA	CHD1	CDKN2A	PPM1D	C9orf174	CYB5A	CUX1	C14orf149	ARHGEF12	BGLAP	C1QB	ARHGEF40	ARPC1B	C2	ALS2	C10orf47	NDUFV2	HGS	CCDC85B	KCNH2	CA12	PTPRF	FUT5	EIF4EBP2	C14orf80	COL14A1	CD300C	CRKL	ALDH5A1	EIF4E	COLEC11	CDO1	CREM	MME	THBS4		AKR1B1	DNAJC4	ANKRD46	ASCL2
CALML3	CYP2S1	GBA2	CCNA2	AFF4	APEX1	NF1	HBQ1	BHLHE40	CAMKV	CTNNB1	CHD2	CDKN2C	PPP1CA	C9orf25	CYP2B6	CXCL12	C14orf153	ARHGEF15	BID	C1QL1	ARHGEF7	ARPC2	C21orf2	ALS2CL	C11orf49	NET1	HIF1A	CCDC86	KCNJ8	CA4	PTPRJ	FUT8	EIF4G1	C15orf17	COL15A1	CD302	CRYGD	ALDH7A1	EIF4EBP1	COMMD6	CDON	CRLS1	MMP1	TLR4		AKR1B10	DNAJC7	ANKRD5	ASIP
CAMK2G	CYTH2	GCG	CCNB1	AFG3L1P	APH1A	NFATC4	HDC	BHMT	CAMTA2	CTNNBL1	CHEK1	CDKN3	PPP1R12A	C9orf46	CYP39A1	CXCL2	C14orf166	ARHGEF16	BIN1	C2	ARID1A	ARPC4	C21orf33	ALS2CR12	C11orf57	NFASC	HIGD1A	CCL11	KCNK1	CA5B	PTPRM	GABRB2	EIF5	C15orf39	COL16A1	CD33	CSDA	ALDH8A1	ELF4	COPA	CDX4	CRNDE	MMP2	TNNC2		AKR1C1	DNAJC9	ANKRD53	ASMT
CAMLG	CYTIP	GDEP	CCNB1IP1	AFG3L2	API5	NFX1	HERC1	BICD1	CAPN5	CXCL9	CHERP	CEACAM5	PPP2R1B	CA9	CYP3A43	CXorf23	C14orf179	ARHGEF2	BIN3	C20orf27	ARID5A	ARSE	C3	AMDHD2	C11orf65	NFIA	HINT1	CCL3	KCNMA1	CA6	PURA	GABRR2	EIF5A	C16orf75	COL1A1	CD34	CSDC2	ALDOA	ELK1	COPS3	CEACAM7	CS	MMP7	TRAF5		AKR1C2	DNASE1L3	ANKRD6	ASNA1
CAPN1	DACH1	GDPD2	CCNB2	AFTPH	APLNR	NGFR	HERC2P3	BIK	CASC4	CXorf41	CHI3L1	CELSR2	PPP2R2B	CABP2	CYP4A11	CYB561D2	C14orf45	ARHGEF26	BIRC3	C20orf3	ARL14	ARSF	C4orf10	AMFR	C11orf66	NKAP	HLA-B	CCL4	KCNN1	CA7	PVRL2	GADD45G	EIF5B	C16orf78	COL1A2	CD36	CSF2RA	ALDOB	ENO1	COPS8	CEBPA	CSF3R	MMP9	TRIM23		AKR1C3	DNER	ANKS1A	ASPH
CAPNS1	DAK	GHR	CCNC	AGA	APLP1	NHLH1	HERPUD1	BIN1	CASD1	CYBB	CHI3L2	CENPF	PPP2R4	CALCOCO1	DAB2	CYCS	C15orf24	ARHGEF4	BLK	C2orf18	ARL2BP	ART1	C4orf6	AMIGO2	C11orf80	NME5	HLA-DOB	CCNA2	KIAA0430	CABP1	PXDN	GALK1	ELANE	C16orf88	COL3A1	CD37	CSH1	ALDOC	ENOSF1	COPZ1	CELF4	CSNK1A1	MOBKL2A	TYK2		AKR1C4	DNLZ	ANP32A	ASPHD1
CAPRIN1	DCAF7	GIT2	CCNE1	AGAP2	APLP2	NOS3	HIST1H2BJ	BLCAP	CASP2	CYP19A1	CHL1	CEP290	PPP5C	CALM1	DBC1	CYP3A7	C15orf38	ARHGEF40	BLOC1S1	C2orf44	ARL4C	ART4	C5AR1	AMMECR1	C12orf12	NOL4	HLA-DQA1	CCNF	KIAA0776	CABYR	RAB27B	GAPDHS	EML2	C19orf43	COL4A1	CD47	CSK	ALG10	EPHA1	CORO2A	CEND1	CSNK1G2	MREG	UBE2I		AKR7A2	DPY19L1	ANP32E	ASTN2
CAPZA1	DCLK2	GLRB	CCNE2	AGAP3	APOA1	NPTX2	HLA-DQA1	BLMH	CASP4	CYP1B1	CHMP1A	CES2	PRAME	CALN1	DBF4	CYP4F12	C15orf39	ARHGEF7	BLVRA	C3	ARL4D	ARVCF	C5orf13	AMOTL1	C12orf29	NOTCH1	HLA-DQB1	CCNG2	KIAA1107	CACNA1A	RAP2A	GATA3	EMP3	C19orf57	COL4A2	CD48	CSN1S1	ALG11	EPHB4	COX4I1	CENPC1	CSTB	MS4A7	VAV2		AKR7A3	DPY19L2P2	ANTXR1	ATAD2B
CAPZA2	DCX	GMEB2	CCNF	AGAP4	APOA1BP	NR1H2	HLA-DQA2	BLNK	CASP5	CYP2C8	CIITA	CETN3	PRKCI	CALU	DBI	CYP4F8	C15orf48	ARID1A	BMP2	C3AR1	ARL6IP1	ASAH1	C6	AMPD1	C12orf35	NOVA1	HLF	CCR2	KIF1A	CACNA1F	RBFOX2	GDPD5	ENG	C1D	COL4A5	CD52	CSN2	ALG14	EPR1	CP	CEP72	CSTF3	MTHFD1	WWP1		AKT1	DSCR3	ANXA2	ATF1
CARS	DDAH2	GNG3	CCNH	AGBL2	APOA4	NR2F6	HMGA1	BLOC1S1	CBLN1	CYP39A1	CISD1	CFB	PRKG1	CAMLG	DCAF10	CYR61	C15orf5	ARID4B	BMP7	C4orf27	ARL8B	ASAP1-IT1	C6orf10	AMPH	C12orf51	NSFL1C	HLTF	CCT3	KIF1B	CACNA1G	REPS1	GFER	ENSA	C1orf106	COL5A1	CD53	CSNK1G2	ALG3	EPRS	CPA3	CFLAR	CTH	MTMR9	YWHAQ		AKT3	DTYMK	ANXA3	ATF2
CARTPT	DDHD1	GOLGA1	CCR4	AGBL3	APOB	NTRK3	HMGB2	BLVRA	CBX2	CYP4B1	CISH	CFLAR	PRLR	CAMSAP1L1	DCP1A	CYTH1	C15orf52	ARID5A	BMP8B	C5orf15	ARMC7	ASAP2	C7	AMT	C12orf52	NSMAF	HMGB1	CCT5	KIF1C	CACNA1I	RET	GFRA3	ENTPD1	C1orf151	COL5A2	CD55	CST3	ALG6	ERBB4	CPNE8	CGGBP1	CTLA4	MXD3	YWHAZ		AKTIP	DUSP26	ANXA4	ATF3
CASP2	DDX55	GOSR2	CD14	AGBL4	APOBEC1	NUP160	HNRNPA3P1	BLVRB	CBX3	CYTL1	CITED2	CGRRF1	PRODH	CAP2	DCTD	CYTH2	C16orf48	ARIH1	BMS1	C5orf45	ARMCX3	ASAP3	C8A	ANAPC1	C12orf60	NT5E	HMGCS1	CCT7	KIF3A	CACNB1	RFTN1	GIP	ENTPD2	C1orf173	COL6A2	CD58	CTAGE5	ALG9	ERCC1	CPXM2	CHAC1	CTR9	MYBL1	ZFP36		ALAD	DUSP27	AOAH	ATF5
CASP3	DDX56	GRIA2	CD160	AGBL5	APOC1	NUTF2	HOXB13	BLZF1	CCDC135	DAB1	CKAP4	CHAF1B	PSMB7	CARS	DCTN3	DAPK1	C16orf54	ARL14	BMX	C6orf108	ARNT	ASCC2	C8B	ANAPC2	C13orf18	NTS	HOMER1	CD101	KIFAP3	CACNB2	RHOBTB1	GLOD4	EP300	C1orf174	COL6A3	CD59	CTH	ALKBH1	ERP44	CRABP2	CHCHD3	CTSA	MYC	ZNF197		ALCAM	DVL1	AOC3	ATF6
CASP4	DENND4A	GSTP1	CD163	AGFG1	APOC2	OASL	HOXB3	BMP10	CCDC155	DARC	CKAP5	CHD1	PSMD14	CARTPT	DCUN1D4	DBT	C16orf61	ARL2BP	BNIP1	C6orf48	ARPC1B	ASCL1	C8G	ANAPC5	C13orf28	NUDT3	HPCA	CD164	KL	CACNG2	RIPK2	GNAI3	EP400	C1orf212	COL9A2	CD69	CTLA4	ALKBH5	ETS1	CREB3L2	CHD6	CTSF	NAA15	ZNF35		ALDH18A1	DVL3	AP1G1	ATG14
CASP6	DENND5B	GTPBP2	CD200	AGFG2	APOD	OTC	HSD17B3	BMP2K	CCDC33	DAZAP2	CKS2	CHD2	PTK2	CBFA2T2	DDAH2	DCAF13	C17orf39	ARL4C	BNIP3	C6orf64	ARPC2	ASH1L	C9	ANG	C13orf38	NUFIP2	HRH1	CD1C	KLF5	CACNG4	RNF5	GNAS	EPS15	C1orf26	COMP	CD81	CTPS	ALKBH7	EWSR1	CRHBP	CHIC2	CTSG	NCAPH			ALDH1A1	DYM	AP1G2	ATG2A
CASP7	DEPDC4	GYLTL1B	CD302	AGGF1	APOLD1	P2RX5	HSD3B2	BMP3	CCDC36	DDN	CLCN3	CHI3L1	PTPRCAP	CBX6	DDB2	DCAF7	C17orf63	ARL4D	BNIP3L	C7orf23	ARSB	ASL	CA2	ANGEL1	C14orf101	NUP210L	HSD17B2	CD1E	KLHL21	CACYBP	RNF8	GPC3	ERCC3	C1orf66	COPB2	CD83	CTRC	ALMS1	EXOSC5	CRTC3	CHRM4	CTSL1	NCOA3			ALDH1A2	ECEL1P2	AP2B1	ATM
CASP8	DGKE	GZMB	CD44	AGK	APP	PBX3	HSF4	BMP4	CCDC69	DDX24	CLDN10	CHI3L2	PTPRF	CCDC106	DDC	DCLRE1A	C17orf64	ARL6IP1	BOLA1	C7orf43	ARSE	ASNA1	CA7	ANGEL2	C14orf104	NXPH1	HSP90AB1	CD24	KLK10	CADM1	SAFB	GRB10	ERG	C1orf9	COPS5	CD86	CTRL	ALOX15B	EXT2	CRYAA	CHST2	CTSS	NDRG1			ALDH1L1	ECHDC1	AP2M1	ATMIN
CASR	DHRS1	HAUS5	CD47	AGL	APPBP2	PCCB	HTR6	BMP6	CCDC74B	DDX3X	CLDN3	CHL1	PTPRT	CCDC41	DDX27	DDC	C17orf79	ARL8B	BPY2	C7orf44	ARSF	ASNS	CA8	ANGPTL1	C14orf105	OPCML	HSPA1A	CD28	KNTC1	CADM3	SALL1	GRIK2	ETS1	C1QBP	COPS8	CD93	CTSH	ALOX5	F2RL2	CS	CLASP1	CUL4B	NDUFC2			ALDH2	ECHDC2	AP2S1	ATN1
CAST	DHRS4	HBXIP	CD52	AGMAT	APPL1	PCSK6	HUWE1	BMPR1A	CCDC88A	DDX3Y	CLGN	CHMP1A	RAB40A	CCDC64	DDX60	DDR2	C18orf10	ARMC4	BRD8	C8orf55	ART1	ASPA	CA9	ANGPTL3	C14orf106	OSBPL11	HSPA5	CD302	KRT83	CADPS2	SCRG1	GRIN1	EVI2B	C20orf194	COX5A	CD97	CTSL1	ALOX5AP	F5	CSNK1G1	CLCA2	CUX1	NEK3			ALDH3A1	EEF1G	AP3B2	ATP10D
CAT	DHX16	HCFC2	CD59	AGPAT1	APTX	PCSK7	HYAL3	BMX	CCIN	DEFB119	CLIC1	CIITA	RALGPS2	CCDC74B	DEAF1	DDX12	C19orf42	ARMC7	BRF2	C9orf114	ART3	ASPHD1	CACNA1A	ANGPTL4	C14orf118	OSTBETA	HTATSF1	CD3E	LAD1	CALD1	SDC3	GRM1	EXOSC9	C20orf3	COX5B	CDC123	CXADR	ALPK3	FABP5	CSTF3	CLCA3P	CX3CL1	NEURL4			ALDH3A2	EFNA3	AP3D1	ATP11A
CAV2	DHX38	HCG18	CD69	AGPAT2	AQP2	PDE4A	IDH3A	BNIP1	CCL11	DENND4A	CLK1	CISD1	RARB	CCDC94	DENND5A	DDX17	C19orf50	ARMCX3	BSG	CA12	ASAH1	ASPN	CACNA1B	ANGPTL7	C14orf126	OSTM1	HTN1	CD46	LAMC2	CAMKK2	SDC4	GRM4	F13B	C20orf4	COX6A1	CDC20	CXCL6	ALS2	FADD	CTLA4	CLCN3	CXCL10	NHP2			ALDH3B1	EIF4E3	AP3S1	ATP1A1
CBFB	DIDO1	HHAT	CD84	AGPAT3	AQP4	PDE4C	IDUA	BPGM	CCL13	DGCR14	CLK2	CISH	RBM17	CCL7	DEPDC1	DDX19B	C19orf57	ARMCX4	BST2	CABYR	ASAP1-IT1	ASPSCR1	CACNA1C	ANK1	C14orf21	PAF1	HTN3	CD59	LARS2	CAMSAP1	SEC22B	GRP	FABP6	C21orf2	COX6C	CDC25C	CXCR1	ALS2CL	FADS3	CTSG	CLDND1	CXCL12	NIPA2			ALDH3B2	EIF4H	AP3S2	ATP2A2
CBLB	DLG4	HHIP	CD8B	AGPAT4	AQPEP	PDHA2	IFNA8	BPHL	CCL18	DGCR2	CLPS	CITED2	RBPJ	CCL8	DGCR14	DDX24	C19orf63	ARNT	BTF3	CACNA1A	ASAP2	ASRGL1	CACNA1S	ANK3	C15orf41	PAIP2	IBTK	CD9	LCT	CAMSAP1L1	SEMA4D	GTF2E2	FADS1	C22orf27	COX7A1	CDC37	CXCR2	ALS2CR11	FAIM	CTSW	CLEC2L	CXCL13	NLRP1			ALDH4A1	EIF5	AP4E1	ATP2A3
CBR1	DLL3	HIST1H2AE	CD93	AGPAT5	AQR	PDLIM4	IGLL5	BPI	CCL23	DHRS7	CLTC	CKAP4	RDX	CCNB2	DGCR8	DDX47	C1orf105	ARNT2	BTF3P12	CACNG4	ASAP3	ASS1	CACNB4	ANKFY1	C16orf45	PARP1	IDO1	CD99	LDHA	CAMTA2	SEPW1	GTF2H5	FAM179B	C22orf28	COX7A2	CDC42EP1	CXCR7	ALS2CR12	FAM136A	CUL2	CLIP1	CXCL2	NME1			ALDH5A1	ELF4	APAF1	ATP2B1
CBX1	DMWD	HIST1H2BD	CDC20	AGPAT6	AR	PDX1	IKBKE	BRAP	CCL24	DHX35	CMPK2	CKS1B	REL	CCNDBP1	DHCR24	DDX51	C1orf112	ARNTL	BTN3A1	CACYBP	ASB1	ASTE1	CACNG1	ANKH	C16orf52	PARP11	IDS	CDC20	LHCGR	CAND1	SERBP1	GUCA1B	FAM189A1	C22orf32	COX7B	CDC6	CYC1	ALS2CR4	FAM48A	CUL5	CLN6	CXCL9	NME4			ALDH6A1	ELSPBP1	APBB1	ATP2B2
CCBL1	DMXL1	HIVEP1	CDC27	AGPAT9	ARAF	PEPD	IL1R1	BRD1	CCL27	DHX8	CMTM7	CKS2	RFC4	CCNE1	DHFR	DDX55	C1orf114	ARPC1B	BTN3A2	CADM3	ASCC2	ASXL1	CAD	ANKIB1	C16orf62	PDE12	IFI6	CDC25B	LIG3	CAPN9	SIAH2	GYPB	FAM3C	C22orf39	CPA3	CDC7	CYCS	AMACR	FAM49A	CUX1	CLN8	CXCR4	NOLC1			ALDH7A1	EML1	APBB2	ATP2B4
CCDC6	DNAH5	HNRNPD	CDC42BPB	AGPHD1	ARF1	PGAM1	IL1RN	BRD2	CCL3L3	DIO1	CNP	CLCN3	RIT2	CCNJ	DHRS7	DFFA	C1orf131	ARPC2	BTN3A3	CALML3	ASH1L	ATF3	CALB1	ANKRD1	C16orf70	PDGFD	IFNAR2	CDC42	LMAN1	CAPZA1	SLC10A3	GYPE	FAM5C	C22orf9	CPD	CDH1	CYP2C18	AMMECR1	FAM76A	CUX2	CLSTN2	CXCR5	NOMO1			ALDH9A1	ENTPD3	APBB3	ATP2C2
CCL11	DNAJA1	HOXD11	CDCA4	AGPS	ARF3	PGM1	IL32	BRD3	CCL4	DIXDC1	COG2	CLDN10	RLN1	CCT3	DHRS9	DHFR	C1orf14	ARPC4	BTNL8	CALR	ASL	ATF5	CALB2	ANKRD10	C17orf49	PDS5B	IGF1R	CDC42EP4	LMNA	CAPZA2	SLC26A4	H1F0	FAM65B	C2orf27A	CPE	CDH12	CYP2D6	AMN	FAR1	CXCL12	CLYBL	CXCR6	NOP2			ALDOA	EPB41L4B	APEH	ATP5B
CCL2	DNAJA2	HP	CDCA8	AGR2	ARF6	PKM2	IL6	BRD4	CCL5	DLD	COL3A1	CLGN	RNH1	CCT5	DHX15	DHRS7	C1orf159	ARSE	BTRC	CAMKMT	ASNA1	ATF7	CALCA	ANKRD11	C17orf53	PFKL	IL13RA2	CDC45	LOC100288178	CARD10	SLC28A1	HARS2	FAM98A	C2orf3	CPS1	CDH13	CYP3A4	AMOTL1	FBL	CYP19A1	CMBL	CXCR7	NPM1			ALDOAP2	EPHA8	APEX1	ATP5C1
CCL22	DNAJB12	HPD	CDH10	AGTPBP1	ARFGAP1	PKMYT1	INA	BRD8	CCL8	DLG1	COL4A2	CLIC1	RPSA	CCT6B	DIAPH2	DHX34	C1orf185	ARSF	C10orf137	CAMLG	ASPN	ATF7IP	CALCB	ANKRD12	C17orf57	PHF17	IL18	CDC6	LOC92249	CARD14	SLC35D2	HBXIP	FAN1	C2orf42	CRABP2	CDH15	CYP4A11	AMOTL2	FBXO25	CYP20A1	CMKLR1	CXorf21	NR3C1			ALDOB	ESRP2	APEX2	ATP5D
CCL4	DNAJB4	HS3ST2	CDH11	AGTR1	ARFGEF2	PLA2G2A	INPP5D	BRS3	CCM2	DLG3	COPB1	CLK1	RTKN	CD22	DKFZp686O1327	DHX8	C1orf26	ART3	C10orf28	CAMSAP1	ASPSCR1	ATF7IP2	CALCR	ANKRD13C	C17orf69	PHTF2	IL1B	CDH18	LPAL2	CASP10	SLC4A2	HCRT	FARSA	C2orf43	CRAT	CDH17	CYP4B1	AMPD1	FCER1G	CYP27B1	CMTM6	CYFIP2	NTHL1			ALDOC	FABP6	API5	ATP5F1
CCNC	DNAJC4	HSDL2	CDH16	AGTRAP	ARFIP1	PLCB3	IRF3	BSCL2	CCNJ	DNAH1	COPS8	CLK2	S100P	CD28	DLG3	DICER1	C1orf38	ARTN	C10orf57	CAMTA1	ASRGL1	ATG12	CALM2	ANKRD13D	C18orf25	PIP4K2B	IL2RB	CDH8	LPPR4	CASP9	SLC6A2	HCRTR1	FCGRT	C3orf78	CREM	CDH5	DAD1	AMPD3	FCGRT	DAB2IP	CNGA3	CYorf15B	NUFIP2			ALG3	FAHD1	APLP2	ATP5G3
CCND1	DNAL1	HUNK	CDH6	AGXT2L1	ARFIP2	PLCB4	IRF4	BTAF1	CCR1	DNAH9	COQ6	CLPS	SAT1	CD2BP2	DLGAP2	DIO2	C1orf49	ARVCF	C10orf76	CANX	ASS1	ATHL1	CAMK2D	ANKRD16	C18orf54	PKIB	IL8	CDIPT	LSM5	CAV1	SLC7A5	HDAC1	FGF5	C4orf7	CRIP2	CDK1	DAG1	AMT	FCRL4	DAGLA	CNIH4	CYP2E1	NUMB			ALG5	FAHD2A	APOBEC2	ATP5I
CCND2	DNMT3A	ID4	CDK1	AGXT2L2	ARHGAP1	PLEC	ISCU	BTD	CCR5	DNAJB5	CORO1A	CMPK2	SDK2	CD80	DNAJA1	DLC1	C1orf61	ASAP2	C11orf24	CAPN1	ASTE1	ATIC	CAMK2G	ANKRD17	C19orf30	PLA2G2A	INPP1	CDK12	MAGED1	CBR3	SLC7A8	HDC	FGL2	C5orf22	CRISP2	CDK13	DARC	AMY2B	FEN1	DAGLB	CNOT6L	CYP3A7	NUP210			ALG6	FAIM	APOBEC3A	ATP5J
CCNG1	DOCK10	IFT88	CDK14	AHCTF1	ARHGAP15	PLXNA3	ITGA7	BTF3P11	CCRL2	DNAJB7	COX17	CMTM7	SEC14L1	CD99	DNAJA3	DLD	C1orf9	ASAP3	C11orf73	CAPN2	ASXL1	ATM	CAMK4	ANKRD22	C19orf60	PMCHL1	INSIG1	CDK14	MAGED2	CCBP2	SLCO1A2	HDDC2	FGR	C5orf30	CRY1	CDK16	DARS	AMZ2P1	FERMT2	DAO	CNPY2	CYP51A1	OAS1			ALG8	FAM102B	APOBEC3B	ATP5L
CCNG2	DOCK2	IL17RE	CDK2AP1	AHCY	ARHGAP17	PMP2	ITGA8	BTF3P12	CD160	DNAJC4	CP	CNP	SEC24C	CDA	DNAJB6	DMP1	C1QL4	ASB1	C11orf9	CAPRIN1	ATF2	ATMIN	CAMLG	ANKRD32	C1orf105	POLDIP3	IRAK1	CDK2AP2	MAN2A2	CCDC101	SMAD1	HGFAC	FLNA	C5orf41	CRYAB	CDK2	DBP	ANAPC1	FLI1	DAZL	CNPY4	CYTH1	OAT			ALG9	FAM120AOS	APOBEC3F	ATP5S
CCNH	DOCK8	IL1R2	CDKL5	AHCYL1	ARHGAP19	PNLIPRP1	ITSN1	BTG2	CD163	DNASE1L1	CP110	COG2	SEC61G	CDC25A	DNAJC8	DMPK	C1QTNF3	ASCC2	C12orf44	CAPZB	ATF3	ATP10D	CAPN1	ANKRD33B	C1orf151	POLR3H	IRAK2	CDK4	MAP1LC3B	CCDC102B	SMARCC1	HIST1H4B	FLNB	C5orf45	CRYM	CDK4	DBT	ANAPC5	FMR1	DCAF8	COBLL1	CYTIP	ODC1			ALKBH4	FAM133A	APOC4	ATP6AP2
CCR1	DPP3	IL1RAP	CDKN3	AHCYL2	ARHGAP23	POLR2F	IVD	BTG3	CD2	DNHD1	CPN2	COL3A1	SELP	CDC25B	DOCK4	DNAJB1	C1QTNF6	ASCL1	C12orf5	CARD8	ATF5	ATP11A	CAPN2	ANKRD35	C1orf172	PON2	IRS2	CDK5	MAP2K2	CCDC106	SMARCD3	HK2	FLRT1	C7orf11	CSDC2	CDK7	DCAF8	ANAPC7	FNBP1	DCC	COL12A1	DAAM1	P2RY8			ALMS1	FAM13A	APOD	ATP6V0A2
CCR3	DROSHA	IMPA1	CDO1	AHI1	ARHGAP24	POLR2J	JAG1	BTK	CD244	DOCK11	CPNE6	COL4A2	SEMA3B	CDC42BPA	DPEP1	DNAJB2	C20orf111	ASH1L	C12orf51	CARS2	ATF7	ATP12A	CAPRIN1	ANKRD36	C1orf175	PPIP5K1	ITGA3	CDK7	MAP3K4	CCDC56	SMTN	HLA-DPA1	FLT1	C7orf13	CSE1L	CDKN1A	DCT	ANG	FNDC3A	DCLK1	COL1A2	DAPK1	PA2G4			ALOX12	FAM164C	APOE	ATP6V0B
CCR5	DSC3	ING5	CEBPB	AHNAK	ARHGAP28	POU3F2	JAK1	BTN3A2	CD274	DOCK8	CPZ	COL6A3	SFN	CDC42SE2	DPH2	DPP4	C20orf134	ASL	C13orf15	CAST	ATF7IP2	ATP13A2	CARS	ANKRD36BP2	C1orf230	PPP1R13B	ITGB2	CDKN1A	MAP3K7	CCDC72	SNPH	HLA-DPB1	FMNL1	C7orf27	CSF1R	CDKN1C	DCTN1	ANGEL1	FOSL2	DCLK3	COL4A1	DAPK2	PAG1			ALOX12B	FAM20B	APOH	ATP6V0C
CCR9	DUOXA1	INO80D	CELF1	AHNAK2	ARHGAP29	PPP1R1A	JMJD1C	BTN3A3	CD2AP	DPYD	CR1	COPB1	SH2B1	CDC45	DPH5	DRG1	C20orf141	ASNA1	C14orf93	CAV1	ATG12	ATP13A3	CASP10	ANKRD39	C1orf43	PPP2R1B	ITGB3	CDKN3	MAP4	CCDC82	SNTB2	HNF1B	FMR1	C7orf28B	CSN2	CDKN2A	DDX10	ANGPT2	FOXN3	DCT	COL5A2	DAPP1	PAICS			ALOX15B	FAM71A	APOL3	ATP6V0D1
CCT4	DUSP14	INPP4B	CENPA	AHRR	ARHGAP30	PPP2R1B	JUP	BTRC	CD300C	DRAM1	CRADD	COPS8	SH3RF2	CDC7	DPYSL3	DUSP2	C20orf20	ASNS	C15orf5	CBFA2T2	ATG13	ATP1B1	CASP2	ANKRD40	C1orf77	PPP2R4	ITGB7	CDSN	MARK2	CCDC9	SOCS1	HNF4A	FNTA	C7orf61	CSNK1D	CDKN3	DDX39A	ANGPTL1	FUBP3	DDHD1	COMTD1	DARC	PAK2			ALOX5	FAM75C2	APOL5	ATP6V1B2
CCT5	DUSP7	INTS7	CENPE	AHSA1	ARHGAP42	PRDX1	KAT2B	C10orf12	CD320	DRAM2	CREBBP	COQ6	SHMT2	CDH11	DR1	DVL2	C20orf29	ASPHD1	C16orf5	CBFB	ATG2B	ATP1B4	CASP3	ANKRD43	C1orf87	PRELP	JRKL	CEACAM1	MASP1	CCDC90A	SOCS6	HNF4G	FNTB	C8orf40	CSNK1E	CDO1	DEFB4A	ANGPTL3	FXR1	DDI2	COPE	DCAF8	PASK			ALOXE3	FAM76A	APOL6	ATP6V1E1
CCT6A	DVL2	IPP	CENPF	AHSA2	ARHGAP9	PRKAG1	KCNB1	C10orf137	CD37	DSCR3	CREM	CORO1A	SILV	CDH15	DRAM1	DYNC1I1	C20orf3	ASPN	C16orf62	CBR1	ATG4B	ATP2A2	CASP8	ANKRD46	C1orf95	PRPH2	JTB	CEACAM5	MAST1	CCDC93	SORBS2	HNRNPF	FRAT2	CACNG1	CSRP3	CDR2L	DGCR5	ANK1	G6PD	DDR1	COQ7	DCK	PCDHGC3			ALPI	FAM84B	APOLD1	ATP6V1G2
CD14	DZIP1	IQSEC3	CENPN	AICDA	ARHGDIA	PRMT1	KCNJ6	C11orf80	CD40LG	DTNBP1	CRHBP	COX17	SKAP1	CDH18	DSP	DYNLL2	C20orf54	ASPSCR1	C16orf70	CBS	ATG5	ATP2A3	CASR	ANKRD5	C1orf96	PSMC6	KCNJ15	CEACAM6	MAST4	CCKBR	SPAG6	HNRPDL	FTL	CADM2	CST3	CEACAM1	DHPS	ANK3	GABARAPL2	DDX39B	CORIN	DCTD	PDCD2			ALS2CL	FAM98A	APOOL	ATP7A
CD164	EAPP	IRF7	CEP110	AIF1	ARHGEF11	PROC	KCNQ2	C13orf41	CD52	DUSP12	CRIP2	CP	SLC16A3	CDH7	DUSP10	DYRK3	C20orf79	ASRGL1	C16orf80	CBX3	ATHL1	ATP2B1	CAST	ANKRD50	C1QTNF1	PSMD1	KCNS3	CEBPB	MATN4	CCND1	SPARC	HOXC4	FUBP1	CALCA	CSTF1	CEACAM4	DHX34	ANKDD1A	GABBR1	DEFB127	CORO2A	DCXR	PDCD4			ALX4	FAM98B	APP	ATP8A1
CD19	EBF3	ITGAL	CEP55	AIF1L	ARHGEF12	PSMA3	KDELR1	C18orf1	CD55	DUSP13	CRKL	CP110	SLC23A2	CDK1	DUSP4	E2F5	C21orf59	ASS1	C17orf39	CBX4	ATIC	ATP2C1	CATR1	ANKRD52	C20orf132	PTPRC	KEAP1	CEL	MCM3AP	CCR10	SPICE1	HOXD9	FUBP3	CALCOCO2	CTH	CEACAM5	DIO2	ANKIB1	GAPDH	DEFB132	CPA3	DDB1	PDCD5			AMD1	FANCC	APPBP2	ATPAF2
CD1A	ECHDC1	ITSN1	CEP63	AIFM2	ARHGEF26	PSMB2	KDSR	C18orf10	CD63	DUSP5	CRTAP	CPA3	SLC25A1	CDK12	DYNC1I2	EDDM3A	C21orf91	ASTE1	C17orf48	CCDC101	ATMIN	ATP5A1	CAV2	ANKRD57	C20orf203	QTRTD1	KERA	CENPA	MDC1	CCR2	SPON1	HP	FUT4	CALD1	CTPS	CEBPD	DKK3	ANKLE2	GARS	DENND2A	CPA4	DDB2	PDK3			AMDHD2	FAU	APPL2	ATR
CD36	EDIL3	JAG2	CG030	AIFM3	ARHGEF3	PSME1	KIAA0174	C18orf25	CD68	DUSP6	CSF2RB	CPN2	SLC25A5	CDK14	DYNLT1	EDNRA	C22orf23	ASXL1	C17orf73	CCDC121	ATP11A	ATP5E	CBFB	ANKS1A	C20orf24	RAB3C	KHNYN	CENPB	MDM1	CCR9	SQSTM1	HRSP12	G0S2	CALU	CTRC	CELF2	DLAT	ANKRA2	GART	DENND2C	CPNE2	DDIT3	PELO			AMH	FBRS	AQP2	ATRX
CD37	EFNB2	KBTBD2	CGRRF1	AIG1	ARHGEF40	PTGER2	KIAA0182	C19orf10	CD72	DVL2	CSK	CPNE6	SLC25A6	CDK16	E2F3	EDNRB	C2orf40	ATF3	C17orf90	CCDC15	ATP12A	ATP5F1	CBL	ANLN	C20orf26	RABGAP1L	KIAA0485	CES1	MEOX2	CD22	SRR	HS6ST1	GABARAP	CAMK1	CTSA	CENPA	DLGAP5	ANKRD10	GBP1	DENND5B	CPT1A	DEK	PES1			AMIGO2	FBXL12	AQP3	ATXN10
CD3E	EGFLAM	KCNA3	CHD1L	AIM1	ARHGEF6	PTMS	KIAA0513	C19orf57	CD74	DYRK1B	CSNK1A1	CPZ	SLC3A2	CDK2AP1	ECHDC2	EEF1D	C2orf42	ATF5	C18orf10	CCDC21	ATP13A2	ATP5G3	CBR1	ANO5	C22orf30	RAD1	KIAA0528	CFD	MERTK	CD300A	STX1A	HSF4	GAD1	CAMK2G	CTSC	CENPF	DLX2	ANKRD11	GFOD1	DGCR9	CRELD2	DENND3	PHB2			AMMECR1	FBXO2	AQP4	ATXN2L
CD4	EHMT2	KCNE1	CHEK1	AIM1L	ARHGEF7	PTPN1	KL	C1orf105	CD79A	E2F4	CSNK1G2	CR1	SMAD4	CDKN2C	ECI1	EFEMP1	C2orf63	ATF6B	C18orf25	CCDC22	ATP13A3	ATP5H	CBS	ANO6	C22orf32	RAPGEF1	KIF1C	CFH	MFAP3	CD47	SYNCRIP	HSPA4L	GALNT10	CAMK2N1	CTSD	CES1	DMC1	ANKRD12	GGCT	DGKQ	CRIP2	DENR	PHKB			AMN	FCGR2A	AQP5	ATXN7L3B
CD46	EIF2B5	KCNJ11	CHI3L1	AIM2	ARHGEF9	PTPN2	KRT6C	C1orf123	CD81	EDN2	CSNK2A1	CRADD	SNRPB	CDKN3	ECM1	EFNB3	C2orf69	ATF7	C19orf10	CCDC28B	ATP1A2	ATP5J	CBX1	ANO7	C22orf43	RAPGEF2	KIF5A	CFHR2	MINA	CD6	TCL1A	HYAL2	GATA3	CAMKK2	CTSE	CFB	DMD	ANKRD13D	GINS2	DHDH	CRIPAK	DEPDC1	PIK3R1			AMOT	FCHSD2	AQP6	AUTS2
CD48	ELF3	KCNK10	CHL1	AIMP1	ARID2	PTPRB	KRT83	C1QB	CD99	EEF1E1	CSNK2A2	CREB1	SOCS1	CDS2	ECT2	EFR3A	C2orf88	ATF7IP	C19orf21	CCDC57	ATP1B1	ATP5O	CCDC130	ANP32B	C2orf34	RASGRP3	KL	CFL1	MINK1	CD83	THBS1	IAPP	GBA	CAMSAP1	CTSG	CFD	DNAH9	ANKRD16	GLA	DHODH	CRLF3	DFFA	PIK3R3			AMOTL2	FCRL2	AQR	AVPR1B
CD52	ELL2	KIAA0195	CHN1	AIMP2	ARID3A	PTPRK	LAMC2	C21orf2	CDC14A	EFNB1	CSRP2	CREBBP	SOCS2	CDT1	EDA2R	EIF2AK2	C3orf1	ATF7IP2	C19orf57	CCDC90B	ATP1B4	ATP5S	CCIN	ANP32E	C2orf44	RASSF5	KLC1	CGGBP1	MLLT4	CD84	TIMM8A	ICAM2	GDF10	CAMTA1	CTSH	CFHR4	DNAJB4	ANKRD17	GLIPR1	DHRS7	CRP	DGUOK	PLAUR			AMPD3	FCRLB	AR	AVPR2
CD53	ELP4	KIAA0368	CHUK	AJAP1	ARID4A	PTPRN2	LASP1	C4orf6	CDC42SE1	EFNB2	CTAG1A	CREM	SPRR2C	CDYL	EDC4	EIF2C2	C3orf14	ATG12	C1orf115	CCHCR1	ATP2A1	ATP6V0A1	CCKBR	ANTXR1	C2orf86	RBM26	KLHL18	CH25H	MMD	CDC14A	TM4SF5	IDS	GDF11	CAP1	CTSK	CFP	DPM1	ANKRD18A	GLO1	DIO2	CRTAP	DHFR	PMAIP1			AMPH	FETUB	ARAP2	AXL
CD55	EMID1	KIAA0485	CIITA	AK2	ARID5A	PYGL	LEPROT	C5orf30	CDC73	EFS	CTBP1	CRHBP	SRPK1	CEBPG	EEF1A1	EIF2S1	C3orf18	ATG13	C1orf144	CCNA1	ATP2A2	ATP6V0A2	CCL13	ANTXR2	C3orf17	RBMS3	KLRC1	CHAD	MMP15	CDC25A	TM9SF2	IFNA21	GFPT1	CAP2	CTSL1	CFTR	DPYSL2	ANKRD28	GLS	DIO3OS	CRYBA1	DHRS9	PNP			AMT	FGF22	ARAP3	AZI1
CD58	EML3	KIAA1543	CITED2	AK3	ARIH1	RABEPK	LIG3	C5orf45	CDH15	EGFR	CTBP2	CRIP2	SRPRB	CECR5	EHD1	EIF3G	C3orf19	ATG2B	C1orf222	CCNG2	ATP2A3	ATP6V0A4	CCL19	ANXA10	C3orf19	RBP5	KNTC1	CHEK2	MOCS1	CDC42	TMED3	IFNA6	GH2	CAPN1	CTSO	CHAF1A	DRD1	ANKRD31	GMIP	DIRAS1	CRYBB1	DLEU2	PNPLA7			AMZ2	FGF5	ARC	AZU1
CD59	EML4	KIAA1586	CKAP2	AK4	ARL1	RASSF2	LIPA	C6orf105	CDH4	EIF2S1	CTDSPL	CRTAP	SSR1	CELA2B	EIF2S1	EIF4A1	C3orf38	ATG4B	C1orf38	CCNT2	ATP2B1	ATP6V0D1	CCL2	ANXA4	C3orf63	RCBTB2	KRT1	CHN1	MOG	CDC42EP3	TMEFF1	IFNGR2	GLMN	CAPN3	CTSS	CHERP	DST	ANKRD32	GNAI1	DIRAS2	CRYBB2	DMD	POLD2			ANAPC13	FGFR1OP	ARCN1	B2M
CD63	ENTPD4	KIAA1683	CKAP5	AK5	ARL10	RBM42	LMO2	C6orf108	CDH9	EIF3L	CTNNA1	CSF2RB	STAG3L4	CELF4	EIF4A3	EIF5A	C3orf39	ATHL1	C1orf50	CCRL1	ATP2C1	ATP6V0E1	CCL22	ANXA5	C3orf71	RERG	KRT10	CHRDL1	MRPL33	CDC6	TNFRSF17	IGF1R	GM2A	CAPRIN1	CUL2	CHI3L2	DTNA	ANKRD33B	GNAI3	DIS3L2	CRYGA	DNAJA4	POLR1C			ANAPC2	FGGY	AREG	B3GALNT1
CD7	ENTPD7	KLF12	CLEC11A	AK7	ARL13B	RFTN1	LOC91316	C6orf162	CDHR2	EIF4EBP1	CTNNA2	CSK	STAT5B	CELSR1	EIF4E	EIF5B	C4orf17	ATIC	C1orf95	CCT6A	ATP5A1	ATP6V1A	CCL5	ANXA6	C4orf29	RGPD4	KRT16	CHRNA3	MRPS12	CDCA8	TNKS	IL17A	GMFG	CARS	CX3CR1	CHML	DTYMK	ANKRD36	GNAS	DLC1	CSF1	DNAJB9	POLR3E			ANAPC5	FLJ11235	ARF1	B3GAT2
CD74	EPB41L2	KLF3	CLEC1B	AKAP1	ARL4A	RFX1	LPIN2	C6orf62	CDK12	EIF4EBP2	CTSC	CSNK1A1	STAT6	CEND1	EIF5	ELF4	C4orf32	ATM	C20orf11	CD180	ATP5H	ATP6V1B2	CCNA2	ANXA7	C4orf34	RGS4	KRT2	CHRNB1	MT3	CDH10	TOM1L1	ILK	GNA11	CASP10	CXCL10	CHN1	DUSP2	ANKRD36BP2	GNB1L	DLG1	CSN1S1	DNAJC10	POSTN			ANG	FLJ23865	ARF3	B3GNT3
CD81	EPC1	KLHDC5	CLEC4A	AKAP10	ARL4C	RGS3	LRRC23	C7orf44	CDK14	EIF4ENIF1	CUL4A	CSNK1G2	STK11	CENPA	EIF5A	ELK4	C4orf41	ATMIN	C20orf111	CD226	ATP5J	ATP6V1D	CCNB1	ANXA8L1	C4orf52	RHCE	KRT75	CHST2	MTF1	CDH15	TPM4	INSR	GNA15	CASP3	CXCL9	CHRM4	DUSP3	ANKRD37	GNB2	DLL4	CSNK1A1	DNAJC12	PPIB			ANGPT1	FLJ43944	ARF4	B4GALT3
CD83	ERBB3	KLHL28	CLEC4E	AKAP11	ARL6IP4	RNASE6	LTC4S	C8G	CDK18	EIF4G1	CUL5	CSNK2A2	STRBP	CENPE	EIF5B	EMG1	C4orf49	ATP10D	C20orf3	CD24	ATP5O	ATP6V1F	CCND2	AOAH	C5orf24	RHEB	LAGE3	CHST3	MTHFR	CDH6	TRD@	IPO7	GNAI2	CASP6	CXCR3	CHRNA5	DUSP5	ANKRD39	GNB5	DNAH10	CSNK1E	DNAJC7	PPP1R2			ANGPT4	FLT3LG	ARF6	B4GALT5
CD8B	ERCC1	KLHL9	CLEC7A	AKAP12	ARL6IP5	RND3	LYN	C8orf71	CDK5R2	ELAC2	CX3CL1	CSRP2	STX5	CENPM	ELAVL4	EMX1	C6	ATP11A	C21orf33	CD247	ATP5S	ATP6V1G2	CCNE1	AOC3	C5orf33	RICTOR	LAIR1	CHSY1	MTMR2	CDH8	TRIM10	IQCK	GNAO1	CBFA2T2	CXCR7	CHRNB3	DUSP7	ANKRD43	GNGT2	DNAH2	CSRNP3	DNASE1L3	PPP3CA			ANGPTL3	FN3KRP	ARFGAP2	BACH1
CD9	ERO1LB	KLK10	CLIC4	AKAP13	ARL8A	RPL12	LYST	C9orf125	CDK6	ELAVL3	CXCL1	CTAG1A	SYT17	CENPN	ELOVL5	ENO2	C6orf10	ATP12A	C22orf29	CD300A	ATP6AP1	ATP7B	CCNF	AOX1	C5orf44	RIT1	LAMA5	CILP	MUC3A	CDHR5	TRIM37	IQSEC2	GNAS	CBLN1	CYB5A	CIB1	DUSP8	ANKRD44	GOT1	DNAJC18	CSTF3	DNMT1	PRKCB			ANGPTL4	FNTB	ARFGEF1	BAG1
CD97	ESCO2	KLK4	CLTA	AKAP14	ARL8B	RPL24	LZTR1	C9orf144	CDKL1	ELK3	CXCL10	CTBP1	TACC3	CEP170	EMID1	ENOX2	C6orf103	ATP13A2	C2orf27A	CD44	ATP6V0A1	ATP8A2	CCR1	AP1B1	C5orf51	RNF14	LCP2	CIRBP	MYH10	CDK14	TSPAN4	IRGC	GNAT1	CBX1	CYB5R3	CIITA	DVL1	ANKRD46	GPR160	DNTTIP2	CTBS	DOCK2	PRKDC			ANGPTL7	FOXB1	ARFIP2	BAG5
CD99	EWSR1	KPNA1	CLU	AKAP17A	ARMC10	RPN2	MAB21L1	CA11	CDS2	ELP3	CXCL5	CTBP2	TAGLN2	CEP55	EMP1	ENPP2	C6orf105	ATP13A3	C2orf42	CD59	ATP6V0A2	ATP8B1	CCR2	AP1G1	C5orf58	RNF216	LDHA	CITED2	MYH6	CDK17	TUFM	ISG20L2	GNB1	CCDC109A	CYC1	CIRBP	DYNLL1	ANKRD49	GPR4	DOCK5	CTNS	DOK1	PRMT1			ANK2	FOXP1	ARFRP1	BAG6
CDC123	EXOC5	KRT6B	CMPK1	AKAP5	ARMC9	RPS10	MAGEA11	CA12	CDX1	ELTD1	CXCL9	CTDSPL	TARBP1	CEPT1	ENAH	ENTPD1	C6orf106	ATP1A2	C2orf54	CD6	ATP6V0B	ATPAF2	CCR3	AP1G2	C6orf118	RNF43	LETM1	CKS1B	MYT1L	CDK3	TXN2	ISLR	GNB2	CCDC144B	CYCS	CKAP5	EDEM1	ANKRD52	GPX1	DOK3	CTSB	DPH2	PRPF31			ANK3	FPR3	ARG1	BAHD1
CDC16	EXT1	KRTAP19-1	CNKSR1	AKAP6	ARMCX2	S100A3	MAGI1	CA4	CEACAM19	ENC1	CXCR2	CTNNA1	TBRG4	CERK	ENG	EPB41L1	C6orf125	ATP1B1	C2orf72	CD63	ATP6V0C	ATR	CCR4	AP1S2	C6orf125	RPE	LGALS7B	CLDN10	NBN	CDK5	TXNDC9	ITGA2B	GNB3	CCDC159	CYP1B1	CKS1B	EEF1A1	ANKRD7	GSK3A	DPF3	CTSG	DPYD	PTGS1			ANKH	FRAS1	ARG2	BAIAP3
CDC20	EYA2	L3MBTL1	CNOT4	AKAP7	ARMCX6	SAFB2	MAN2A1	CA7	CEACAM21	EPB41L2	CXCR5	CTSB	TCEAL1	CETN2	ENGASE	EPB49	C6orf174	ATP1B4	C3orf14	CD74	ATP6V0E1	ATRX	CCR7	AP2B1	C6orf162	RPH3AL	LIPG	CLDN7	NCF2	CDKN2C	TYRO3	ITGA6	GNB5	CCDC25	CYP27A1	CLC	EGF	ANKS1B	GSK3B	DPH3	CUL2	DPYSL3	PTK2			ANKHD1	FRMPD3	ARHGAP1	BAMBI
CDC25B	FABP1	LACTB2	COL10A1	AKAP8	ARNT2	SC4MOL	MAN2B1	CACNA1B	CEACAM4	EPB41L5	CXCR6	CTSC	TCERG1	CFB	ENO2	EPHA5	C6orf58	ATP2A2	C3orf52	CD84	ATP6V1A	ATXN2L	CCR9	AP3M1	C6orf192	RRM2B	LMAN1	CLDN8	NDN	CEACAM21	UGT2B15	ITGAM	GNL1	CCDC57	CYP2A6	CLCN7	EGR1	ANKS6	GSPT1	DPM1	CX3CL1	DTX1	PTK2B			ANKLE2	FSCB	ARHGAP15	BANF1
CDC27	FADD	LANCL2	COL1A2	AKAP8L	ARNTL	SCG5	MAP1B	CACNA1F	CECR1	EPHX1	CYBB	CTSO	TFDP1	CFDP1	ENTPD3	EPHB2	C6orf62	ATP2A3	C3orf75	CD86	ATP6V1B2	ATXN7L3B	CCRL2	AP3S1	C6orf204	RTN4R	LMBRD2	CLEC11A	NDUFC1	CEACAM3	USP13	IVL	GNRH2	CCDC6	CYP4B1	CLCNKB	EGR3	ANLN	GSS	DPP8	CXCL1	DUSP5	PTP4A1			ANKMY1	FSIP1	ARHGAP19	BATF
CDH1	FADS3	LARP4	COL3A1	AKAP9	ARPC1A	SEMA3C	MAP2	CACNA1H	CEL	EPS8L3	CYP2B7P1	CUL4A	TFG	CFL2	ENTPD6	EPO	C6orf64	ATP2B1	C4BPB	CD9	ATP6V1C1	AUP1	CCT3	APBA1	C6orf72	RUNX3	LMO4	CLEC3B	NDUFS1	CEACAM7	VAMP5	JAG1	GOLGA8A	CCDC75	CYP51A1	CLDN10	EIF1	ANO1	GSTM4	DSEL	CXCL14	DUSP7	PTPLB			ANKMY2	FUT4	ARHGAP25	BAX
CDH15	FAH	LASS5	COL5A1	AKIP1	ARPC3	SEMA3F	MAP3K12	CACNA1S	CELA3B	ERBB2	CYP2J2	CX3CL1	TGFB3	CGN	EPB41L4B	EPS8	C6orf72	ATP2C1	C4orf10	CDA	ATP6V1D	AURKA	CCT4	APBB1IP	C7orf13	SBNO1	LOC203274	CLIC4	NEK1	CEBPG	VAV2	JAK1	GOSR2	CCDC76	CYTIP	CLDN5	EIF2S1	ANO6	GSTO1	DSTYK	CXCL6	DVL3	PTPN2			ANKRD1	FUT7	ARHGAP26	BAZ1A
CDH17	FAM105A	LEMD1	COL9A2	AKIRIN1	ARPC4	SERPINH1	MATR3	CACNB1	CELF4	ERCC1	CYP4B1	CX3CR1	THOC1	CGNL1	EPB49	EPS8L1	C7orf25	ATP5A1	C4orf19	CDC14A	ATP6V1E1	AURKB	CCT5	APBB2	C7orf23	SCARA5	LOC554202	CLINT1	NELL2	CELA3A	VEGFC	JAK3	GPI	CCDC92	DAD1	CLEC10A	EIF2S2	ANP32A	GTSE1	DTNB	CXorf64	DYRK1A	PTPRC			ANKRD10	G6PD	ARHGAP33	BAZ2A
CDH4	FAM105B	LIAS	COL9A3	AKIRIN2	ARR3	SH3BP2	MCC	CADM3	CEND1	ERCC3	CYTH1	CXCL1	THOC5	CH25H	EPCAM	EPYC	C7orf27	ATP5F1	C6	CDC7	ATP6V1F	AVL9	CCT6A	APC2	C7orf26	SCG2	LPHN3	CLK1	NEUROG3	CELF1	WSB1	KARS	GPR125	CCDC93	DAP3	CLEC2B	EIF4A1	ANP32E	HADH	DUSP5	CXorf65	DYRK4	PWP2			ANKRD11	GABRG1	ARHGAP5	BBS9
CDH8	FAM110B	LIF	COLQ	AKNA	ARSA	SHROOM2	MEN1	CALCA	CENPBD1	ERCC6L	CYTH2	CXCL10	TIMP2	CHD1L	EPHA7	ERAP1	C7orf30	ATP5G3	C7orf42	CDH1	ATP6V1G2	AVPR2	CD101	APCS	C7orf30	SCUBE2	LRP11	CLOCK	NFE2L3	CELF3	XPNPEP1	KCND3	GPR20	CCDC94	DAPK1	CLEC3B	EIF4A3	ANTXR1	HBG2	DYM	CYMP	E2F5	RAB3GAP2			ANKRD12	GABRG2	ARHGAP6	BCAP29
CDK5	FAM126A	LILRB3	COMMD3	AKNAD1	ARSD	SIGMAR1	MFAP3	CALCOCO2	CEP290	ERMP1	CYTH4	CXCL5	TMEM194A	CHD5	EPM2AIP1	ERBB4	C7orf34	ATP5H	C7orf44	CDH6	ATP7B	AXIN1	CD163	APEH	C7orf31	SEC14L4	LRP2	CLPTM1	NFIB	CELP	ZDHHC17	KCNJ6	GPR56	CCNB1	DARC	CLIC1	EIF4G1	ANXA1	HCFC1	DYNC1LI2	CYP2C18	EBF1	RAG1			ANKRD28	GAL	ARHGDIA	BCAP31
CDK7	FAM131C	LMO4	COMMD8	AKR1A1	ARV1	SLC16A1	MFSD10	CALCR	CEP57	ERN1	CYTIP	CXCL9	TMEM31	CHD6	EPN1	EREG	C7orf47	ATP5J	C8orf4	CDH9	ATP8A1	B2M	CD19	APH1B	C7orf44	SERPINA3	LRSAM1	CLSTN1	NGF	CENPN	ZKSCAN3	KCTD17	GPRASP1	CCNC	DARS	CLK2	EIF5	ANXA11	HCG18	DYNC2LI1	CYP4V2	EEF2K	RAN			ANKRD34C	GALT	ARHGDIG	BCAR3
CDK8	FAM150B	LMO7	COPS3	AKR1B1	ASAH1	SLC19A1	MGAT5	CAMK2B	CERCAM	ERO1L	D4S234E	CXCR2	TNFAIP6	CHD7	EPOR	ERP44	C7orf55	ATP5O	C8orf44	CDIPT	ATP8A2	B3GALT4	CD1A	API5	C7orf53	SEZ6	LTBP1	CLTA	NMT2	CENPT	ZNF273	KDELR1	GPSM3	CCND1	DBP	CLU	ELANE	ANXA2	HDAC1	DYNLL2	DAB2IP	EHBP1L1	RAPGEF5			ANKRD36B	GAPDHS	ARHGEF11	BCAS2
CDKL5	FAM160A2	LMTK2	COPS4	AKR1B10	ASB1	SLC2A1	MIA3	CAMK2G	CETN1	ERO1LB	DAD1	CXCR5	TNPO1	CHDH	ERAP1	ETAA1	C7orf62	ATP5S	C9orf167	CDK14	ATP8B1	B3GAT1	CD1B	APLF	C8orf59	SFTPD	LUZP1	CLU	NOS2	CEP164		KDM6B	GPX1	CCND2	DBT	CNGA1	ELN	ANXA4	HDAC3	DZIP3	DCHS2	EIF2B1	RBM4B			ANKRD46	GAPVD1	ARHGEF15	BCAT1
CDKN2A	FAM172A	LOC100128071	COQ2	AKR1C1	ASB15	SLC38A3	MIR483	CAMSAP1	CFHR5	ESAM	DAK	CXCR6	TOM1L2	CHEK1	ERAP2	ETFB	C7orf63	ATP6V0A1	C9orf27	CDK2	ATPAF2	B3GAT3	CD1D	APLNR	C9orf100	SGSM1	MAF	CMA1	NOVA1	CEP250		KDR	GRB10	CCND3	DCAF8	CNGB1	EMR1	ANXA8L1	HDGF	E2F1	DCP1A	EIF2S1	RBM8A			ANKRD49	GARNL3	ARHGEF16	BCAT2
CDKN2B	FAM189B	LOC100131829	COQ3	AKR1C2	ASB7	SLC5A2	MLLT11	CAP2	CFP	ESCO2	DARS	CYBB	TOP2A	CHFR	ERBB2IP	EVI5	C7orf70	ATP6V0A2	C9orf3	CDK5R1	ATR	B3GNT3	CD2	APLP1	C9orf102	SH3GL1	MAGEA6	CNGB1	NPC2	CEP68		KIAA0430	GREM1	CCNH	DCTN1	CNN1	ENO1	AOC2	HEMK1	EBAG9	DDHD1	EIF3B	RCN2			ANKRD5	GAS1	ARHGEF40	BCHE
CDKN3	FAM193A	LOC100505495	CORIN	AKR1E2	ASB9	SLC6A4	MMP11	CAPN6	CGA	ESR1	DAZAP2	CYP2B7P1	TP53BP1	CHIC2	EREG	EWSR1	C8orf41	ATP6V0A4	C9orf40	CDK5RAP1	ATRX	B3GNTL1	CD200	APLP2	C9orf123	SHROOM1	MAN1A1	CNN3	NPTX2	CES3		KIAA0562	GRIA1	CCNL2	DDB2	CNN3	ENPP1	AOX1	HHEX	EBF1	DDI2	EIF3H	RCOR3			ANKRD55	GAS2L3	ARHGEF6	BCKDHB
CDR1	FAM5C	LOC202781	CORO1A	AKR7A2	ASCC1	SLC6A8	MORF4L2	CAPN7	CGB5	ETS2	DCAF8	CYP2J2	TRIO	CHML	ERH	EXOC3	C8orf71	ATP6V0D1	C9orf9	CDKAL1	ATXN7L3B	B4GALT4	CD226	APOA1BP	C9orf125	SIGMAR1	MAN1A2	CNOT1	NR0B2	CETP		KIAA0664	GRK5	CCR3	DDR1	CNP	EP300	AP1B1	HIP1	ECE1	DDIT3	EIF4EBP1	RFTN1			ANKRD57	GAS5	ARHGEF7	BCL10
CDR2	FAM84A	LOC255025	CORO1B	AKT1	ASCC2	SMAD2	MPI	CAPNS1	CGGBP1	EVI2A	DCBLD2	CYP4B1	TTC23L	CHMP1A	ERMAP	EXOSC7	C8orf84	ATP6V0E1	CA1	CDKN1A	AUP1	B4GALT7	CD247	APOA2	C9orf85	SIL1	MAP2K4	CNOT3	NR2E1	CFHR4		KIF11	GSTM5	CCT2	DDX1	CNR1	EPHA1	AP1G1	HJURP	EDC3	DDO	EIF4G1	RGS13			ANKRD6	GAS7	ARID1A	BCL2L11
CDS1	FAM86A	LOC284373	COX6C	AKT1S1	ASCC3	SMG1	MPP1	CARD10	CHAT	EVI2B	DCI	CYTH1	TUBA3D	CHMP2B	ETV5	EZH2	C9orf24	ATP6V1A	CA2	CDKN3	AURKA	BACH1	CD27	APOA4	CA5BP	SLA	MAP3K5	COBL	NR4A2	CHAC1		KIF3C	GUCA2B	CCT4	DDX10	COG2	EPHB2	AP1G2	HMGA1	EDIL3	DDX18	ELF1	RGS16			ANKZF1	GAS8	ARID3A	BCL3
CEACAM1	FAM89A	LOC340544	CPD	AKT2	ASF1A	SNRPC	MPRIP	CARD8	CHCHD10	EXOSC5	DCLK1	CYTH2	TUBA4A	CHN1	EXOSC9	F2	C9orf40	ATP6V1B2	CAB39L	CDRT1	AVL9	BAD	CD28	APOBEC1	CAB39L	SLC10A2	MAP3K7	COBLL1	NSL1	CHAF1B		KIFAP3	GYG1	CCT7	DDX18	COIL	EPHB3	AP1M2	HMGB1	EEF1A1	DDX31	ELL2	RIPK1			ANO1	GBP1	ARID3B	BCL6
CEACAM4	FANCD2	LOC388948	CPEB1	AKT3	ASF1B	SNX17	MPV17	CASP9	CHD1L	EXT1	DCTD	CYTH4	TUBB	CHPT1	EZH2	F2RL3	C9orf53	ATP6V1C1	CABIN1	CDYL	AVP	BAG1	CD36	APOBEC3C	CABIN1	SLC10A7	MAP4K5	COG5	NTN3	CHD3		KITLG	GYS1	CCZ1	DDX39A	COL10A1	EPOR	AP1S2	HMGB2	EFCAB1	DDX56	ELOVL5	RMND5B			ANO2	GBP7	ARID4B	BCL7A
CEBPA	FANCI	LOC390595	CPM	AKTIP	ASH1L	SOX6	MRPS31	CAT	CHDH	F11R	DCTN1	CYTIP	TYMS	CHRNA5	F12	FAAH	C9orf68	ATP6V1D	CABP1	CEACAM1	AVPR1A	BAG3	CD3D	APOBEC3G	CACNA1E	SLC14A1	MAPK14	COL10A1	NUP210	CHD7		KLF1	HCG26	CD101	DEK	COL11A1	EPR1	AP2A2	HMGN2	EFCAB6	DEPDC5	EML4	RPL13			ANP32A	GCA	ARID5A	BCR
CEBPD	FAR2	LOC441204	CPSF4	ALAD	ASMTL	SOX9	MTMR11	CATR1	CHFR	F2R	DDB1	D4S234E	TYR	CHRND	F13B	FABP1	C9orf9	ATP6V1E1	CABYR	CELSR2	AVPR1B	BAG6	CD3E	APOC1	CACYBP	SLC23A1	MAPK3	COL11A1	ODC1	CHMP5		KLHL35	HCK	CD163	DGCR6	COL13A1	ERG	AP2B1	HN1	EFNA3	DGCR11	EML6	RPL22			ANP32B	GCGR	ARID5B	BDH1
CEBPG	FBLN2	LOC642826	CPT2	ALAS1	ASMTL-AS1	SPEG	MTMR6	CBL	CHMP7	FAAH	DDR1	DAD1	UAP1	CHST3	FABP1	FABP6	CA8	ATP6V1F	CACNA1G	CELSR3	AVPR2	BAGE	CD3G	APOC2	CADM3	SLC29A4	MBD1	COL14A1	OFD1	CHN2		KRT16	HCLS1	CD1A	DGKA	COL14A1	ERH	AP2S1	HNRNPA2B1	EGFLAM	DHRS7	ENC1	RPL32			ANP32E	GCOM1	ARIH1	BDNF
CELP	FBP2	LOC644246	CPVL	ALCAM	ASNS	SPIB	MVP	CBLB	CHPT1	FABP1	DDX17	DARS	UBE4B	CHST7	FAH	FAM110B	CAB39	ATP6V1G2	CACNA1H	CENPA	AXIN1	BAHCC1	CD44	APOC3	CAMK2D	SLC35B3	MBNL2	COL16A1	ORC2	CHPF2		KRT4	HDAC1	CD200	DGUOK	COL16A1	ESPL1	AP3B1	HOXD9	EHF	DHRS7C	ENG	RPL37A			ANXA1	GDEP	ARIH2	BET1
CFDP1	FBXL12	LOC728264	CR2	ALDH16A1	ASPN	SPN	MXI1	CBS	CHRNA1	FADS2	DDX21	DAZAP2	UBL4A	CIAO1	FAM106A	FAM127B	CAB39L	ATP7B	CACNB3	CENPF	B2M	BAIAP2	CD46	APOC4	CAMK2N1	SLC43A3	MCL1	COL1A1	OXT	CHRM2		KSR1	HECW1	CD24	DHCR24	COL18A1	ESRRB	AP3M1	HP1BP3	EID2	DHX32	ENPP1	RPLP1			ANXA11	GEMIN6	ARL1	BEX4
CFHR4	FBXL17	LOH12CR2	CREB1	ALDH18A1	ASS1	SPP1	MYBL2	CBX1	CHRNA2	FAM115A	DEFA1	DCBLD2	UBQLN1	CIAPIN1	FAM127A	FAM134C	CACNA2D3	ATP8B1	CADM1	CENPI	B3GALT4	BAIAP3	CD48	APOD	CAMSAP1	SLC6A4	MCM2	COL1A2	P2RX4	CHRNA10		L3MBTL1	HERC2P3	CD247	DHPS	COL1A1	ETV6	AP3S2	HPRT1	EIF1B	DICER1	ENPP2	RPLP2			ANXA2	GGCT	ARL2	BGLAP
CFL1	FBXO31	LONP2	CREM	ALDH1A1	ASTE1	SPTA1	MYCN	CBX6	CHRNB2	FAM154A	DGCR14	DCI	UBR2	CILP	FAM127B	FAM198B	CADM1	ATP9A	CADM4	CEP170	B3GAT1	BAK1	CD5	APOE	CAMTA2	SLC6A5	MCM3	COL3A1	P2RX6	CHRNE		LAMA1	HGF	CD36	DLAT	COL4A1	EZH1	AP4B1	HPS5	EIF3B	DKC1	ENTPD1	RPS12			ANXA2P2	GGTLC1	ARL2BP	BGN
CFTR	FBXO32	LPGAT1	CRHR1	ALDH1A2	ASXL1	SRC	MYD88	CCDC93	CHRNB4	FAM178A	DGCR2	DCLK1	UCP2	CIRBP	FAM134B	FAM38A	CALB1	ATR	CALB1	CEP57	B3GAT3	BANF1	CD52	APP	CAPN7	SLC7A1	MCM3AP	COL4A1	PAK2	CHST11		LAMB3	HIST1H1B	CD37	DLG1	COL4A3	EZR	AP4E1	HPX	EIF3D	DKFZP434H168	EP300	RPS16			ANXA3	GIGYF2	ARL3	BHMT
CGRRF1	FCGBP	LPHN2	CRYGA	ALDH1A3	ASXL2	SRP19	MYH10	CCL16	CHRND	FAM184A	DGKD	DCTD	UPP1	CIT	FAM149A	FAM3B	CALB2	ATRX	CALB2	CES2	B3GNT3	BARX1	CD53	APPBP2	CAPRIN1	SLC7A2	MCTP2	COL4A2	PAMR1	CHTOP		LARP4B	HIST1H2AG	CD40	DLGAP1	COL4A4	F11	APBA1	HSP90AA1	EIF3G	DKFZp434J0226	EPHB1	RPS2			ANXA4	GIP	ARL4C	BICD2
CHD4	FCHSD1	LRP6	CSDE1	ALDH1B1	ATAD2	ST5	MYH11	CCL17	CHST11	FAM189A1	DGUOK	DCTN1	USP31	CKAP2	FAM169A	FAM46A	CALR3	ATXN7L3B	CALM1	CHAF1A	B4GALT4	BARX2	CD79A	AQP2	CAPS	SLITRK3	MDM1	COL4A6	PARG	CHUK		LASP1	HIST1H4B	CD47	DLGAP5	COL5A1	F13B	APBA2	HUWE1	EIF4B	DKFZp547G183	EPHB6	RPS21			ANXA5	GLO1	ARL5A	BID
CHERP	FCHSD2	LRRC16A	CSE1L	ALDH1L1	ATF4	STAT4	MYOC	CCL19	CLASP2	FAM190B	DHPS	DDB1	VASH1	CKAP4	FAM178A	FAM49A	CAMK4	AUP1	CALML4	CHD4	B4GALT6	BATF	CD79B	AQP4	CAPZA1	SNAP25	MED7	COL5A2	PARP1	CIC		LCT	HIVEP2	CD5	DLX2	COL5A2	F9	APBB1	HVCN1	ELANE	DKFZp686L14188	ERCC1	RPS29			ANXA7	GLS	ARL6IP1	BIK
CHKB	FCRL4	LRRC37BP1	CSF1	ALDH1L2	ATF5	STX3	MYOM2	CCL2	CLCA1	FAM198A	DHRS1	DDIT3	VCL	CKAP5	FAM18B1	FAM5B	CAMLG	AURKA	CALML5	CHEK1	B4GALT7	BAX	CD80	AQP5	CARD14	SNRK	MFSD10	COL6A1	PAX3	CIDEC		LECT2	HK2	CD70	DNAJA1	COMP	FADD	APBB1IP	IARS	ELF4	DKK2	ERCC5	RPS3A			ANXA9	GNB5	ARMC1	BLM
CHMP1A	FGFBP1	LRRC8B	CSF2RB	ALDH2	ATF6	SUOX	MYST3	CCL21	CLCA2	FAM3C	DHX34	DDR1	WAS	CKLF	FAM190B	FANCA	CAMP	AVL9	CAMK1G	CHERP	B9D1	BAZ1B	CD81	AQP7	CARD8	SNX27	MGRN1	COL6A2	PCDHA9	CIITA		LGALS8	HK3	CD72	DNMT1	COMT	FAM120A	APC	IARS2	ELMOD2	DLG1	ESRRA	RPS5			AOC2	GNG7	ARMC4	BLZF1
CHN1	FGL2	LRRFIP1	CSGALNACT1	ALDH3A2	ATF7	SURF1	N4BP2L2	CCL27	CLCA4	FAM3D	DKFZP586I1420	DDX12	XPA	CKS1B	FAM20B	FAT1	CAND2	AVPR1A	CAMK2G	CHIC2	BACH1	BAZ2A	CD8B	AQPEP	CARTPT	SOX4	MLF2	COL6A3	PDGFRA	CLCA3P		LGMN	HLA-A	CD84	DPEP1	COPA	FAM3C	APC2	ICAM2	ELOVL2	DLG2	ETS2	RPS9			AOC3	GOLT1B	ARMC6	BMI1
CHRM1	FHL2	LRRK2	CSNK1E	ALDH3B1	ATF7IP2	TACR3	NAGA	CCNA1	CLCN1	FAM46B	DLC1	DDX17	XPC	CKS2	FAM3A	FAU	CAPN10	AVPR1B	CAMSAP1	CHMP7	BAD	BBC3	CD9	AQR	CASP3	SPAG9	MLLT6	COL7A1	PDK3	CLCF1		LITAF	HLA-E	CD8A	DPM1	COPB1	FAM53B	APCDD1L	IDE	ELOVL4	DLX4	ETV4	RPSA			AOX1	GPHB5	ARMCX3	BMP1
CHRM4	FIBP	LSS	CSPG5	ALDH5A1	ATG16L1	TBX2	NAPG	CCNC	CLCN7	FAM71F1	DLEU1	DDX21	XRCC5	CLASP1	FAM46A	FBRS	CAPSL	AVPR2	CAMSAP1L1	CHPF	BAG3	BBOX1	CD93	AR	CASP8AP2	SPAM1	MMP1	COL8A1	PDLIM1	CLCN2		LLGL1	HLA-F	CD8B	DPP4	COPS6	FANCA	APEX1	IFI16	EME1	DNAH1	ETV5	RUNX1			AP1G2	GPR162	ARPC1B	BMP2
CHRM5	FLJ31306	LTB4R2	CST3	ALDH6A1	ATG3	TBXA2R	NBL1	CCND2	CLDN15	FAM83H	DLGAP5	DEFA1	YIF1A	CLCN2	FAM55C	FCER1G	CAPZA3	B2M	CANT1	CHRNA3	BAHCC1	BCAP29	CD96	ARAF	CASQ1	SPATA3	MOGAT2	COMP	PEX11B	CLCN7		LMNB2	HMG20B	CD93	DPYSL2	CORO1A	FAP	APEX2	IFI44	EML4	DNAH6	ETV6	RUNX2			AP1M2	GPR32	ARPC2	BMP2K
CHRNA4	FLJ36644	LTBP2	CTBP2	ALDH7A1	ATG4A	TCEB3	NBR1	CCNE1	CLEC10A	FARP1	DLX4	DGCR14	YKT6	CLCN4	FAM55D	FDPS	CAPZB	B3GALT1	CAP1	CHRNA9	BAIAP2	BCAP31	CDC123	ARAP3	CASR	SPECC1	MPRIP	COPB1	PEX19	CLDN11		LMOD1	HN1L	CDC20	DPYSL3	COX5A	FAS	API5	IFITM1	EMX2OS	DNAJB13	EZR	RUNX3			AP1S1	GPR63	ARPC5	BMP4
CHRNB2	FLNA	LTC4S	CTGF	ALDH8A1	ATG5	TCF12	NCAM1	CCNF	CLEC4A	FAS	DLX5	DGCR2	YWHAZ	CLCN5	FAM57A	FERMT2	CARS2	B3GALT2	CAPN7	CIAO1	BAIAP2L2	BCAS4	CDC20	ARCN1	CAV1	SRGAP2P1	MPZL2	COX5A	PFKP	CLEC16A		LOC100129361	HNMT	CDC25C	DR1	COX6B1	FASLG	APIP	IFITM3	ENOSF1	DNAJC10	FABP5	RUVBL2			AP1S2	GPR64	ARPC5L	BMP7
CHRND	FLT4	LUZP1	CTNNA2	ALDH9A1	ATL3	TCF4	NCAPD3	CCNG1	CLEC4C	FAT1	DMD	DGKD	ZMYM4	CLDN15	FAM8A1	FGFR1OP2	CARTPT	B3GALT4	CAPN9	CIB2	BAK1	BCCIP	CDC25B	ARF1	CBARA1	SRP72	MRC1	COX5B	PGCP	CLEC4E		LOC157627	HNRNPA3	CDCA4	DRD1	COX7A1	FBXW4P1	APLF	IFNAR1	ENTPD1	DNAJC16	FAIM	RYK			AP2A2	GPX7	ARPP19	BMS1
CIB1	FNDC3B	MAGI2	CTPS	ALDOC	ATMIN	TFDP2	NCBP1	CCNG2	CLEC4E	FBLN2	DMWD	DGUOK	ZMYND11	CLDN16	FARSA	FGFR2	CASC1	B3GAT1	CARD10	CIDEB	BAMBI	BCKDHA	CDC25C	ARFGAP3	CBFB	ST3GAL2	MRPL3	COX7A1	PGRMC1	CLEC4M		LOC652147	HNRNPD	CDH4	DRD2	COX8A	FCGR2A	APLNR	IGBP1	EPB41	DNAJC19	FAM102A	SEC16A			AP2B1	GREM2	ARRB1	BMX
CIRBP	FNTB	MAN1A2	CTSC	ALG10	ATN1	TGFB3	NDUFB7	CCNH	CLEC4M	FBXO27	DNAJC12	DHFR	ZNF146	CLDN17	FAS	FGFR4	CASC5	B3GAT3	CARD14	CIDEC	BARX1	BCKDHB	CDC6	ARFGEF1	CBX5	STAT4	MSH3	COX7B	PHEX	CLOCK		LOC92249	HOPX	CDH5	DSG2	CP	FCGR3B	APOA1BP	IGF2R	EPHA4	DNAJC21	FAM38A	SEL1L3			AP2M1	GRIA3	ARRB2	BNIP2
CITED2	FOXK2	MAN2C1	CTSL1	ALG10B	ATOX1	THBS4	NELL2	CCNO	CLIP1	FBXO45	DOCK7	DHPS	ZNF238	CLDN4	FBLN1	FIGF	CASP9	B3GNT3	CARS	CIR1	BARX2	BCL10	CDH11	ARGLU1	CCBL2	STK17A	MSH6	COX7C	PHKA1	CLTA		LRP4	HOXC6	CDK11B	DTYMK	CPA3	FCGRT	APOB	IGFALS	EPHA7	DNM1L	FAM3C	SENP5			AP2S1	GRIK2	ARSD	BNIP3
CLCN1	FOXN2	MAPRE3	CTSO	ALG12	ATP10B	TIA1	NEUROD1	CCNT2	CLTA	FBXO46	DOK1	DHRS1	ZNF516	CLDND1	FCGR2A	FILIP1L	CATSPER2	B3GNTL1	CASK	CKAP2	BASP1	BCL11A	CDH12	ARHGAP17	CCDC124	STRAP	MTMR1	CPE	PHLDA2	CNGA1		LRRC41	HP	CDK16	DUSP5	CPB2	FCN1	APOC1	IGKC	EPHB3	DNM2	FAM49A	SET			AP3B1	GRIN1	ARSE	BNIP3L
CLCN3	FRA10AC1	MARK3	CTTN	ALG13	ATP11B	TIMM17A	NEUROD2	CCR1	CLTC	FCGR2B	DPP6	DHX34	ZNF518A	CLEC11A	FCGR2B	FKBP9	CATSPERB	B4GALT4	CASKIN2	CKAP5	BATF	BCL2L14	CDH15	ARHGAP18	CCDC127	STX1A	MUC4	CPEB3	PIBF1	CNGB1		LRRC48	HRAS	CDK17	DUT	CPN1	FDX1	APOC4	IGLL1	EPPK1	DOCK10	FAP	SFPQ			AP3B2	GRIP2	ARSJ	BPGM
CLCN4	FRS3	MBNL2	CWF19L1	ALG2	ATP11C	TIMP2	NFIC	CCR4	CLTCL1	FERMT1	DPYSL2	DKFZP586I1420	ZNF829	CLK2	FDFT1	FLJ44342	CBLL1	B4GALT6	CASP5	CKLF	BAX	BCL2L2	CDH17	ARHGAP19	CCDC137	SUOX	MYB	CPNE3	PIK3CB	CNIH4		LSM14A	HRC	CDK18	DYNLL1	CPOX	FEV	APOD	IK	ERBB2IP	DOCK2	FBXO25	SFRS15			AP3D1	GRM5	ART3	BPHL
CLCNKB	FSD1	MBNL3	CX3CR1	ALG3	ATP13A3	TK2	NFIX	CCR7	CLUAP1	FERMT2	DRAP1	DLEU1	ZPBP	CLMN	FERMT1	FLJ44606	CBLN1	B4GALT7	CASP6	CKS1B	BAZ1A	BCL6	CDH18	ARHGAP20	CCDC14	SUV420H2	MYH11	CPVL	PKIG	CNKSR2		LSM5	HSD11B1	CDK3	E2F3	CPSF1	FEZ2	APOH	IKBKE	ERBB4	DOCK7	FCER1G	SH3BP5			AP3M2	GRPR	ARVCF	BPTF
CLDN5	FST	MBP	CXCL12	ALG5	ATP1B1	TM4SF1	NFKB1	CCRL2	CMKLR1	FGA	DRG1	DLGAP5		CLUAP1	FEZF2	FLNC	CBR4	BACH1	CASP7	CLASRP	BAZ1B	BCL7B	CDH3	ARHGAP21	CCDC159	SYT5	MYH13	CRAT	PKP1	CNN2		LY6G6C	HSD17B1	CDK5R1	E2F5	CPZ	FGF12	APOLD1	IL13RA1	ERGIC2	DPM2	FCGR1A	SH3KBP1			AP3S1	GSDMC	ASAH1	BRAP
CLIC1	FSTL5	MCART6	CXCR4	ALG6	ATP2A2	TMBIM6	NFKB2	CCT3	CNGB1	FGF1	DSC2	DLX4		CMAS	FGF1	FLRT1	CBX7	BAD	CASQ1	CLCA2	BBIP1	BCL7C	CDK13	ARHGAP22	CCDC22	SYTL5	MYST2	CREB3	PLA2G7	CNNM2		LY6G6D	HSP90AA1	CDK8	EBNA1BP2	CRABP1	FGF7	APOM	IL15RA	ERLEC1	DSCC1	FCGR2A	SLA			AP3S2	GSG2	ASAP1	BRCA2
CLINT1	FTO	MCM9	CXCR7	ALG8	ATP2B4	TMED10P1	NHLH1	CCT7	CNN2	FGF20	DUSP2	DLX5		CNGA1	FGFR1	FMO1	CCDC103	BAG1	CBFA2T2	CLCA4	BBOX1	BCORL1	CDK16	ARHGAP23	CCDC27	TBX15	N4BP1	CREB5	PLA2R1	CNNM4		LYZL6	HSP90AB1	CDK9	EDN3	CREB1	FGFBP1	APOO	IL2RB	ERLEC1P1	DST	FCGR2B	SLAMF1			APBA1	GSK3B	ASB6	BRD2
CLIP1	FUNDC2	MDN1	CXXC1	ALG9	ATP5C1	TMED2	NID1	CD151	CNNM1	FGFR1OP2	DUSP28	DMD		CNIH	FGFR4	FMO3	CCDC104	BAG3	CBL	CLCN4	BCAP29	BCS1L	CDK17	ARHGAP24	CCDC34	TBX3	NAPA	CREBZF	PLAGL1	CNPY4		MADD	HSPA8	CDKN2A	EED	CREM	FGFR2	APOOL	IL2RG	ESCO1	DUS3L	FCGRT	SLC1A1			APBA2	GSTK1	ASB9	BRD3
CLNS1A	FXR1	MED16	CYBA	ALKBH1	ATP5F1	TMED9	NMT1	CD160	CNTNAP4	FGR	DUSP5	DMWD		CNIH4	FKBP11	FMR1	CCDC112	BAGE	CBLB	CLCN7	BCAS4	BDH1	CDK2	ARHGAP26	CCDC41	TCHP	NCAPD2	CRHR1	PLCG1	CNR1		MAGEA1	HSPB1	CDR2	EFNA3	CRIP1	FGFR3	APP	IL8	ESCO2	DUSP13	FCRL1	SLC24A6			APBA3	GSTT1	ASCC2	BRD4
CLP1	FXYD2	MED6	CYBB	ALKBH2	ATP5G1	TMOD1	NNAT	CD19	COG5	FLAD1	DUSP6	DNAJC12		CNN2	FNBP1	FNDC5	CCDC113	BAHCC1	CBLN1	CLDN1	BCCIP	BDKRB2	CDK4	ARHGAP27	CCDC47	TEKT1	NCF2	CRIP1	PLCL2	CNR2		MAGEC1	HSPD1	CDR2L	EFNB1	CRYAB	FGG	APRT	ILF2	ESD	DUSP28	FCRL2	SLC25A5			APBB1	GTF2A1	ASCC3	BRD8
CNBP	FXYD4	MEF2D	CYP1B1	ALKBH5	ATP5G3	TMSB15A	NPAT	CD1A	COG6	FLJ35424	DUSP7	DOCK7		CNR1	FNBP1L	FOXA3	CCDC121	BAIAP2	CBR3	CLEC4M	BCKDHA	BEAN1	CDK5R1	ARHGAP28	CCDC55	TGFA	NCKAP1	CRIP2	PLEC	CNTD2		MAGI1	HSPE1	CDS1	EGR1	CRYBB1	FGR	APTX	INPPL1	ESR1	DUSP3	FCRL3	SLC3A2			APBB2	GTSF1	ASCL1	BRF1
CNGB1	FZD8	MEG3	CYP4F12	ALKBH6	ATP5I	TNFRSF8	NPEPPS	CD1B	COL12A1	FLJ37638	DYNC1LI2	DOK1		CNTN1	FOSB	FOXF1	CCDC126	BAIAP3	CC2D1A	CLIC3	BCL10	BECN1	CDK9	ARHGAP30	CCDC7	TGFBR3	NDEL1	CRISP3	PLEKHA6	COBLL1		MAN2A2	HTR2B	CDS2	EIF1	CSDA	FLAD1	AQP1	INSR	ETS1	EAPP	FCRL5	SLC7A5			APC	GUCA2B	ASH1L	BRMS1
CNN3	GAB1	MFAP3L	CYTIP	ALKBH7	ATP5J	TPH1	NR4A1	CD1D	COL25A1	FLJ42875	DYNLT3	DPP6		COG4	FOXD1	FOXO3	CCDC146	BAK1	CCDC132	CLIP1	BCL11A	BEX4	CDKN2B	ARHGAP32	CCDC84	THAP1	NDUFA9	CRKL	PLG	COL21A1		MAPK1	HUWE1	CDT1	EIF2B2	CSE1L	FLT3LG	AQP3	INTS2	ETS2	EBF1	FEM1B	SMAD4			APC2	GUCY1A3	ASH2L	BRP44
CNP	GABBR2	MFSD11	CYTL1	ALKBH8	ATP5O	TRAF1	NR4A2	CD1E	COL4A3	FLJ45340	E2F3	DRAP1		COL1A2	FOXF2	FPR2	CCDC18	BARX1	CCDC19	CLIP2	BCL2A1	BFAR	CDKN3	ARHGAP39	CCDC88A	THBS3	NDUFS8	CRLF3	PLOD2	COL2A1		MAPK11	IARS	CEACAM8	EIF2S1	CSF3	FN1	AQP4	ISG20	EVC	EDA	FEN1	SMAD5			APCS	H1FOO	ASMTL-AS1	BRPF1
CNTN2	GAMT	MFSD8	DAG1	ALMS1	ATP5S	TRAF3	NRCAM	CD37	COL6A2	FLT3LG	E2F4	DRG1		COL3A1	FPR2	FUT1	CCDC19	BARX2	CCDC22	CLN6	BCL2L1	BGLAP	CDO1	ARHGAP4	CCL19	TICAM2	NEDD9	CRYAB	PNPLA4	COL4A1		MAST1	ICAM2	CEBPG	EIF2S2	CSF3R	FOLH1	AQP7	ITGA2	EVI5	EDIL3	FERMT2	SMCHD1			APEH	H6PD	ASNS	BRWD1
COIL	GARNL3	MGAT3	DAPK1	ALMS1P	ATP6AP1L	TRBV9	NTRK3	CD3E	COQ4	FOXC1	E2F5	DSC2		COL4A2	FUT4	FYB	CCDC28A	BASP1	CCDC28B	CLN8	BCL2L14	BGN	CDR2	ARHGAP5	CCM2	TMEM175	NEK3	CRYBG3	POFUT2	COL4A2		MAST3	ICAM3	CELA3A	EIF3A	CSNK1D	FOSB	AQP9	ITGA4	EXOC3	EEPD1	FGFR1	SOCS1			APEX1	HAO1	ASPA	BSCL2
COL10A1	GAS2L3	MGAT4A		ALOX12B	ATP6V0A1	TRIO	NUCB1	CD3G	CORO1B	FOXN3	ECM1	DUSP1		COL4A3	FUT8	FZD5	CCDC41	BATF	CCDC51	CLTB	BCL2L2	BICD1	CDR2L	ARHGAP9	CCNA2	TMEM47	NEK9	CRYGD	POLA1	COL4A3		MAST4	IFIT1	CELF1	EIF3F	CSNK2A1	FOXF2	AQPEP	KBTBD2	EXOC5	EFCAB1	FGFR1OP2	SP140			APEX2	HAVCR1	ASPH	BSG
COL11A2	GCDH	MGC2752	DBH	ALOX15B	ATP6V0C	TTR	NUP214	CD5	COTL1	FOXO1	EDEM1	DUSP2		COL4A5	FXN	FZD6	CCDC46	BAX	CCDC6	CMAS	BCL7B	BICD2	CDSN	ARHGDIA	CCNC	TNFSF8	NELL2	CRYM	PPID	COL4A4		MAX	IFNA5	CELF3	EIF3I	CSNK2B	FOXG1	ARAP3	KDSR	EXPH5	EFCAB2	FKBP11	SP3			APH1A	HCCS	ASPM	BSN
COL14A1	GCGR	MID1	DBI	ALOX5	ATP6V0D1	TUBA4A	NUP62	CD52	COX4I2	FSCN2	EDN1	DUSP28		COL5A1	FZD7	GALNT3	CCDC50	BAZ1B	CCDC68	CNGB3	BCMO1	BID	CEACAM4	ARHGEF11	CCNG2	TOLLIP	NEURL4	CSF2	PPIE	COPS2		MAZ	IFNGR1	CENPA	EIF4A1	CSPG4	FOXM1	AREG	KHDRBS3	EXT1	EFHC2	FLT3LG	SPARC			API5	HDAC5	ASS1	BST1
COL16A1	GDF5	MIS12	DBN1	ALOX5AP	ATP6V0E1	TYRO3	OAS1	CD63	COX7A2	FZD4	EDNRA	DUSP5		COL6A1	G3BP2	GAMT	CCDC53	BAZ2A	CCDC88C	CNN3	BCORL1	BIN1	CEACAM6	ARHGEF12	CCNJ	TRIM7	NFASC	CSF3R	PPP1R3D	COPS4		MBTPS2	IFNGR2	CENPC1	EIF4A3	CSRP1	FOXN3	ARF1	KIAA0247	FAHD2A	EGFR	FN1	SPCS3			APIP	HECA	ASTN2	BTAF1
COL19A1	GJB1	MKLN1	DCAF7	ALOXE3	ATP6V1A	UBE2D3	ODF3B	CD68	COX7C	FZD7	EED	DUSP7		COL9A3	GABPA	GANAB	CCDC54	BBC3	CCL20	CNNM2	BCS1L	BIN2	CEBPE	ARHGEF33	CCR6	TUBB2C	NIT2	CSK	PPP2R2A	COPS6		MDK	IFNW1	CENPE	EIF4B	CSTA	FOXO4	ARF3	KIAA0317	FAM104B	EGLN1	FNBP1	SPI1			APITD1	HES4	ASXL1	BTBD2
COL1A1	GLIS1	MLH1	DCK	ALPK1	ATP6V1C1	UBE2L3	OGDH	CD80	CPAMD8	GABARAP	EEF2	DYNC1LI2		COLQ	GABRP	GARS	CCDC6	BBIP1	CCNF	CNOT2	BDH1	BIN3	CELA2B	ARHGEF40	CCRL2	TXNL1	NKG7	CSN3	PPP4C	COPS8		MDN1	IFT88	CEP170	EIF4G1	CSTB	FST	ARFGAP1	KIAA1033	FAM108B1	EIF2AK3	FOXO1	SPTB			APLP1	HES5	ATF1	BTF3
COL1A2	GLIS2	MLH3	DCLK1	ALPK3	ATP6V1F	UCP1	OMD	CD83	CPLX2	GABPA	EFR3A	DYRK2		COPA	GAD1	GCDH	CCDC62	BBOX1	CCRL1	CNOT4	BDKRB1	BIRC2	CENPA	ARHGEF5	CD163L1	TYMS	NLRC5	CSNK1E	PPP4R1	COQ2		ME2	IGFBP4	CEP192	ELANE	CSTF2	FUBP1	ARFGAP3	KIAA1432	FAM110B	EIF4E3	FOXP1	SREBF2			APLP2	HIATL2	ATF2	BTF3P11
COL4A2	GLOD4	MOB2	DCN	ALPPL2	ATP6V1G1	UGCG	OVOL3	CD84	CPNE4	GABRB3	EGFR	E2F3		COPG	GADD45A	GCLC	CCDC65	BBX	CCRL2	CNPY2	BEAN1	BIRC3	CENPB	ARHGEF6	CD180	TYRP1	NMNAT2	CSNK1G2	PPT1	COQ6		MEF2A	IL1RN	CEP290	ELK4	CTNNA2	FUBP3	ARFGEF2	KIAA1715	FAM111A	ELAVL3	FPR2	SRP72			APOA1	HINT2	ATF4	BTF3P12
COL4A5	GMEB1	MRPS25	DCTN3	ALS2	ATP6V1G3	UGT2B7	PAFAH2	CD8B	CPXCR1	GADD45G	EHD1	E2F4		COPG2	GALNT11	GCNT1	CCDC7	BCAP29	CCT6B	CNPY3	BECN1	BLK	CENPC1	ARHGEF7	CD19	UAP1	NOTCH2	CSPG4	PRELP	CORO1B		MEIS1	IL33	CEP68	ELN	CTNND1	FUCA1	ARG1	KIF11	FAM118B	ELF3	FRMD6	SSR1			APOBEC3B	HIST1H2AJ	ATF5	BTG3
COL5A2	GNG10	MRPS5	DDAH1	ALS2CL	ATP6V1H	UPF1	PAK1	CD9	CREB3L1	GARS	EIF2B5	E2F5		COPS8	GALNT6	GFER	CCDC72	BCAP31	CD151	CNTN5	BET1	BLM	CENPE	ARID1B	CD1C	UBAP1	NOXA1	CST3	PRIM2	CORO2B		MEP1A	IL5RA	CES1	EMG1	CTSG	FURIN	ARGLU1	KIF14	FAM124A	ELF4	FTH1	SSR3			APOBEC3F	HLA-A	ATF6	BTN2A1
COL6A1	GNG2	MS4A14	DDIT4	ALS2CR10	ATP7A	UPP1	PAK2	CD99	CRH	GAS2L2	EIF2C2	EBP		COPZ1	GATAD1	GFPT1	CCDC88A	BCAS1	CD1A	COBLL1	BEX4	BLOC1S1	CENPI	ARID2	CD1D	UBE2R2	NPEPPS	CSTA	PRKG2	COX5A		MEP1B	IL9R	CETN3	EMP2	CTSH	FUS	ARHGAP1	KIF23	FAM126B	ELP3	FTL	ST13			APOBEC3G	HLTF	ATF6B	BTN3A1
COL6A2	GNRHR2	MSH5	DDR1	ALS2CR12	ATP8A1	VASP	PAPOLA	CDC123	CRHR2	GATA4	EIF2S1	EDEM1		COPZ2	GATAD2A	GFRA2	CCDC88B	BCAS4	CD1E	COG7	BFAR	BLVRA	CFD	ARID4B	CD22	UBE2U	NR3C2	CSTB	PRRC2C	COX5B		MET	ILF3	CFP	ENG	CTSO	FUT3	ARHGAP11B	KIT	FAM162A	EMR1	FUT8	ST6GALNAC5			APOC1	HMGB2	ATF7	BTN3A2
COL6A3	GOLT1B	MT1B	DDX5	ALS2CR8	ATP8A2	VCAN	PAX6	CDC25C	CRIM1	GBP1	EIF3B	EDN1		COQ9	GBP1	GGT5	CCDC89	BCCIP	CD207	COIL	BGLAP	BMP10	CFHR2	ARID5B	CD247	UBE2W	NR6A1	CSTF2	PSMD10	COX6A1		METTL7A	IMPA2	CHAC2	ENO1	CUL4B	FUT6	ARHGAP15	KLF10	FAM168B	EMX2OS	FZD6	STAG3			APOC2	HMGN1	ATG10	BTN3A3
COMT	GOT2	MT1F	DDX51	ALX3	ATPAF2	XPA	PAX8	CDC34	CRIP1	GCA	EIF3G	EDNRA		CORO1C	GBP2	GGTLC2	CCDC90B	BCKDHA	CD22	COL10A1	BGN	BMP2	CFL1	ARIH2	CD300LG	UBQLN2	NRAS	CTAGE5	PSMD6	COX6B1		MFAP3	IMPDH1	CHAF1B	ENPP1	CUL5	FZD2	ARHGAP18	KLHL14	FAM172A	ENDOD1	G6PD	STAT4			APOE	HNRNPA1	ATG12	BTRC
COPS2	GPD1	MT1G	DENND1B	AMACR	ATR	ZER1	PCCA	CDC37	CRNN	GCKR	EIF4E	EED		COX4I1	GCAT	GJA1	CCDC93	BCL11A	CD3G	COL11A1	BHLHE41	BMP5	CFTR	ARL1	CD302	USP15	NRG1	CTDSPL	PTENP1	COX6C		MFI2	ING1	CHD1	ENPP2	CX3CR1	GABPB1	ARHGAP22	KPNB1	FAM179B	ENO2	GALE	STK3			APOH	HNRNPA1L2	ATG4A	BUB3
COPS5	GPR146	MT1X	DENND3	AMBP	ATRN	ZNF137P	PCDH1	CDC42	CRX	GCLM	EIF5	EFR3A		COX4NB	GCG	GJB2	CCIN	BCL2	CD40	COL16A1	BICD1	BMP6	CG030	ARL13A	CD36	UTP3	NTRK2	CTNNA1	PTPN2	COX7A2		MFSD5	INPP5D	CHD1L	EPAG	CXADR	GABRR2	ARHGAP24	KTN1	FAM193B	ENPP1	GAPDH	STK39			APOL1	HNRNPA3	ATG4B	C10orf12
COPS8	GPR180	MT2A	DEPDC1	AMBRA1	ATRX	ZNF267	PDK2	CDC42EP4	CRYBB1	GDA	ELF4	EGFR		COX7B	GCLC	GLRB	CCNA1	BCL2A1	CD44	COL17A1	BICD2	BMP7	CHAD	ARL13B	CD37	VEZT	NXT1	CTNND1	PTPRB	COX7B		MGRN1	INPP5E	CHEK1	EPHA2	CXCL12	GAP43	ARHGAP25	LDHA	FAM19A5	ENSA	GBP1	SUB1			APOL3	HNRNPH3	ATG9A	C10orf137
CORO2A	GPR183	MTRR	DGKB	AMD1	ATXN1	ZNF345	PEBP1	CDC45	CRYBB2P1	GDF3	ELK1	EHD1		CP	GDF5	GLT8D1	CCNB2	BCL2L1	CD55	COL4A3	BID	BMP8A	CHAF1A	ARL17B	CD38	VMO1	OBSCN	CTSG	PTPRC	CPA1		MICAL2	INSIG1	CHKB	EPR1	CXCL2	GAPDH	ARHGAP26	LGALS1	FAM200B	EPAG	GBP2	TBC1D27			APOLD1	HNRPLL	ATHL1	C10orf72
COX11	GPR68	MUC3A	DGKI	AMDHD2	ATXN10	ZNF76	PHKA1	CDH12	CRYZ	GGA2	ELMO1	EI24		CPA3	GDI2	GLYAT	CCND2	BCL2L11	CD59	COL9A2	BIK	BMP8B	CHD4	ARL2	CD44	WAS	OLFM4	CTSL1	PTPRK	CPSF6		MKNK2	INSIG2	CHL1	EPRS	CXCL6	GARS	ARHGAP27	LIG1	FAM30A	EPB41L4B	GEM	TBRG4			APOM	HOOK1	ATIC	C11orf51
COX17	GPR85	MXD3	DGKQ	AMELX	ATXN2L		PI4KA	CDH15	CRYZL1	GGCX	ELP2	EIF2B5		CPA4	GEMIN7	GM2A	CCNDBP1	BCL2L14	CD84	COQ4	BIN1	BMS1	CHERP	ARL2BP	CD47	WDR38	OSM	CTSL2	PTPRM	CPSF7		MLC1	IQGAP1	CHML	ERBB3	CXCR1	GAST	ARHGAP28	LMNB1	FAM46A	EPC1	GFI1	TCEB3			APOO	HOXA13	ATM	C11orf58
COX5A	GPR88	MYLIP	DHFR	AMH	ATXN3		PIAS1	CDH17	CSF1R	GGTLC2	EML2	EIF2C2		CPA6	GGA2	GNAI1	CCNH	BCL2L2	CD8B	COX11	BIN3	BNC1	CHGA	ARL3	CD48	WDR91	P2RX7	CTSO	PTPRZ1	CPT1A		MLLT11	IREB2	CHMP1A	ERCC4	CXCR2	GATA2	ARHGAP30	LOC100131112	FAM76B	EPHX1	GLIPR1	TET3			APOOL	HOXB6	ATMIN	C11orf9
COX6B1	GPT	MYO3A	DHRS7B	AMICA1	ATXN7L1		PICALM	CDH22	CSHL1	GIGYF1	EMP2	EIF2S1		CPAMD8	GGCT	GNAO1	CCNO	BCL6	CD93	COX7B	BIRC2	BNIP3	CHGB	ARL4C	CD5	XAF1	PA2G4	CXCL1	PTRF	CR1		MMP15	IRF3	CHMP2A	ERCC8	CXCR3	GATA4	ARHGAP31	LOC144438	FAM83A	EPM2AIP1	GLO1	THY1			APP	HRASLS5	ATP10D	C12orf51
COX6C	GRAMD1B	N4BP2L1	DHX30	AMIGO1	AUH		PIK3CA	CDH4	CSNK1E	GIMAP5	ENC1	EIF3B		CPS1	GGCX	GOLIM4	CCNYL1	BCL7B	CD97	CP110	BIRC3	BNIP3L	CHI3L1	ARL4D	CD52	XPR1	PANK3	CXCL11	PVRL1	CRB1		MMP24	ISCA1	CHN2	ESM1	CYB5A	GBP2	ARHGAP32	LOC155060	FANCI	EPS15	GLS	TMED8			APPBP2	HS6ST2	ATP11A	C13orf1
COX7B	GSTK1	NAA15	DHX35	AMMECR1	AURKB		PIK3R3	CDH6	CSPG4P1Y	GJB1	ENOX2	EIF3G		CPSF3	GGH	GOSR1	CCT2	BCMO1	CD99	CPA1	BLK	BOLA1	CHI3L2	ARL6IP1	CD53	ZBTB20	PCBP2	CXCL12	RAB31	CREM		MPP3	ITGA6	CHST15	ESPL1	CYB5R3	GCLM	ARHGAP33	LOC541472	FANCL	EPT1	GNAQ	TMEM106B			APPL1	HSD17B12	ATP13A1	C14orf1
COX7C	GSTO2	NAA50	DHX38	AMMECR1L	AURKC		PITPNA	CDIPT	CSPG4P5	GJB2	ENPP1	EIF4E		CPSF3L	GH1	GPANK1	CCT6B	BCORL1	CDC14B	CPSF1	BLOC1S1	BPGM	CHIC1	ARL6IP5	CD5L	ZDHHC15	PCDH10	CXCL13	RAD51C	CRH		MRPL49	ITGA8	CHUK	ETF1	CYBB	GCM1	ARHGAP39	LOC729991	FANCM	EPX	GNB2	TMEM165			APPL2	HSPBAP1	ATP1A2	C14orf109
COX8A	GSTT1	NANOS1	DIAPH1	AMN1	AUTS2		PKD1	CDK11A	CST9	GJB5	EPB41L1	EIF5		CPZ	GHITM	GPD1	CCT8L2	BCS1L	CDC25B	CPSF4	BLVRA	BRCA1	CHIT1	ARL6IP6	CD79A	ZDHHC21	PCDH7	CXCL3	RALB	CRHR1		MS4A1	ITGA9	CKAP5	ETFA	CYC1	GCNT1	ARHGAP4	LRCH1	FBXL5	ERC1	GNG10	TMSB4X			APRT	HTATIP2	ATP1B1	C14orf132
CPD	GTF2H2C	NAV2	DIEXF	AMOTL1	AVL9		PKIA	CDK16	CST9L	GKN2	EPC1	ELF4		CRAMP1L	GHR	GPR34	CD160	BDH1	CDC42	CRABP2	BLVRB	BRD2	CHKA	ARMC1	CD79B	ZIC1	PCSK7	CXCL9	RALBP1	CRIP1		MSH6	ITGAX	CLCA1	EVX1	CYLC1	GDI2	ARHGAP42	LRMP	FBXO33	ERGIC2	GNGT2	TMX3			APTX	HTN1	ATP1B2	C14orf147
CPOX	GTF2H5	NBR2	DIP2C	AMOTL2	AVPR1A		PKN1	CDK2	CTNNA1	GLIS1	EPHA4	ELK1		CREB5	GINS3	GPR89A	CD302	BDKRB1	CDC42BPA	CRADD	BMP1	BRD9	CHKB	ARMC10	CD84	ZIC2	PDIA2	CXCR1	RAPGEF2	CRKL		MSI1	ITGB1BP1	CLCN3	EXOC5	CYP11A1	GFAP	ARHGAP44	LRRC41	FBXO4	ERI1	GNL3	TNFSF9			AQP1	HTR7P1	ATP1B3	C14orf2
CPSF6	GUCA1A	NCOA2	DIRAS2	AMPD2	AZIN1		PKN2	CDK4	CTNND2	GLRX3	EPHB1	ELMO1		CRHR1	GLO1	GPS2	CD81	BDKRB2	CDC42EP2	CRBN	BMP2	BRF2	CHM	ARMC3	CD8A	ZMAT3	PDIA3	CXCR2	RARB	CRNN		MSL1	ITPK1	CLCN5	EXOSC2	CYP11B1	GFER	ARHGAP5	LRRC47	FBXO9	ERLEC1	GNLY	TOP3A			AQP3	IAPP	ATP2A2	C15orf39
CPT2	GUCY2C	NCRNA00188	DKK3	AMPD3	B2M		PLAUR	CDK5	CTRC	GLT25D2	EPHB3	ELP2		CRIPT	GLS2	GRB14	CD9	BEAN1	CDC5L	CRCT1	BMP5	BSDC1	CHN1	ARMC6	CDADC1	ZMAT5	PDLIM5	CXCR5	RBM12	CROCC		MST1P9	KANK1	CLCN7	EXOSC7	CYP24A1	GFI1	ARHGAP6	LRRK2	FDXACB1	ESRP1	GOLGA8A	TOX			AQP7	ID3	ATP2A3	C16orf3
CRADD	GZMH	NCRNA00265	DLD	AMPH	B3GALT6		PLCG1	CDK5R1	CTSB	GMFB	EPHB6	EML2		CRNKL1	GLTSCR2	GREM1	CDC14A	BECN1	CDH11	CREB3L2	BMP7	BST2	CHN2	ARMC8	CDC14A	ZNF167	PELO	CYB561D2	RBM39	CRYBB3		MT1G	KAT2A	CLCNKB	EYA1	CYP27A1	GFPT1	ARHGDIB	LSM12	FERMT1	ESRRA	GOLM1	TPT1			AQP9	IGKC	ATP2B1	C16orf45
CREB1	HAPLN1	NDUFAF4	DLGAP5	ANAPC1	B3GNT2		PLCL1	CDK6	CTSH	GNAI3	EPHX2	EMP2		CROCC	GLUD1	GRIA3	CDC27	BET1	CDH17	CREBBP	BMS1	BTBD2	CHRFAM7A	ARMC9	CDC25A	ZNF320	PHB	CYB5A	RBMX	CSH1		MTHFS	KAZN	CLDN10	EYA2	CYP2D6	GH2	ARHGEF1	LSM2	FGF4	ESYT1	GOT1	TRA2A			AQR	IGSF3	ATP2B2	C16orf62
CREB3	HDHD2	NEAT1	DMD	ANAPC10	B4GALNT1		PLD3	CDK7	CTSL1	GNAO1	EPS8	ENC1		CROT	GLUL	GRIN1	CDC37L1	BET1L	CDH22	CREBZF	BMX	BTBD3	CHRM1	ARMCX3	CDC25B	ZNF322B	PHB2	CYB5R1	RCE1	CSH2		MTX1	KCNJ2	CLDN18	EZH2	CYP2E1	GHR	ARHGEF10	LSM6	FGFBP2	ETFDH	GOT2	TRAF1			AR	IK	ATP2B3	C16orf7
CREBBP	HDLBP	NEK6	DNA2	ANAPC11	B4GALT1		PMM1	CDK9	CTSS	GNB1	ERCC8	ENOX2		CRTAP	GMEB2	GRIN2C	CDC42EP3	BEX4	CDH5	CRISP3	BNC1	BTF3	CHRM2	ARNT	CDC40	ZNF414	PHLDA2	CYC1	REEP5	CSHL1		MUC3A	KCNV2	CLDN7	EZR	CYP2J2	GHRHR	ARHGEF12	LSP1	FGFBP3	ETNK1	GPR183	TRAJ17			ARAP1	IKZF5	ATP2B4	C19orf10
CRIP1	HEATR3	NFIC	DNAJA1	ANAPC16	B4GALT3		PMS2P3	CDKL1	CUBN	GNG3	ERI3	ENPP1		CRY2	GNG11	GRN	CDC42SE2	BFAR	CDHR1	CRK	BNIP3	BTF3P12	CHRM4	ARNT2	CDC42EP3	ZNF512B	PHTF2	CYP11A1	RFC3	CSN2		MYBPC3	KCTD20	CLINT1	FAM189A2	CYP3A4	GIT2	ARHGEF17	LTK	FHIT	EVI5L	GPX1	TRAP1			ARAP2	IL12A	ATP2C1	C19orf21
CRISP1	HEATR7B2	NFKBIA	DNAJB1	ANAPC2	B9D1		POP1	CDKN1C	CUL4A	GOLIM4	ESR1	EPC1		CRYBA2	GNL3L	GRPEL1	CDC45	BGN	CDHR2	CRNN	BNIP3L	BTN2A1	CHRM5	ARNTL	CDC42SE2	ZNF544	PIAS1	CYP1A1	RGS1	CSNK1D		MYCN	KDM1A	CLIP3	FAM50A	CYP4A11	GJB2	ARHGEF26	LYN	FHOD1	EXD3	GPX4	TRAPPC6B			ARAP3	IL1RN	ATP2C2	C19orf26
CRK	HERC2P9	NFS1	DNAJB5	ANAPC4	BACE2		PPFIA1	CDKN2B	CX3CR1	GORASP1	ETV5	EPHA4		CRYGS	GNLY	GSK3B	CDCA8	BHLHE41	CDHR5	CRY2	BOLA1	BTN2A2	CHRNA2	ARPC1B	CDC6	ZNF664	PIM1	CYP24A1	RGS9	CSPP1		MYD88	KDM6B	CLIP4	FAP	CYP4B1	GLRX	ARHGEF3	LYPD5	FICD	EXOC5	GRAP	TRIM4			AREG	IL2RA	ATP5B	C19orf29
CRYBA1	HERC6	NGF	DNAJB9	ANAPC5	BAG4		PPP2CA	CDON	CXCL10	GPATCH3	ETV6	EPHB1		CRYL1	GORASP2	GSTZ1	CDH18	BICD1	CDK11A	CRYAB	BPGM	BTN3A1	CHRNA3	ARPC2	CDC7	ZNF83	PIM2	CYP27B1	RHOH	CSTB		MYH10	KDSR	CLK3	FBL	CYP51A1	GMPR	ARHGEF33	MAD2L1BP	FILIP1	EXOC6	GSK3A	TSC22D1			ARF1	ILVBL	ATP5C1	C19orf57
CRYBA4	HES1	NHLH1	DNASE1L1	ANAPC7	BAG6		PPP2R1A	CDT1	CXCL11	GPLD1	EVI5	EPHB3		CSF2RB	GPATCH3	GTF2B	CDK11B	BICD2	CDK12	CRYGB	BRCA1	BTN3A2	CHRNA4	ARPC3	CDCA3		PITPNB	CYP2C18	RNASE4	CTDSP1		MYL12A	KIAA0125	CLMN	FBP1	CYR61	GNA11	ARHGEF4	MAFG	FKBP11	EXOG	GSS	TUBG1			ARF3	IMMT	ATP5G2	C1orf123
CRYGC	HEXB	NHLRC2	DOCK2	ANG	BAI3		PPP3CA	CDV3	CXCL16	GPR107	EWSR1	EPHB4		CSF3R	GPD2	GTF2H1	CDK19	BID	CDK13	CSDA	BRCC3	BTN3A3	CHRNB3	ARPC4	CDH24		PKD2L1	CYP2E1	RND2	CTDSP2		MYLPF	KIAA0355	CLP1	FBXW4P1	CYTIP	GNAI1	ARHGEF6	MAL	FKBP15	EZH1	GSTA4	TXN			ARF5	INPP5K	ATP5H	C1orf144
CRYGD	HEXIM1	NME6	DOCK9	ANGEL2	BAIAP2		PPP4R1	CEACAM3	CXCL9	GPR155	EXOSC10	EPHB6		CSNK1E	GPI	GTF3C2	CDK20	BIN1	CDK19	CSE1L	BRD9	BTNL2	CHRNB4	ARRB1	CDH8		PKP1	CYP2J2	RNF167	CTF1		MYO1B	KIAA1045	CLPX	FCAR	DAB2	GNAT1	ARHGEF7	MAP2K1	FKBP2	F2RL2	GSTM2	UBE2H			ARF6	INPPL1	ATP5I	C1orf216
CRYZ	HIF1AN	NOTCH2	DOK4	ANGPT1	BAIAP2L2		PRELP	CEBPA	CXCR1	GPR65	EXT1	EPHX2		CSPG4	GPNMB	GTPBP2	CDKL2	BIN2	CDK2	CSF1	BSDC1	BTNL8	CHRND	ARRDC1	CDHR3		PLCD1	CYP3A5	RNGTT	CTNNA3		MYO7A	KLC1	CLTA	FCER1A	DAP	GNB3	ARID1A	MAP2K3	FLJ00049	FAM113A	GSTM4	UBE2S			ARFGAP1	ITGB2	ATP5J2	C1orf38
CSDA	HIPK2	NOTCH2NL	DPP4	ANGPT2	BAMBI		PRKACA	CEL	CXCR3	GPSM2	F5	EPS8		CSTB	GPR126	H2AFX	CDKL3	BIN3	CDK5RAP3	CSHL1	BSPRY	BTRC	CHRNE	ARRDC3	CDK12		PLCD3	DAPK3	RP2	CTNS		MYOM1	KLK3	CLTB	FCER1G	DAP3	GOLGB1	ARID1B	MAP4K1	FLJ21408	FAM116A	GSTO1	UBQLN2			ARFGAP2	ITGB3	ATP5S	C1orf61
CSDC2	HK2	NPIPL3	DPYSL3	ANGPTL2	BANF1		PRKACB	CENPB	CXCR6	GRIN2A	FAAH	ERI3		CSTF2	GPR143	HABP4	CDKN2AIP	BIRC2	CDKN1A	CSNK1A1	BST2	BUB1	CHRNG	ARSB	CDK13		PLD1	DARC	RPN2	CTSA		MYT1	KLRC4	CMYA5	FCGR1A	DARC	GPC3	ARID2	MAPK13	FLJ35776	FAM126B	GSTP1	UCK2			ARFGAP3	ITPRIP	ATP6AP2	C1orf63
CSF1	HLA-DQB1	NR1D1	DRG1	ANGPTL6	BAP1		PRKAR1A	CEP68	CXorf1	GRIP1	FABP3	ESR1		CTDNEP1	GPRIN2	HAT1	CDKN2AIPNL	BIRC3	CDR2	CSRP2	BTBD3	BUB1B	CIRBP	ARSE	CDK16		PLD2	DAXX	RPS6KA1	CTSB		NAPG	KLRK1	CNN1	FCGR2A	DBI	GPC5	ARID3A	MAPK14	FLJ39051	FAM131C	GSTZ1	UNG			ARFGEF1	JAKMIP3	ATP6V0A1	C1QL1
CSF1R	HLCS	NSMAF	DSCC1	ANGPTL7	BAZ1A		PRKAR2A	CETN2	CXorf48	GRK5	FABP5	ETV5		CTDSP1	GPSM2	HBG1	CDKN2D	BLK	CDR2L	CST1	BTF3	BUB3	CITED2	ARSF	CDK19		PLEKHH1	DAZAP2	RRAS2	CTTN		NCAPD2	KPNA2	CNOT2	FCGR3B	DBT	GPD1L	ARID5B	MAPK3	FLJ44896	FAM134C	GTF2I	UPP1			ARFIP1	JAM2	ATP6V0C	C1R
CSF3	HMBS	NTRK2	DSE	ANK1	BAZ2A		PRKX	CFD	CYBASC3	GRM3	FABP7	ETV6		CTDSPL	GRB10	HBZ	CDKN3	BLM	CDRT1	CST2	BTF3P12	BUD31	CKAP5	ARSI	CDK9		PLEKHM1	DBF4	RUSC2	CUBN		NCAPH2	KRIT1	CNOT8	FCGRT	DCAF7	GPI	ARIH2	MAPK7	FLJ46875	FAM13B	GZMA	UQCRC1			ARFIP2	KBTBD8	ATP6V0E1	C1S
CSK	HMMR	NUP98	DST	ANK2	BAZ2B		PRL	CFDP1	CYFIP2	GRP	FADD	EWSR1		CTLA4	GRIK2	HCG9	CDO1	BLOC1S1	CDX1	CST4	BTN2A1	BZW2	CKB	ARSK	CDKL5		PMPCA	DBI	RYR1	CUL4B		NDC80	KTN1	CNR2	FECH	DCC	GPR18	ARL1	MAPKAPK3	FLRT2	FAM13C	GZMB	USP7			ARFRP1	KCNH6	ATP6V1A	C2
CSN1S1	HMOX2	OGFOD2	DSTN	ANK3	BBIP1		PRMT2	CFHR4	CYLC2	GRWD1	FAH	EXOSC10		CTNNA1	GRLF1	HDAC1	CDV3	BLVRA	CEACAM21	CSTA	BTN3A1	C10orf10	CKM	ARVCF	CDKN1A		PNMT	DBN1	S1PR1	CUL7		NDUFA1	LAMP1	CNTN1	FEZ1	DCLRE1A	GPR6	ARL13A	MAPKSP1	FLT1	FAM150B	HBA1	USP9X			ARG1	KCNIP3	ATP6V1B1	C21orf2
CSN2	HOMEZ	OPHN1	DTYMK	ANKAR	BBS1		PRPS1	CFTR	CYorf15A	GSS	FAM110A	EXT1		CTNND1	GRM8	HEY2	CDY2A	BMI1	CEBPB	CSTB	BTN3A2	C10orf116	CKMT2	ASAH1	CDKN1B		PNP	DBP	SACM1L	CXCR7		NDUFA6	LAMP2	COL14A1	FGD1	DCT	GPR64	ARL13B	MAPRE1	FLT3	FAM153A	HCLS1	VCL			ARG2	KCNJ10	ATP6V1C1	C21orf33
CSNK1A1	HPSE2	OR2W3	DUSP3	ANKDD1A	BBS12		PRSS3	CGGBP1	CYP11A1	GSTCD	FAM110B	F5		CTPS	GRPEL1	HIPK2	CEBPZ	BMP1	CELSR1	CSTF1	BTN3A3	C10orf12	CKS1B	ASAP1	CDKN2B		POLR2H	DCBLD2	SASH3	CYB561		NDUFAB1	LARS2	COL16A1	FGF8	DCTN1	GPS1	ARL15	MAT2A	FNDC5	FAM155A	HDAC1	VNN2			ARGLU1	KCNMA1	ATP6V1D	C22orf24
CSNK1E	HS3ST4	OR7E47P	DUSP4	ANKFN1	BBS2		PSG7	CHD5	CYP17A1	GTF2B	FAM120A	FAAH		CTRB1	GRSF1	HIRA	CENPBD1	BMP10	CELSR2	CTBP2	BTNL2	C10orf137	CKS2	ASB1	CDKN3		POU6F1	DCLK1	SCAMP5	CYB5R2		NDUFAF1	LGALS2	COL1A1	FGFR2	DCUN1D4	GPSM2	ARL17B	MAX	FOSL2	FAM158A	HDAC3	WIPF1			ARHGAP10	KCNQ4	ATP6V1G1	C2CD2
CSNK2A1	HS6ST1	OSBPL10	DUSP9	ANKFY1	BBS4		PSIP1	CHD8	CYP20A1	GTF2H1	FAM131B	FABP3		CTSL2	GSPT1	HIST1H2BD	CENPE	BMP2	CELSR3	CTDSP1	BTNL8	C10orf28	CLCNKA	ASB4	CDR2		PPFIA1	DCT	SCARF1	CYB5R4		NDUFAF3	LILRA1	COL2A1	FGFR3	DDOST	GRIA4	ARL5B	MAZ	FRG1	FAM164A	HDAC7	WSB2			ARHGAP12	KCTD19	ATP6V1G2	C3orf37
CSRP3	HSD17B4	OSBPL3	DYM	ANKH	BBS9		PSMC5	CHEK1	CYP2A6	GTPBP10	FAM134C	FABP5		CUL1	GSTO1	HIST1H3D	CEP290	BMP5	CEP55	CTDSPL	BTRC	C10orf57	CLCNKB	ASB7	CEACAM19		PPIC	DCUN1D4	SCCPDH	CYHR1		NDUFB5	LILRA2	COL4A3	FGFR4	DDR1	GRIN2A	ARL6IP1	MCFD2	FRS2	FAM166A	HDDC2	XBP1			ARHGAP15	KCTD7	ATP6V1H	C4orf10
CST3	HSD3B1	OSBPL6	DYNC1I1	ANKHD1	BBX		PTGDS	CHGA	CYP2A7	GTSE1	FAM135A	FABP7		CUL2	GTF2A2	HIST1H4B	CEP350	BMP6	CEP72	CTNNA1	BUB1	C10orf76	CLDN5	ASB9	CECR1		PPIF	DDB1	SCRIB	CYLC2		NEBL	LILRA3	COL4A6	FHL1	DDR2	GRIN2C	ARL6IP6	MCM2	FSD1L	FAM20A	HDHD3	XPC			ARHGAP19	KDELR3	ATP8B2	C5orf13
CSTB	HSF2	OSBPL8	DZIP1	ANKIB1	BCAP29		PTHLH	CHMP2A	CYP2C19	GUCA2A	FAM13A	FADD		CUX1	GYG2	HLA-A	CEP55	BMP7	CES3	CTNNBIP1	BUB1B	C10orf81	CLEC3B	ASCC2	CECR6		PPP2R1B	DDIT4	SDCBP	CYP11B1		NF1	LILRB5	COL5A2	FKBP1A	DDX39A	GRK4	ARMC1	MCM4	FUT4	FAM32A	HELZ	XRCC4			ARHGAP24	KIAA0141	ATPAF2	C5orf15
CTBS	HSF4	OTUD4	E2F1	ANKLE1	BCAR3		PTK7	CHN1	CYP2S1	GUCY1B2	FAM189B	FAM110A		CXCL14	GZMA	HLA-DOA	CEP63	BMP8A	CFB	CTNND1	BUB3	C11orf24	CLIC1	ASCC3	CELA3B		PPT2	DDOST	SDS	CYP17A1		NFAT5	LIN7A	COL8A1	FKBP2	DDX39B	GRM4	ARMC5	MCM5	FXC1	FAM46C	HIF1A	XRN1			ARHGAP26	KIAA1191	ATR	C6orf10
CTCF	HSPC157	P2RY1	E2F8	ANKMY1	BCAT2		PTOV1	CHP	CYP2W1	GULP1	FAM49A	FAM110B		CXorf1	GZMH	HLA-DOB	CEP68	BMS1	CFHR4	CUL7	BUD31	C11orf49	CLNS1A	ASCL1	CELF3		PRB2	DDR1	SEC24B	CYP1B1		NFATC4	LIPE	COMMD1	FKBP5	DDX6	GSR	ARMC6	MCM7	FZD6	FAM55C	HIST1H1C	YES1			ARHGAP28	KIAA1324L	ATRNL1	C6orf106
CTF1	HTR6	P2RY14	E4F1	ANKMY2	BCDIN3D		PTPN11	CHPF	CYP4F11	H2AFV	FANCG	FAM120A		CYB5R4	H2AFJ	HLA-DQB1	CEP70	BMX	CFI	CUL9	BZW2	C11orf73	CLOCK	ASF1A	CELF4		PREP	DDT	SEC31B	CYP21A2		NFIB	LOC100129973	COMMD10	FKBP8	DEFA6	GSS	ARMC8	MCRS1	GABRA2	FAM65B	HIST2H2AA4	YIF1B			ARHGAP29	KIAA1377	ATRX	C6orf108
CTGF	ICAM5	PAQR6	EAF2	ANKRA2	BCHE		PTPRA	CHRD	CYP4F2	HBB	FAS	FAM131B		CYP1A1	H2AFZ	HLX	CEP76	BNC1	CFL1	CUTA	C10orf10	C11orf9	CLPP	ASH1L	CELF5		PRIM2	DDX11	SEC62	CYP2A6		NFRKB	LOC100272228	COPA	FLAD1	DEK	GTF2E2	ARMC9	MDGA1	GABRA3	FAM66D	HIVEP1	ZNF202			ARHGAP32	KIAA1407	ATXN1	C6orf130
CTNNA1	ID2	PAQR9	EBI3	ANKRD10	BCKDHA		PTPRD	CHRNA1	CYTH4	HCFC2	FBL	FAM134C		CYP1B1	H3F3B	HMGN4	CETN1	BNIP3	CFTR	CWH43	C10orf116	C12orf35	CLTC	ASH2L	CENPJ		PRKACA	DDX3Y	SECISBP2L	CYP2A7		NID2	LOC100288598	COPS5	FLNB	DES	GTF3C1	ARMCX1	MDH1	GALNT8	FAM73A	HK1				ARHGAP44	KIAA1462	ATXN10	C6orf145
CTNND2	IFIT2	PARD6B	ECD	ANKRD11	BCL11A		PTPRN	CHRNB3	DAB2	HCLS1	FBXL2	FAM135A		CYP26A1	HBP1	HNF1B	CETN3	BNIP3L	CH25H	CXCL9	C10orf12	C12orf44	CNGA2	ASNA1	CEP110		PRKCI	DECR1	SEMA6C	CYP2C19		NKX2-1	LOC100289632	CORO2A	FMO2	DFFA	GTPBP1	ARMCX5	MED10	GAS6	FAM75D1	HLA-A				ARHGAP6	KIF16B	ATXN2L	C6orf54
CTR9	IGF2	PART1	ECEL1	ANKRD12	BCL2		PTPRR	CHRNB4	DAZ1	HDAC9	FCER1G	FAM13A		CYP39A1	HCCS	HNMT	CFD	BPGM	CHAD	CXCR2	C10orf137	C12orf47	CNGB1	ASNSD1	CEP120		PRNP	DFNA5	SENP6	CYTH1		NKX3-2	LOC100292813	CORO2B	FMO3	DGCR5	GYPE	ARPC1A	MED14	GATM	FAM76B	HLA-B				ARHGDIA	KIF1B	ATXN3	C8G
CTRC	IGFBP1	PASK	ECM2	ANKRD13A	BCL2L14		PURA	CHRND	DBF4B	HEG1	FCGR2B	FAM178A		CYP3A7	HCRP1	HNRNPM	CGGBP1	BRCA1	CHD1L	CYB5A	C10orf28	C12orf5	CNN2	ASPA	CEP152		PROCR	DGKA	SEPW1	DALRD3		NNAT	LOC157627	COX11	FMO5	DGKA	GZMK	ARPC1B	MED16	GDAP1	FAM83A	HLA-DMB				ARHGDIG	KIF1C	ATXN7	C8orf71
CTRL	IGFBP7	PAWR	EDEM1	ANKRD13C	BCL2L2		PXN	CHST10	DBIL5P2	HERC4	FCGRT	FAM189B		CYTH1	HCRTR2	HOXD1	CGRRF1	BRD2	CHD3	CYB5R1	C10orf57	C13orf34	CNP	ASPDH	CEP170		PROX1	DHRS1	SERINC1	DAPK1		NOL3	LOC729678	COX4I1	FN1	DGKE	H1FX	ARPC4	MELK	GFAP	FAM84B	HLA-DPA1				ARHGEF1	KLF13	ATXN7L1	C9orf114
CTSA	IGLON5	PCDHB7	EDNRA	ANKRD13D	BCL3		PYY	CHST15	DBN1	HHIP	FDFT1	FAM49A		DAPP1	HDAC5	HPD	CHAC2	BRD9	CHD4	CYLD	C10orf76	C14orf1	CNTFR	ASPHD2	CEP192		PRPF40B	DHRS12	SFN	DBI		NONO	LOC92249	COX5A	FOLR1	DGUOK	H2AFX	ARPC5L	MEN1	GFER	FAM89B	HLA-DPB1				ARHGEF10L	KLF15	ATXN7L3B	C9orf125
CTSC	IL11	PCP4	EDNRB	ANKRD17	BCL6		RAB28	CHST3	DCAF6	HIPK2	FDPS	FAP		DAZAP1	HEMK1	HRSP12	CHGA	BRIX1	CHD7	CYP11A1	C10orf81	C14orf2	CNTNAP1	ASPN	CEP250		PRRC2A	DHRS2	SGPL1	DCAF11		NOP56	LPAR2	COX7A2L	FOS	DHCR24	H2AFZ	ARPP21	MEST	GGA1	FAM98A	HLA-DQA1				ARHGEF11	KLHDC10	AUP1	C9orf16
CTSD	IL16	PDE4DIP	EED	ANKRD18A	BCL6B		RAB30	CHUK	DCDC2B	HLA-DMB	FEN1	FAS		DAZAP2	HERC4	HSD11B2	CHKA	BRP44L	CHEK1	CYP26B1	C11orf24	C14orf93	COASY	ASS1	CEP290		PRTFDC1	DHX29	SH3BGRL	DCAF4		NPAT	LPCAT1	CPA1	FOSB	DHPS	HAAO	ARRB1	MFHAS1	GGNBP2	FATE1	HLA-DRA				ARHGEF12	KLHDC8B	AURKA	CA4
CTSE	IL17RA	PDE5A	EEF1D	ANKRD19	BCL7A		RAB32	CIB1	DCHS1	HLA-DPA1	FERMT3	FBL		DBF4	HHIPL2	HSD17B2	CHN1	BSDC1	CHIA	CYP27A1	C11orf49	C15orf2	COG2	ASTN2	CEP350		PSCA	DIAPH1	SH3BP5	DCBLD2		NPY	LPIN1	CPNE1	FOXF1	DHX34	HAPLN1	ARRDC1	MFSD8	GGPS1	FBXL4	HLA-DRB1				ARHGEF15	KLHL14	AURKC	CA5B
CTSG	IL17RB	PDE6H	EFEMP1	ANKRD2	BCL9		RAB5B	CIITA	DCTN2	HLA-DPB1	FGF1	FBXL2		DBNDD2	HIST1H2BD	HSD17B4	CHODL	BSPRY	CHIT1	CYP2C18	C11orf73	C15orf29	COIL	ASXL1	CEP55		PSMB7	DIAPH2	SH3GL1	DCHS2		NPY1R	LRP4	CPOX	FOXF2	DLAT	HAS3	ARSI	MGLL	GHSR	FBXO10	HLA-E				ARHGEF16	KLK11	AVEN	CABP1
CTSH	IMPA2	PDGFD	EFNA1	ANKRD22	BCR		RAC1	CIRBP	DDAH1	HLA-DQA1	FGF13	FCER1G		DCAF13	HIST1H2BG	HSF4	CHST9	BST2	CHKA	CYP2C9	C11orf75	C15orf5	COL10A1	ASXL2	CEP97		PSMD6	DICER1	SLC10A1	DCLK2		NR1H3	LRRC42	CPSF6	FOXM1	DLG4	HBD	ARSK	MGST2	GIMAP8	FBXO31	HMGB1				ARHGEF17	KLK5	AVIL	CACNA1B
CTSL1	INHBA	PDXDC1	EFNB2	ANKRD24	BDH2		RALGDS	CITED1	DDC	HLA-DQB1	FGFR3	FCGR2B		DCK	HLA-DMA	HSPB2	CIB2	BTBD3	CHKB	CYP4B1	C11orf9	C16orf42	COL11A1	ATAD2	CEPT1		PSMF1	DIO2	SLC10A3	DCT		NR2F6	LTB4R	CR2	FOXO4	DLGAP5	HBQ1	ART3	MIF	GIP	FCGR3B	HMGB2				ARHGEF18	KPNA4	AVPR1A	CACNA1C
CTSO	INO80E	PEX6	EFR3A	ANKRD26	BDNF		RASA1	CKS2	DDX51	HLA-DRB1	FGR	FCGR3A		DCN	HLA-DMB	HTR2C	CIB4	BTBD7	CHN2	CYP4F3	C12orf29	C16orf5	COL11A2	ATAD2B	CES4A		PTAFR	DKC1	SLC16A1	DCUN1D4		NRP2	LTBR	CREBBP	FRY	DMD	HBZ	ASAH1	MKI67	GIT2	FCHO1	HMGN1				ARHGEF2	KPNB1	AVPR2	CACNA1D
CTSS	INPP4B	PGM3	EFS	ANKRD27	BEAN1		RBMS2	CLC	DDX6	HMGN4	FIG4	FCGRT		DCTN1	HLA-DPA1	HUWE1	CIITA	BTF3	CHP	CYTH1	C12orf35	C16orf53	COL14A1	ATAD3B	CETP		PTEN	DLEU2	SLC16A5	DCX		NTRK3	LUZP1	CRHR1	FSCN1	DNAH8	HCCS	ASAM	MLF2	GJA5	FEZ1	HMGN2				ARHGEF26	KRT1	AZI2	CACNA1E
CTTN	IRF9	PGPEP1	EIF3F	ANKRD28	BEND3		REEP5	CLCN1	DEF8	HNRNPA1	FLNA	FDPS		DDAH2	HLA-DPB1	HYAL3	CILP	BTN2A1	CHP2	DAPK3	C12orf44	C16orf57	COL16A1	ATCAY	CFC1		PTGS1	DLG3	SLC18A2	DDB1		OCRL	LY6G6D	CRIP1	FSHB	DNAJB1	HERC1	ASB1	MLH1	GJB2	FGD6	HN1				ARHGEF3	KRT12	AZIN1	CACNA1G
CUL3	IRS1	PHLDB2	EIF3J	ANKRD29	BET1		REG1A	CLCN4	DEGS2	HNRNPU	FLNB	FEN1		DDT	HLA-DQB1	ICAM4	CISD1	BTN3A1	CHPF2	DCAF10	C12orf47	C16orf58	COL17A1	ATF1	CFP		PTGS2	DMD	SLC25A36	DDO		OGG1	LYZ	CRIPT	FST	DNAJC2	HEXA	ASB4	MMD	GJD4	FGF14	HOMER2				ARHGEF4	KRT16P1	B2M	CACNA2D2
CUL4A	IRX3	PHPT1	EIF4A1	ANKRD30A	BEX5		REG1P	CLCN5	DENR	HPCAL1	FLOT1	FERMT3		DDX17	HLA-DRA	IDI1	CITED1	BTN3A2	CHRNA1	DCK	C12orf5	C16orf61	COL18A1	ATF2	CGRRF1		PTK7	DNAJB1	SLC25A6	DDT		OR10H3	MAGEB1	CRISPLD1	FUBP1	DNASE1L3	HIF1A	ASCL1	MMP1	GLDN	FGF19	HOXC4				ARHGEF40	KRT17	B3GALNT1	CACNB1
CUL7	ISX	PIGM	EIF4E	ANKRD30B	BGN		RELA	CLCNKA	DET1	HPS4	FOLH1	FGF1		DDX19A	HLA-DRB1	IER2	CKLF	BTN3A3	CHRNA3	DCLRE1C	C12orf51	C16orf62	COL19A1	ATF6	CHD1		PTPRB	DNAJB12	SLC2A3	DDX1		OR2F1	MAGI1	CRISPLD2	FUCA1	DNMT1	HIST1H2BD	ASF1B	MNDA	GLS	FGFR2	HP1BP3				ARHGEF5	KRT5	B3GALT2	CACNB3
CUX1	ITGA8	PIGN	EIF4G2	ANKRD30BP2	BHLHB9		RFC1	CLDN14	DGCR11	HPS6	FOLR2	FGF13		DDX20	HLA-DRB6	IFIT2	CKMT2	BTNL2	CHRNA4	DCTN3	C14orf1	C16orf88	COL1A1	ATF7	CHD4		PUF60	DNAJC16	SLC6A12	DDX3X		ORC4	MAN1C1	CROT	FURIN	DOCK1	HIST1H2BG	ASIP	MPO	GLT8D1	FGFR4	HPRT1				ARHGEF6	KRT77	B3GALT4	CACNG1
CXADR	ITGB8	PIGX	EIF4G3	ANKRD32	BHMT		RGN	CLDN18	DGCR14	HSD17B2	FOSL2	FGFR3		DDX28	HLF	IFIT5	CKS2	BTNL8	CHST5	DCTPP1	C15orf2	C17orf39	COL1A2	ATG10	CHD5		PVRL2	DNASE1L1	SLC6A6	DECR1		OVOL1	MAN2B1	CRTAP	FUT2	DPT	HIVEP1	ASMTL	MPV17	GLTP	FIBCD1	HRK				ARHGEF7	KRTAP19-1	B3GAT1	CAD
CXCL1	ITIH4	PIPOX	ELAC2	ANKRD33B	BHMT2		RGS19	CLDN7	DGCR5	HSPA13	FPGT	FGR		DDX39	HLTF	IFNGR2	CLCN3	BTRC	CHST7	DDAH2	C15orf29	C17orf62	COL2A1	ATG12	CHD9		PYCR1	DOK2	SMC1A	DENND2A		OXCT1	MANBA	CSF2	FUT3	DPYD	HLA-A	ASNA1	MRPL11	GMCL1	FKBP11	HS2ST1				ARHGEF9	KRTCAP2	B3GNT1	CADM1
CXCL2	ITM2C	PLCD4	ELAVL3	ANKRD34A	BICD1		RHD	CLDND1	DGKG	HSPA4L	FPR1	FIG4		DDX49	HMGCS2	IFT46	CLDN23	BUB1	CHSY1	DDIT4	C15orf5	C17orf71	COL3A1	ATG13	CHEK1		PYGL	DOPEY2	SMTN	DGCR11		P2RY10	MAP2K3	CSF3R	FUT6	DPYSL2	HLA-DMB	ASNS	MS4A7	GNA13	FKRP	HSD17B12				ARID1A	KTN1	B4GALT3	CADM4
CXCL3	ITPK1	PLIN3	ELMO2	ANKRD34C	BIN1		RHOH	CLEC16A	DGKH	HTT	FRY	FKBP6		DEAF1	HMGXB4	IGF1	CLDND1	BUB1B	CIB1	DDX10	C16orf5	C17orf90	COL4A1	ATG14	CHI3L1		RAB35	DPF1	SNRPB2	DGCR14		PA2G4	MAP4K1	CSNK1D	FUT8	DPYSL3	HLA-DOB	ASNSD1	MSH6	GNAI2	FLJ13197	HSP90B1				ARID3A	LAIR2	B4GALT4	CALB2
CXCL5	IYD	PNO1	ELOVL1	ANKRD36B	BIN2		RND3	CLEC4M	DGKI	HUWE1	FTH1	FLNA		DEF8	HNRNPA1	IGF1R	CLEC18C	BUB3	CIB2	DDX11	C16orf53	C18orf10	COL4A2	ATG2B	CHIC2		RAB9A	DPT	SNRPD3	DGCR5		PAEP	MAP4K4	CSTF1	FXR1	DRD1	HLA-DQB1	ASPDH	MTHFD2	GP2	FLJ20518	HSPA1A				ARID3B	LAMA5	B4GALT6	CALCOCO1
CXCR3	JAGN1	PNPO	ELP4	ANKRD36BP2	BIRC3		RNF103	CLIC1	DGKZ	ID2	FTL	FLNB		DEFA3	HNRNPC	IGFBP6	CLEC1B	BUD31	CIDEA	DDX3X	C16orf57	C18orf25	COL4A3	ATG3	CHKB		RAD50	DRAP1	SNX29	DHCR24		PAFAH1B1	MAP4K5	CSTF2	FXYD3	DRD4	HLA-DRA	ASPH	MTRF1	GPBP1	FLJ31306	HSPA1L				ARID4A	LAT	B9D1	CALCR
CXCR4	JOSD1	PNPT1	ELTD1	ANKRD37	BIRC6		RNF144A	CLK1	DHCR24	ID3	FUBP3	FLOT1		DEGS1	HNRNPD	IGHG1	CLEC3B	BZW2	CIDEC	DDX4	C16orf61	C19orf10	COL5A1	ATG4B	CHPT1		RAD51AP1	DSG2	SPARCL1	DHFR		PAIP2B	MAPKAPK2	CSTF3	G6PD	DSC2	HLA-DRB1	ASPHD2	MUTYH	GPC6	FLJ35776	IARS2				ARIH1	LDHA	BAALC	CALD1
CYB561	KCNK3	POFUT1	EMR1	ANKRD39	BIVM		RPL38	CLK2	DHRS9	IFIT2	FUCA1	FMO1		DEPDC1	HNRNPH1	IGLL1	CLGN	C10orf10	CIITA	DDX49	C16orf62	C19orf2	COL5A2	ATG9B	CHRM2		RAMP3	DSTN	SPG11	DHRS11		PARD6A	MAT2A	CTAGE5	GAPDH	DSC3	HLA-E	ASPRV1	MXD1	GPD1	FLJ42418	ICAM1				ARIH2	LEAP2	BACE2	CALM1
CYB5A	KCNK5	POLR2J2	ENC1	ANKRD40	BLMH		RPS18	CLK3	DHX16	IFNAR1	FUT4	FMO5		DEPDC1B	HNRNPL	IKBKB	CLIC5	C10orf116	CIR1	DDX54	C16orf88	C19orf21	COL6A3	ATL1	CHRNA4		RARS	DUSP14	SPTBN1	DHRS12		PARP4	MBD2	CTDSP2	GARS	DSG2	HLF	ASRGL1	MYBL1	GPR116	FLJ43390	ICAM3				ARL1	LEPROTL1	BAD	CALU
CYC1	KCTD20	POLR2J4	ENG	ANKRD42	BLVRA		RPUSD2	CLN3	DIO1	IFRD1	FUT8	FOLH1		DET1	HOXA10	IKZF5	CLMN	C10orf12	CIRBP	DDX56	C17orf39	C19orf24	COL9A2	ATL2	CHRNB2		RASSF4	DUSP5	SRP54	DHX29		PART1	MBNL2	CTH	GART	DSTN	HMGB2	ASTE1	MYBL2	GPR132	FLJ43663	ICOSLG				ARL15	LIFR	BAG1	CAMK1
CYCS	KCTD9	POM121C	ENO2	ANKRD43	BLVRB		RRAGB	CLPP	DIO3OS	IGF1	FYB	FOLR2		DGKI	HOXB6	IL13	CLN5	C10orf137	CITED2	DEFB1	C17orf48	C19orf54	COMT	ATL3	CHST12		RASSF7	DUSP9	SRP72	DIDO1		PAX3	MECOM	CTHRC1	GAS6	DTYMK	HMHA1	ASTN1	MYC	GPR146	FLVCR1	ID2				ARL2	LIG4	BAG2	CAMK2B
CYFIP1	KDELR3	POP1	ENOPH1	ANKRD44	BMI1		RTF1	CLPTM1	DIRAS1	IGF2	FYN	FPGT		DHCR7	HOXC10	IL17RB	CLPB	C10orf28	CKLF	DEFB4A	C17orf62	C19orf57	COPB1	ATM	CIR1		RBM4B	DVL3	SRPK2	DKC1		PAX7	MED13	CTNNA1	GATM	DUSP1	HMMR	ASTN2	MYLIP	GPR157	FMNL3	ID3				ARL2BP	LLGL2	BAG6	CAMK2G
CYP11A1	KDM1B	PPARA	ENPP1	ANKRD46	BMP1		RTN1	CLTB	DISC1	IGHG1	GABARAP	FPR1		DHX38	HOXC6	IL5RA	CLU	C10orf57	CLCA1	DENR	C17orf71	C19orf6	COPS8	ATMIN	CLASP2		REG1B	DYNC2LI1	SSB	DKFZp686O1327		PBX1	MED21	CTNNA2	GBP1	DUSP4	HMOX2	ASXL1	MZB1	GPR182	FNBP1	IDH3A				ARL3	LMAN1	BAI1	CAMK4
CYP19A1	KIAA0240	PPARGC1A	ENTPD1	ANKRD49	BMP2		RUNX1T1	CLUL1	DKFZP434F142	IGHMBP2	GABRE	FRY		DHX9	HPS5	IL6ST	CLUAP1	C10orf76	CLCC1	DGKA	C17orf73	C19orf60	COX10	ATOH8	CLCN5		REN	DYNLT3	SST	DLC1		PCBP3	MED7	CTNNAL1	GBP2	DUSP8	HNRNPA2B1	ATAD2	N4BP2L1	GPR98	FNDC1	IER3				ARL4A	LOC100128176	BAI3	CAMKK2
CYP1A1	KIAA0319	PPFIA2	EP400	ANKRD50	BMP2K		S100A10	CNN1	DLEU1	IL10RB	GABRP	FTH1		DIAPH1	HPSE	IMMT	CLUL1	C10orf81	CLCF1	DGUOK	C18orf10	C19orf61	COX4I1	ATP11A	CLCN7		REPIN1	DYRK3	SSTR2	DLD		PCK2	MEF2C	CTNND2	GCA	DUSP9	HNRNPC	ATAD2B	N4BP2L2	GPRC5B	FOSL1	IER5				ARL4C	LOC100129827	BAIAP2	CAMSAP1
CYP1A2	KIAA0753	PPIL2	EPHA5	ANKRD52	BMP5		S100B	CNOT3	DMC1	IL13RA1	GAMT	FTL		DIAPH3	HS2ST1	IMP4	CMTM1	C11orf24	CLCN4	DHCR24	C18orf25	C19orf66	COX6A1	ATP11B	CLDN18		RFC4	E2F1	ST3GAL6	DLG1		PCMT1	MEN1	CTR9	GCH1	DVL1	HNRNPD	ATAD3A	NAA40	GREM2	FOXI1	IFI44L				ARL4D	LOC100134229	BAMBI	CAMTA1
CYP24A1	KIAA1377	PPM1J	EPN2	ANKRD54	BMP7		SALL2	CNP	DMRTA2	IL15RA	GARS	FUBP3		DIO2	HSD17B1	IMPA1	CMTM2	C11orf48	CLCN7	DHPS	C19orf10	C1GALT1	COX6A2	ATP12A	CLDN8		RFXANK	ECHS1	ST6GALNAC2	DLG2		PCNA	MEST	CTRB1	GCLC	DVL3	HNRNPL	ATAD3B	NAMPT	GRM7	FOXL1	IFI6				ARL5A	LOC100134868	BANF1	CAMTA2
CYP2A13	KIAA1586	PPP1R13B	EPN3	ANKRD55	BMPR1A		SATB1	CNPY2	DMXL2	IL17RB	GART	FUCA1		DIO3	HSD17B10	IMPA2	CMTM3	C11orf49	CLDN10	DHRS9	C19orf2	C1orf112	COX6C	ATP13A1	CLDND1		RGS12	ECM1	STK17B	DLG3		PDCD10	METAP1	CTRC	GCLM	DYNLT3	HOXA4	ATAT1	NCAPH	GRSF1	FOXN1	IFIT5				ARL6IP1	LOC100505696	BANK1	CAND1
CYP2A6	KIAA1671	PPP2R5A	EPOR	ANKRD57	BMPR2		SC5DL	CNPY3	DNAH3	IL1B	GAS2	FUT4		DISC1	HSDL2	INPP4B	CNIH4	C11orf61	CLDN14	DHX40	C19orf21	C1orf115	COX7C	ATP13A3	CLEC16A		RGS14	EDDM3A	STMN1	DLG5		PDCD2	METTL18	CTSL1	GCSH	DYRK1A	HOXA5	ATE1	NCOR2	GSPT1	FRAS1	IFITM1				ARL6IP4	LOC100505702	BASP1	CAP2
CYP2C19	KIF20A	PPP3R1	EPS8L1	ANKRD6	BMS1		SCARB2	COASY	DNAH7	IL1RAP	GATA2	FUT8		DIXDC1	HSF1	INSIG1	CNKSR3	C11orf73	CLDN15	DIEXF	C19orf24	C1orf144	COX8A	ATP1A2	CLEC2D		RGS20	EDN3	STX16	DLGAP4		PDK3	MFN1	CTTN	GDF10	DYRK2	HOXC6	ATF2	NDUFA1	GSTT2	FRMD4A	IFITM2				ARL6IP5	LOC100506032	BAZ1A	CAPN2
CYP2C9	KIF20B	PPP4R2	EPYC	ANKRD9	BNC1		SCG2	COG2	DNAJB11	IL23A	GATA3	FYB		DLAT	HSPA1A	INSIG2	CNN1	C11orf75	CLDN18	DIO2	C19orf56	C1orf183	CPA2	ATP1A3	CLEC4M		RHEB	EEF1B2	T	DMD		PDPK1	MFSD10	CUL1	GDF15	E2F1	HPN	ATF5	NDUFA4	GTF2H1	FRMPD4	IFITM3				ARL8B	LOC100506190	BAZ1B	CAPN7
CYP2D6	KIF2C	PPP6R2	ERBB3	ANKS1B	BNIP3		SDC4	COL17A1	DNAJB6	IL8	GATA6	FYN		DLD	HSPA4	INSL3	CNNM1	C11orf9	CLDN3	DKC1	C19orf66	C1orf38	CPA3	ATP1B3	CLIC2		RIC8A	EFNA1	TACC2	DMWD		PENK	MGAT1	CUL2	GGH	E2F4	HPRT1	ATF7	NDUFA4L2	GTPBP10	FRS2	IGBP1				ARMC1	LOC100506229	BAZ2A	CAPN9
CYP2E1	KIF7	PPPDE2	ERCC8	ANKS3	BNIP3L		SEC24C	COL2A1	DNAJC11	ING3	GATM	GAA		DLG1	HSPA4L	INSL4	CNOT10	C12orf35	CLDN8	DKK4	C1GALT1	C1orf50	CPE	ATP2B2	CLIC3		RNF111	EFNB1	TAF1	DMXL2		PEX13	MKL1	CUL5	GHR	E2F5	HRAS	ATG13	NEIL3	GTPBP4	FSHR	IGF2				ARMC4	LOC162632	BAZ2B	CAPRIN1
CYP2J2	KL	PREP	ERN2	ANKS4B	BOD1		SECISBP2L	COL6A2	DNAJC3	INHBC	GATS	GABRE		DLGAP5	HSPA5	INVS	CNTD1	C12orf44	CLEC4M	DLG5	C1orf115	C1orf56	CPLX2	ATP2B3	CLK2		RNF13	EFNB2	TBC1D9	DNAH3		PGC	MLL4	CXCL13	GINS1	ECHS1	HSPA1L	ATG16L1	NEK2	GTSE1	FTH1	IGF2R				ARMC6	LOC220594	BBS10	CAPZA1
CYP3A7	KLF2	PRKAA2	ERO1L	ANKS6	BOK		SEMA3F	COMMD4	DNAJC5B	INPP1	GBP1	GABRP		DLX2	HSPA8	IRF8	CNTN4	C12orf47	CLIC1	DLGAP5	C1orf144	C1orf95	CPN2	ATP2B4	CLK4		RNF14	EFS	TBCE	DNAI2		PGM5	MNAT1	CXCL3	GIT2	ECI1	HSPA4	ATG2B	NEO1	GUSB	FUBP1	IGHG1				ARMC7	LOC254057	BBS4	CAPZA2
CYP4B1	KLHL13	PRKAR2A	ESR1	ANKZF1	BPGM		SEMA5A	COMP	DNASE2B	INPP5K	GBP2	GAMT		DNAH1	HSPA9	IRX3	CNTNAP2	C13orf34	CLIP4	DMTF1	C1orf159	C1QB	CPNE1	ATP2C1	CLMN		RNF7	EHHADH	TBX10	DNAJB12		PIGA	MORF4L2	CXCL5	GJA1	EDEM1	HSPA9	ATG3	NFKB2	GXYLT1	FUT10	IGHV5-78				ARMC8	LOC283587	BCAP31	CARM1
CYP7A1	KLKB1	PRKCB	ETV1	ANLN	BPHL		SEPHS1	COMT	DOK2	INSL4	GBP3	GAPDH		DNAH7	HSPC159	ISCA2	COG6	C14orf1	CLK3	DNA2	C1orf183	C1S	CPS1	ATP5B	CLN8		RNH1	EIF2C2	TBX5	DNAJC8		PIK3R1	MPDU1	CXCL9	GJB1	EDN1	HSPB2	ATG5	NFKBID	GZMB	FUT7	IGKC				ARMC9	LOC338799	BCAT1	CASK
CYR61	KLRAQ1	PRKCE	EWSR1	ANO1	BPTF		SETDB1	COPA	DOK3	INTS7	GCH1	GARS		DNAJB11	HSPH1	ISG15	COL1A1	C14orf132	CLMN	DNAJA2	C1orf222	C2	CR1	ATP5G1	CLPS		RPL13	EIF3A	TCF12	DNAJC9		PKI55	MPI	CXCR6	GJB2	EDNRA	HSPD1	ATG9A	NFYA	GZMH	FZD2	IGLJ3				ARMCX1	LOC339400	BCAT2	CASP1
CYTH1	KLRK1	PRSS12	EXO1	ANO3	BRAP		SF1	COPE	DOT1L	IPP	GCN1L1	GART		DNAJC10	HTATIP2	ITGA2B	COL4A3BP	C14orf2	CLN3	DNAJB6	C1orf38	C20orf11	CR2	ATP5G2	CLSPN		RPP30	EIF3F	TEAD1	DNASE1		PKLR	MPO	CXCR7	GK	EDNRB	HSPE1	ATG9B	NKTR	HADHB	G2E3	IKBKE				ARMCX2	LOC339524	BCL11A	CASP10
DAP	KNG1	PRUNE	EXOC7	ANO4	BRCA1		SHC1	COPS7A	DPEP2	IQGAP2	GDF15	GATA2		DNAJC17	HTATSF1	ITGAE	COMMD3	C15orf2	CLN6	DNAJC1	C1orf56	C20orf111	CRABP1	ATP5J	CLTC		RSRC1	EIF3K	TEC	DNMT3L		PKP1	MPPED2	CYB5A	GLRX	EEF1A1	HSPG2	ATL2	NLK	HAUS1	GAL3ST1	IKZF1				ARMCX3	LOC349196	BCL11B	CASP3
DAP3	KRT5	PSG1	EXTL1	ANO5	BRCA2		SKP1	COQ9	DPP4	IRX3	GEM	GATA3		DNAJC3	ICA1	ITGAV	COMMD8	C15orf29	CMKLR1	DNAJC2	C1orf61	C20orf20	CRABP2	ATP5J2	CMAH		RSU1	EIF3M	TEF	DOC2B		PLA2G1B	MRE11A	CYB5B	GMFB	EEF1A2	HTR1B	ATL3	NME1	HCST	GALNT5	IL10RA				ARMCX5	LOC388588	BCL2	CASP5
DAPK1	KRT6B	PSG10	EZR	ANO6	BRD3		SLC15A1	CORO1A	DROSHA	ISX	GFI1	GATA6		DNAJC7	ICAM1	ITGAX	COPG2	C15orf5	CMTM6	DNAJC22	C1orf95	C20orf3	CREB1	ATP5L2	CMKLR1		RUNDC3A	EIF4EBP2	TERF1	DOCK5		PLCG1	MRFAP1L1	CYBB	GNA13	EEF1G	HTR1E	ATM	NME4	HDGFRP2	GALR2	IL10RB				ARNT	LOC389641	BCL2A1	CASP7
DARS	KRT7	PTPN3	FABP1	ANO7	BRD4		SLC18A1	COX11	DSCR4	ITGB2	GFM1	GATM		DNAL4	ID1	ITGB3	COPS3	C16orf42	CNGB1	DNASE2	C1S	C21orf33	CREBBP	ATP6AP1L	CNDP2		RUNX1	EIF4G1	TERF2	DOM3Z		PLCG2	MRPL9	CYFIP1	GNAI3	EFEMP1	HTR6	ATMIN	NOL7	HEBP2	GATA6	IL11RA				ARNT2	LOC399744	BCL2L1	CAST
DAZL	KRT86	QRICH2	FABP3	ANO8	BRD7		SLC1A1	COX5B	DST	ITGB3	GFM2	GATS		DNALI1	ID3	ITM2B	COPS4	C16orf53	CNIH3	DNMT1	C2	C22orf26	CRHBP	ATP6AP2	CNIH		RUSC2	EIF5A	TFAP2C	DPF3		PLCL2	MRS2	CYFIP2	GNAQ	EFNA3	HTT	ATOH8	NOMO1	HECW2	GATS	IL15				ARNTL	LOC400236	BCL2L2	CAV2
DBI	KTN1	RAB11FIP1	FABP7	ANP32A	BRDT		SLC1A2	COX6B1	DSTYK	ITIH4	GGH	GBP1		DNM1L	IDS	ITPR2	COQ6	C16orf57	CNNM2	DOK1	C20orf11	C22orf28	CRHR1	ATP6V0A2	CNKSR3		SCAMP1	ELF4	TFR2	DPM3		PLD2	MSH6	CYP19A1	GNRH1	EFNA5	IARS	ATP10A	NOP2	HEY2	GBE1	IL15RA				ARNTL2	LOC440419	BCL3	CBARA1
DBT	KYNU	RAB3C	FADS1	ANP32B	BRE		SLC20A2	COX8A	DTX2	ITM2B	GLIS3	GBP2		DNMBP	IER3	ITSN2	COQ7	C16orf58	CNOT1	DOM3Z	C20orf111	C22orf29	CRMP1	ATP6V0C	CNN1		SCAMP3	ELOVL6	TGFB3	DRD5		PLEKHA6	MTERF	CYP1B1	GOT1	EGR1	IBSP	ATP12A	NOP56	HGFAC	GCM2	IL16				ARPC1A	LOC541471	BCL6	CBFA2T2
DCBLD2	LAIR1	RAB6A	FADS2	ANP32E	BREA2		SLC23A2	CP	DUSP27	IVD	GLOD4	GBP3		DNMT3A	IFI30	IVD	CORT	C16orf61	CNPY2	DPAGT1	C20orf12	C2CD3	CRY1	ATP6V0D2	CNN3		SCARF1	EMILIN1	TGFBR1	DRG2		PLG	MTERFD2	CYP24A1	GPC3	EGR2	ICAM1	ATP13A1	NOTCH1	HINT3	GCN1L1	IL1RAP				ARPC1B	LOC642533	BCL7A	CBFA2T3
DCC	LAMP2	RAB8B	FAIM	ANPEP	BRF1		SLC29A2	CPLX2	DUSP7	JAG2	GLT8D1	GCH1		DNMT3B	IFI6	JAK1	COX6C	C16orf62	CNTN5	DPP6	C20orf3	C2orf18	CRYAA	ATP6V1A	CNOT2		SCNN1D	EMP1	TIAL1	DST		PLXNB1	MTG1	CYTH1	GPD1L	EGR3	IDH1	ATP13A2	NPM3	HIPK2	GDF5	IL24				ARPC2	LOC643988	BCL7B	CBL
DCK	LARP4	RABGAP1L	FAM105A	ANTXR1	BRIP1		SLC39A6	CPNE1	DUT	JAK2	GLUD1	GCN1L1		DOCK1	IFIT5	JUND	COX7A2	C16orf71	CNTN6	DPY19L1	C21orf33	C2orf27A	CRYBA1	ATP6V1B2	CNST		SCNN1G	EMR2	TICAM1	DTL		PMS2P1	MTMR3	CYTH3	GPD2	EHMT2	IDS	ATP1A1	NR4A1	HIST1H1E	GEMIN8	IL2RA				ARPC3	LOC644135	BCLAF1	CBR3
DCTD	LASS1	RABL2B	FAM107A	ANTXR2	BRMS1		SLC6A2	CPSF4	DYNC2H1	JDP2	GMFB	GDF15		DOCK3	IFRD1	KCNE3	COX7B2	C16orf88	CNTNAP3B-LIKE	DPY19L4	C21orf7	C2orf42	CRYBB1	ATP6V1C1	CNTFR		SCP2	EMX2	TIMM17A	DTNA		PNOC	MTMR6	DAP3	GPI	EIF3B	IFI16	ATP1B3	NT5E	HIST1H2AE	GFM2	IL2RB				ARPC4	LOC644538	BCOR	CBX1
DCTN1	LBP	RANBP3	FAM129A	ANXA1	BRP44		SLC6A3	CPZ	DYNC2LI1	KBTBD2	GMPS	GFI1		DOK1	IFT52	KCNH2	COX7C	C17orf39	COG4	DR1	C22orf26	C2orf54	CRYGA	ATP6V1F	CNTN2		SEC14L2	ENDOG	TIMM17B	DUOX2		PODXL	MTMR7	DAXX	GPLD1	EIF3I	IFI35	ATP1B4	NTHL1	HIST1H2BG	GGTA1	IL32				ARPC5	LOC645195	BCORL1	CBX2
DCTN2	LCOR	RAP1B	FAM134A	ANXA11	BRPF1		SLC6A6	CR1	DYNLT1	KCNH2	GNAI1	GFM1		DRD4	IFT57	KCNK6	CPE	C17orf60	COL1A1	DRAM1	C22orf28	C2orf72	CRYGB	ATP6V1G3	COBL		SEC23B	ENDOU	TM2D1	DUSP21		POLD3	MVP	DBC1	GPNMB	EIF4A3	IFNA16	ATP2A3	NUDT9	HIST1H2BK	GIMAP7	IL4R				ARPC5L	LOC728769	BDKRB1	CBX4
DCTN6	LEFTY2	RAPGEF1	FAM13A	ANXA2	BSG		SLC9A6	CRABP1	DYSF	KCNH8	GNG10	GFM2		DRG2	IFT74	KCNMA1	CPEB3	C17orf62	COL4A1	DRD2	C22orf29	C3	CRYGC	ATP8A1	COBLL1		SEMA3C	ENPEP	TMCO1	DUSP8		POLR2H	MXRA7	DBF4	GPR143	EIF5	IFNA6	ATP2B2	NUFIP2	HIST1H3H	GINS4	IL6				ARPP19	LOC728800	BDKRB2	CCBL1
DDOST	LEPRE1	RASSF8	FAM13C	ANXA2P1	BSN		SLCO2A1	CRADD	E2F1	KCNK2	GNPAT	GGH		DROSHA	IGF1R	KCTD2	CPEB4	C17orf71	COL5A2	DRD4	C2CD3	C3orf14	CRYGD	ATP8B3	COBRA1		SEMA6A	EPB41	TMEM109	DUSP9		POLR3D	MYB	DBI	GPSM2	ELANE	IFNGR2	ATP2B3	NUP210	HLA-DRB4	GIT2	IL6R				ARRB2	LOC729082	BET1	CCDC106
DDR1	LEPROT	RB1CC1	FAM149A	ANXA2P2	BST2		SLK	CRAT	E4F1	KCTD1	GOLGA4	GLOD4		DSCR3	IGF2R	KDM4A	CPLX1	C18orf10	COL6A1	DSC2	C2orf42	C3orf52	CSDA	ATP9A	COG3		SEPHS2	EPB41L2	TMEM123	DUT		POP4	MYC	DCAF10	GPSM3	ELF1	IGFBP3	ATP2B4	ODC1	HMCN1	GJC1	IL6ST				ARSA	LOC730098	BET1L	CCDC6
DDX18	LGALS8	RBBP6	FAM173A	ANXA2P3	BTAF1		SMAD1	CREB1	EAF2	KDM5A	GOLGB1	GLT8D1		DTL	IGJ	KDM6B	CPLX3	C18orf25	COMT	DSC3	C2orf54	C4BPA	CSDC2	ATPBD4	COG5		SERPINB5	EPB41L3	TMEM194A	DYNLL1		POU2F1	MYCN	DCAF5	GPX3	ELF3	IGFBP5	ATP5B	OS9	HMGCL	GJD2	IL7				ARSE	LOC81691	BFAR	CCDC9
DDX21	LIF	RBFOX1	FAM69A	ANXA3	BTBD10		SMAD7	CREB3	ECSCR	KIAA0101	GPM6B	GLUD1		DUOX2	IL11RA	KIAA0100	CPNE8	C18orf8	COPA	DSCC1	C2orf72	C4BPB	CSE1L	ATPIF1	COG7		SERPINB8	EPHA1	TMEM63A	DYNLT1		POU2F3	MYO1B	DCAF7	GRK6	ELK1	IGHA1	ATP5C1	OTUB1	HMHB1	GLA	IMPDH1				ARSF	LOC92659	BFSP2	CCKBR
DDX3X	LIG1	RBMS1	FAM82A2	ANXA4	BTBD7		SMARCA1	CREB3L1	EDIL3	KIAA0247	GPNMB	GMFB		DUSP12	IL15	KIAA0141	CPPED1	C19orf10	COPG	DSCR6	C3orf14	C4orf19	CSF2RB	ATR	COL1A2		SET	EPHA2	TMX4	DYNLT3		POU3F1	MYO1F	DCAF8	GRM4	ELL2	IGHM	ATP5D	PA2G4	HNRNPD	GLCE	INPP4A				ARSJ	LONRF3	BGN	CCL17
DDX5	LIMS1	RCAN3	FAM82B	ANXA5	BTD		SMARCD3	CRELD1	EEA1	KIAA0319	GPR183	GMPS		DUSP2	IL15RA	KIAA0182	CPSF3	C19orf2	COPS6	DSG1	C3orf52	C5AR1	CSN2	ATRIP	COL3A1		SF3B2	EPHB2	TNFRSF10B	DYRK1A		PPBP	MYO5A	DCBLD1	GRSF1	ELMO1	IGJ	ATP5E	PAK2	HOXA2	GLG1	INSR				ART3	LOXL1	BHLHE40	CCL2
DECR1	LIN7C	RFESD	FAM89B	ANXA7	BTG1		SMG7	CRHR2	EFCAB7	KIAA0355	GPSM2	GNAI1		DUSP23	IL17A	KIAA0195	CPXCR1	C19orf21	COPS7A	DSG3	C4BPA	C5orf15	CSN3	ATRN	COL4A1		SFT2D2	EPHB4	TNFRSF21	DYSF		PPFIA1	NAB2	DCBLD2	GSN	ELN	IGKC	ATP5F1	PARP1	HOXA5	GLIPR1	IRAK1				ART4	LPHN1	BHLHE41	CCL20
DEFA6	LMO2	RGMB	FANCA	AP1AR	BTLA		SNAP25	CRIP2	EFHC1	KIAA0391	GPX3	GNG10		DUSP4	IL22RA1	KIAA0196	CPXM2	C19orf24	COPS7B	DSP	C4BPB	C5orf30	CSNK1G2	ATRX	COL4A3BP		SFXN1	EPHB6	TNPO3	E2F4		PPFIBP1	NAE1	DCLRE1A	GSPT1	EML1	IGLL5	ATP5G1	PARP14	HOXD8	GLRA3	IRF1				ARTN	LRRC17	BICD1	CCL23
DEFB4A	LMX1B	RIN2	FANCE	AP1B1	BTN2A2		SNRNP27	CRK	EFHD2	KIAA1147	GPX4	GNPAT		DUX1	IL33	KIAA0226	CRADD	C19orf56	COPS8	DST	C4orf19	C6orf106	CSNK2A1	ATXN10	COL4A4		SHROOM2	EPHX1	TNR	E2F8		PPP1CC	NAGPA	DCTN6	GSS	EMP1	IKZF1	ATP5G3	PBK	HOXD9	GLRX2	IRF2				ASAH1	LRRC18	BICD2	CCL25
DEK	LNPEP	RNF111	FANCI	AP1G1	BTN3A1		SNRNP70	CRTAM	EFNB1	KIAA1161	GRB10	GOLGA4		DYNC1LI1	IMPACT	KIAA0232	CRB1	C19orf6	COQ3	DSTYK	C5AR1	C6orf108	CSNK2A2	ATXN1L	COL5A2		SIGMAR1	EPHX2	TOR1A	ECE2		PPP2R5C	NAP1L4	DCUN1D4	GSTO1	EMP2	IL1R1	ATP5H	PCNA	HRH3	GLT25D2	IRF3				ASAP1	LRRC45	BIN2	CCL5
DFFA	LOC100128893	RNF138	FARP1	AP1G2	BTNL9		SNRPD2	CRTC1	EHMT2	KIAA2013	GRIA2	GOLGB1		DYSF	INSIG2	KIAA0355	CREM	C19orf60	CORO7	DTL	C5orf15	C6orf48	CSNK2B	ATXN2	COL7A1		SIRPA	EPR1	TP53BP1	ECT2		PPY	NCAM1	DDC	GTF2A2	EMP3	IL2RG	ATP5I	PCOLCE2	HSD11B2	GLT8D1	IRF4				ASAP2	LRRC46	BIRC5	CCNB1
DGCR11	LOC100129380	RNF167	FBN2	AP1S1	BUB1		SNTA1	CRX	EIF1AX	KIF24	GRIK3	GPI		E2F1	IRF1	KIAA0485	CRIP1	C19orf61	COTL1	DUOX1	C5orf4	C7orf23	CSRP3	ATXN2L	COL8A1		SIVA1	EPS15	TRAF5	EDA		PRIM2	NCBP2	DDO	GTF2E1	EMR1	IL7R	ATP5J	PDCD10	HSP90AA1	GNAQ	IRF8				ASAP3	LRRC7	BIRC7	CCNC
DGCR2	LOC100129510	RNF43	FBXL5	AP1S2	BUB3		SNX19	CRY2	EIF2AK2	KIN	GRSF1	GPM6B		EBP	IRGQ	KIAA0664	CRISP1	C19orf66	COX10	DUSP1	C7orf42	C7orf42	CSTA	ATXN3	COMMD10		SLA	EPS8	TRAM1	EDDM3A		PRKAB2	NCK1	DDX11	GTF2E2	EN2	ILK	ATP5J2	PDCD5	HSPA14	GNAT1	IRF9				ASB1	LTA4H	BLM	CCND3
DGKA	LOC100129884	RPL14	FBXO2	AP1S3	BUD13		SON	CRYBB3	EIF3K	KLHL3	GSPT1	GPNMB		ECHDC2	ISL1	KIAA1429	CRISP2	C1GALT1	COX17	DUSP11	C7orf44	C7orf44	CSTF1	ATXN7	COPA		SLC12A4	ERBB2	TRAPPC3	EDF1		PROCR	NCK2	DDX12	GZMM	ENG	INHBA	ATP5L2	PDGFRA	HSPC157	GNB3	IRS1				ASB4	LY6H	BLMH	CCNF
DGKE	LOC100129931	RPS3A	FBXO28	AP2A1	BUD31		SP2	CSDA	EIF4E2	KLHL5	GSS	GPR109A		ECM2	ITCH	KIAA1430	CRISPLD1	C1orf112	COX5B	DUSP12	C7orf49	C8A	CSTF2	ATXN7L1	COPG2		SLC17A9	ERBB3	TRIM23	EEF1E1		PSG1	NCKAP1L	DDX18	H1F0	ENO1	INPP4B	ATP5O	PDHB	HSPD1	GNPTG	ISG15				ASB8	LYNX1	BLVRA	CCNH
DHRS2	LOC100288142	RPS6KA2	FBXO3	AP2A2	BYSL		SPG7	CSHL1	EIF5A	KRIT1	GSTA2	GPR183		ECT2	ITFG1	KIAA1539	CROCCP2	C1orf115	CPA4	DUSP7	C7orf68	C8orf4	CTCF	AUH	COPS2		SLC1A7	ERCC2	TRIM25	EFNA5		PSMA1	NCOR2	DDX23	H2AFX	ENPP2	INSL4	ATP5SL	PDIA4	HTN3	GOPC	ITGA3				ASCC2	LZIC	BLZF1	CCNI
DHX8	LOC100288152	RPS6KB1	FBXO38	AP2B1	C10orf10		SPINK1	CSK	ELAVL1	KRT17	GSTM2	GPSM2		EDC3	ITGA9	KIF1A	CRY2	C1orf144	CPD	DVL1	C8G	C8orf44	CTLA4	AUP1	COPS7A		SLC23A2	ERCC5	TRIM29	EFR3B		PSMA3	NCSTN	DDX39	H2AFZ	EPAS1	INTS9	ATP6AP1L	PDS5A	IBA57	GOSR2	ITGA4				ASCC3	MAFG	BMP1	CCNT1
DIS3	LOC100505854	RRN3P3	FBXO5	AP2M1	C10orf11		SPOCK2	CSNK1D	ELFN2	KRT19	GSTM3	GPX2		EDEM2	ITGB1BP1	KIF22	CRYAB	C1orf183	CPM	DVL2	C8orf4	C8orf55	CTNNB1	AURKA	COPZ2		SLC25A20	ERF	TRIO	EGR1		PSMA4	NF2	DDX46	HADH	EPCAM	IP6K1	ATP6V0A1	PEA15	ICK	GPATCH4	ITGAE				ASCL3	MAGEA6	BMP15	CCNT2
DLAT	LOC100505881	RUFY2	FBXO9	AP2S1	C10orf118		SPR	CSNK1G2	ELK3	KRT34	GSTM4	GPX3		EDF1	ITGB3BP	KIF3B	CRYGC	C1orf38	CPSF1	DYNC2LI1	C8orf44	C9orf3	CTPS	AURKB	COQ10A		SLC25A33	ESD	TRIP11	EHD2		PSMB4	NFATC3	DDX5	HAS3	EPHA1	IQGAP2	ATP6V0A4	PECAM1	IER2	GPLD1	ITGAL				ASF1A	MAGEB4	BMP2	CCPG1
DLD	LOC100506025	RUNX1T1	FCF1	AP3B1	C10orf137		SRD5A1	CSNK2A1	ELL	KRT5	GSTO1	GRB10		EED	ITGB4	KISS1	CSE1L	C1orf56	CPSF4	DYNLRB1	C9orf125	C9orf68	CTR9	AURKC	COQ2		SLC25A44	ESPL1	TRPC1	EHHADH		PSMB7	NFYB	DDX6	HBZ	EPHA5	IRX4	ATP6V0B	PEX1	IFFO2	GPR176	ITGB5				ASF1B	MAML2	BMP2K	CCR1
DLG1	LOC100506765	RYR2	FCGR1B	AP3B2	C10orf54		SRP72	CSPG4	ELMOD1	KRT73	GSTP1	GRIA2		EEF1A1	ITGB8	KL	CSGALNACT2	C1orf61	CRAT	DYRK1A	C9orf16	C9orf9	CTRB1	AVEN	CORO2A		SLC26A3	ESYT1	TSC22D3	EIF1AY		PSMC4	NHP2	DEDD	HCCS	EPHB4	ITGA1	ATP6V1B1	PGD	IFIT1	GPR182	ITGB7				ASGR1	MAMSTR	BMP4	CCR4
DLST	LOC100507206	SAMD3	FCGR2B	AP3D1	C10orf76		SRSF5	CSRP3	EMILIN1	KSR2	GTPBP4	GRIK3		EEF2	IVNS1ABP	KLF2	CSRNP2	C1orf95	CRB1	DYRK2	C9orf3	C9orf95	CTSB	AVPR1A	COX7A2		SLC26A6	ETF1	TSPAN5	EIF3J		PSMD7	NIPA2	DEGS1	HCFC1	EPR1	ITGA9	ATP6V1C1	PGRMC2	IFIT2	GPR3	ITM2B				ASL	MAN1A2	BMP5	CCRL2
DLX4	LOC144438	SAMD4B	FEM1B	AP3M1	C10orf78		SRSF7	CST6	EMP3	LACTB2	GYG1	GRSF1		EFEMP2	JAG2	KLF3	CSRP2	C1QB	CRCP	DZIP3	C9orf31	CA10	CTSE	AWAT2	CPEB4		SLC2A13	ETV5	TSPYL4	EIF3K		PTGER3	NME1	DEK	HDAC2	EPRS	ITGAL	ATP6V1C2	PHB2	IFT80	GPR39	ITSN2				ASMTL	MAN2A2	BMP7	CCS
DMD	LOC148696	SBF2	FEM1C	AP3M2	C10orf79		SRSF9	CT62	EN2	LAMC1	GYPB	GSPT1		EIF2B4	JAK2	KLF4	CST8	C1R	CREB3	EBNA1BP2	C9orf40	CA12	CTSG	AXIN1	CPM		SLC2A3	EVPL	TTLL12	EIF4B		PTMS	NOP2	DENND2D	HERPUD1	EPS15	ITGAX	ATP6V1H	PHKB	IGLL1	GPR45	JAK2				ASMTL-AS1	MAP3K11	BMP8A	CCT2
DMPK	LOC152217	SCAMP5	FEN1	AP3S1	C10orf82		SSFA2	CTAG2	ENPEP	LAPTM5	GZMA	GSS		EIF2C2	JARID2	KLHL2	CST9L	C1S	CREB3L1	ECM1	C9orf68	CA14	CTSK	AXIN2	CPNE1		SLC31A2	EVX1	TUBA4A	EIF4E		PTN	NOP56	DEPDC5	HIF1A	ERBB3	ITIH1	ATP8A1	PIF1	IGSF10	GPR64	JUN				ASNA1	MAP3K2	BMP8B	CCT3
DMWD	LOC155060	SCML2	FERMT1	AP3S2	C10orf84		SSTR2	CTBP1	ENTPD2	LARP4	H1F0	GSTA2		EIF2S2	JUN	KLRC2	CSTF2T	C2	CRHR1	ECT2	C9orf7	CA2	CTSL1	AXL	CPNE6		SLC35B1	EXPH5	TUG1	ELK1		PTPN6	NOS2	DERL1	HIST1H1E	ERCC1	ITK	ATP8A2	PIK3CG	IK	GPR97	JUNB				ASNS	MAP4K4	BMPR1A	CCT4
DNA2	LOC255512	SCN2A	FEZ1	AP4B1	C10orf88		ST13	CTH	ENTPD4	LARP7	H2AFV	GSTM2		EIF3C	KAZN	KPNA1	CSTF3	C20orf11	CRIP1	EDA	C9orf9	CAB39L	CUL2	AZGP1	CPSF1		SLC39A6	EXT1	TXK	EML2		PTPRC	NOV	DFFA	HIST1H3H	ERCC2	ITSN2	ATP8B1	PKIA	IKZF2	GPSM2	JUP				ASNSD1	MAPK1	BMPR2	CCT5
DNAJC7	LOC285178	SCN3B	FGF12	AP4M1	C10orf99		ST14	CTNNA1	EPB41L1	LASS4	H2AFX	GSTM3		EIF3D	KCNJ15	KPNA3	CSTL1	C20orf111	CRIP2	EDEM2	C9orf95	CABIN1	CUL3	AZI2	CPSF6		SLC9A5	EXT2	UBE2V2	EMP2		PTPRD	NOX1	DFNA5	HIST1H4B	ERCC3	JAK3	ATP9A	PKMYT1	IL10	GRAMD4	KCNN3				ASPA	MAPKAP1	BMX	CCT6A
DNASE1L1	LOC285708	SDC1	FGFR2	AP4S1	C11orf10		ST3GAL1	CTR9	EPHB2	LATS2	HAL	GSTM4		EIF3G	KCNJ3	KPNA6	CTAGE5	C20orf20	CRKL	EEF1D	CA10	CABYR	CXCL1	AZIN1	CPT1A		SLC9A6	EYA2	UBE3C	ENC1		PTPRF	NPC2	DGCR11	HIST1H4C	ERCC4	JUN	ATP9B	PKN2	IL17RD	GRIK4	KCTD3				ASPH	MARVELD3	BNC1	CCT7
DNM1	LOC285812	SDCBP	FGL2	APAF1	C11orf45		ST3GAL2	CTSC	EPHX1	LDLR	HARS2	GSTO1		EIF3L	KCNMB3	LAD1	CTNNA2	C20orf3	CROT	EFCAB11	CA12	CACNB3	CXCL12	B2M	CPT1B		SLCO5A1	EYA3	UBXN4	ENDOG		PTPRS	NPRL2	DGCR14	HIVEP1	ERF	JUND	ATPAF2	PLCXD1	IL1F8	GRM2	KIAA0430				ASPHD1	MBOAT7	BNIP1	CCT8
DOC2A	LOC388630	SEC23IP	FHL1	APBA1	C11orf48		STAM	CTSD	ERAP2	LGALS4	HAT1	GSTP1		EIF4E2	KCNQ1	LAMA5	CTNNAL1	C21orf33	CRTAC1	EFHC2	CA2	CACNG4	CXCR1	B3GALNT2	CR1L		SMARCC2	F10	UNC13A	ENGASE		PVALB	NPTN	DGKG	HLA-A	ERG	JUP	ATPBD4	PLK4	IL1RAP	GSK3B	KIAA1033				ASPM	MCF2	BNIP3L	CD14
DPYSL2	LOC440600	SEMA6A	FIBP	APBA2	C11orf54		STMN2	CTSF	ERBB2	LGALS7	HCFC1	GTPBP4		EIF4G1	KCNS3	LARP1B	CTR9	C21orf59	CRYAB	EFNA1	CA5A	CACYBP	CXCR3	B3GALTL	CR2		SMOC1	F13A1	USO1	ENSA		PVR	NQO2	DGKI	HLA-DMA	ERVK6	KAT2B	ATPIF1	PLXNB1	IL21R	GSX1	KIAA1370				ASPN	MED24	BOK	CD151
DRAP1	LOC554202	SENP5	FKBP1A	APBA3	C11orf57		STOM	CTSH	ERCC1	LGI3	HCK	GUK1		ELANE	KDSR	LCMT1	CTSB	C22orf26	CS	EFS	CAB39L	CADM1	CXCR5	B3GAT1	CRADD		SMR3B	F2	USP4	EPAS1		PWP1	NR2C1	DGKZ	HLA-DPB1	ESD	KCNA4	ATRN	PMAIP1	IL22RA2	GTF2A2	KIF11				ASPSCR1	MED4	BPESC1	CD160
DRD1	LOC644617	SEPHS1	FLCN	APBB1	C11orf70		STX1A	CTSK	ERCC2	LHFP	HDAC2	GYG1		ELAVL1	KHDRBS3	LDB3	CTSF	C22orf28	CSAD	EGR4	CABIN1	CADM3	CYB561	B3GAT3	CRAMP1L		SMURF2	FADD	USPL1	EPB42		PYGL	NR2F1	DHCR24	HLA-DQA1	ESRRA	KCNA5	ATRNL1	PNOC	IL2RB	GXYLT2	KLF10				ASRGL1	METT5D1	BPI	CD1E
DRD2	LOC728377	SERPINA1	FLJ11710	APBB1IP	C12orf11		STXBP1	CTSL1	EREG	LIAS	HEXB	GYPB		ELF4	KIAA0090	LDHC	CTSL2	C2CD2L	CSDA	EHD1	CABP1	CADM4	CYB5A	B3GNT1	CRBN		SNX24	FADS1	VAMP1	EPHB1		RAB27A	NRAS	DHCR7	HLA-DQB1	ETF1	KCNJ15	ATXN10	PNP	ILK	GZMH	KLF13				ASS1	MEX3D	BPNT1	CD2
DRG2	LONRF1	SERPINA4	FLT3LG	APBB2	C12orf23		SUPT5H	CTSO	ERI1	LIF	HIF1A	GZMA		ELOVL2	KIAA0101	LEFTY2	CUL2	C2CD3	CSDC2	EHD3	CACNA1D	CALB2	CYCS	B3GNT2	CREB3L2		SOCS1	FADS2	VASP	EPOR		RAB2A	NRXN2	DHODH	HLA-E	ETS1	KCNJ4	ATXN2L	PNRC1	IMPDH2	H6PD	KLF6				ASXL1	MGC34800	BPTF	CD200
DSC2	LOXL2	SETX	FMO1	APBB3	C12orf32		SYP	CTTN	ERMN	LIFR	HIST1H2AC	H1F0		ENAM	KIAA0182	LEPREL4	CUTA	C2orf18	CSF2RB	EHD4	CACNA1G	CALM1	CYFIP1	B3GNT3	CREBBP		SP110	FAIM3	VCAM1	EPS8L3		RAB3GAP1	NSDHL	DHRS12	HLF	ETV1	KCNMA1	ATXN7	POLD1	ING3	HACE1	KLHL5				ATAD2	MICALL2	BRAF	CD24
DUSP1	LPAR1	SF1	FNDC3B	APC	C12orf4		SYT11	CUL1	ERN1	LIN37	HIST2H2BE	H2AFV		ENO1	KIAA0355	LEPROTL1	CWC15	C2orf54	CSRP2	EIF2AK1	CACNA1H	CALM3	CYFIP2	B3GNT7	CREBZF		SPAG1	FAM105A	VEGFC	ERAP1		RAB4A	NUDT21	DHX15	HLTF	ETV3	KDSR	ATXN7L1	POLD2	INPP4B	HAL	KLHL6				ATAD2B	MIPEP	BRAP	CD27
DUSP6	LPIN1	SFRS18	FOXC2	APC2	C12orf45		TALDO1	CUL4B	ERO1L	LIPA	HLA-A	H2AFX		ENOPH1	KIAA0776	LGALS14	CWC27	C3	CTBP1	EIF2S2	CACNB3	CALML3	CYLC1	B4GALNT3	CRHBP		SPINK7	FAM114A1	VPS41	ERBB3		RAB5A	NUTF2	DHX38	HMGA1	ETV4	KEL	ATXN7L3	POLE	INPP5A	HBEGF	KRT18				ATAD3A	MKI67IP	BRCC3	CD2BP2
DUT	LRCH3	SH3GLB1	FOXI1	APEH	C12orf48		TARBP2	CXCL5	ERRFI1	LIPG	HLA-B	HAL		ENPEP	KIAA0894	LHFPL2	CXCL16	C3AR1	CTBP2	EIF3B	CACNG3	CALML4	CYLC2	B4GALNT4	CRISPLD1		SPOCD1	FAM131A	VPS52	ERBB4		RAB8A	OAZ1	DHX40	HMGB2	ETV5	KIAA0020	AUP1	POLE2	INPP5F	HBP1	LAG3				ATAT1	MLLT1	BRD2	CD300C
DYNC2H1	LRRC16B	SH3TC2	FOXJ3	APEX1	C12orf52		TBC1D5	CXCR1	ESR2	LIX1L	HLA-DMB	HARS2		ENTPD1	KIF20B	LHX	CYB5A	C3orf14	CTDSP2	EIF4E	CACNG4	CALML5	CYP11A1	B4GALT1	CRLS1		SRC	FAM171A1	VSNL1	ERC1		RAC2	OCLN	DHX57	HMGCS2	ETV6	KIAA0101	AURKA	POLG2	IQCG	HBXIP	LAIR1				ATF1	MMP2	BRD3	CD34
DYNLT3	LRRC36	SHE	FPR1	APEX2	C12orf65		TBCB	CXCR2	ESRRB	LMAN1	HLA-DOA	HAT1		ENTPD2	KIF21B	LHX1	CYB5D2	C3orf52	CTSC	EIF4G1	CACYBP	CALR	CYP11B2	B4GALT4	CROCCP3		SRF	FAM179B	WDHD1	ERICH1		RAD23B	OGFR	DICER1	HMGN3	EVI2B	KIAA0195	AURKAIP1	POLI	IRS1	HBZ	LAMP1				ATF2	MNT	BRD4	CD37
DYRK1A	LRRK2	SHROOM1	FRMD4B	APH1A	C12orf66		TCEA2	CXCR5	ETNK1	LMAN2	HLA-DPA1	HCFC1		ENTPD5	KIR2DL2	LIG1	CYB5R1	C4BPA	CTSE	EIF4G2	CADM1	CAMK1D	CYP21A2	B4GALT5	CRYM		SRGAP3	FAM189A2	WNT4	ERP29		RAD50	OLFML2A	DIDO1	HMGN4	EWSR1	KIAA0226	AURKB	POLQ	IRX2	HDDC3	LAT				ATF3	MOB2	BRD9	CD4
DYRK2	LTBR	SIGMAR1	FRY	APH1B	C13orf18		TCEAL1	CXorf27	EVC	LMO2	HLA-DPB1	HCK		EP400NL	KIR2DL4	LIMCH1	CYB5R2	C4BPB	CTSH	ELAC2	CADM3	CAMK2B	CYP24A1	BAALC	CSAD		SRP19	FAM189B	XPO1	ERP44		RAD51L1	ORC1	DIO2	HMHA1	EXTL2	KIAA0247	AURKC	PPAT	ISM1	HEBP2	LBH				ATF4	MPP7	BRDT	CD40
E2F1	LTN1	SIRPA	FRZB	API5	C13orf23		TCF3	CYB5A	EVI5L	LMO4	HLA-DQA1	HDAC1		EPHB1	KLHL20	LIMS3	CYB5R3	C4orf19	CTSO	ELK3	CADM4	CAMKMT	CYP27A1	BAAT	CSGALNACT1		ST5	FAM190B	XYLT1	ETFA		RAD54L	ORC2	DIRAS2	HMMR	EYA1	KIF14	AVL9	PPEF1	ISY1	HECA	LBR				ATF5	MPPED1	BRE	CD44
E2F5	LYSMD3	SLC10A7	FUCA1	APIP	C13orf30		TCF4	CYB5B	EVX1	LOC100129380	HLA-DQB1	HDAC2		EPN2	KLHL36	LIPA	CYP17A1	C5	CTSS	ELL2	CALB1	CAMLG	CYP2A13	BACE1	CSGALNACT2		STIP1	FAM193A	ZBED1	ETV1		RAD54L2	ORC5	DKC1	HMOX2	F10	KIF1A	AWAT2	PPIB	ITGA5	HECW2	LCK				ATF6	MPPED2	BRF1	CD46
EBI3	MAFF	SLC12A2	FUT9	APLN	C13orf33		TFAM	CYBA	EXOSC4	LOC100129510	HLA-DRA	HEXB		EPRS	KLK1	LMCD1	CYP26B1	C5AR1	CTSZ	EML3	CALB2	CAMSAP1	CYP2A6	BACH1	CSNK1G3		STMN1	FAM38A	ZBTB6	EWSR1		RAN	OS9	DLAT	HNF1A	F13A1	KIF22	AXIN1	PPM1A	ITGB1BP2	HERC4	LDHA				ATF6B	MPV17	BRF2	CD47
ECHS1	MAGEA8	SLC13A1	FXYD6	APLP1	C13orf38		TGFB3	CYC1	EYA2	LOC100129794	HLA-DRB1	HIF1A		EPS15	KLRD1	LMNA	CYP2F1	C5orf15	CTTN	EMP1	CALCOCO1	CAMTA1	CYP2C18	BACH2	CSPG5		STOML2	FAM3C	ZBTB7A	EXD3		RASSF8	OSBP	DLD	HNMT	F5	KIF23	AXIN2	PPM1D	ITIH2	HES2	LEPROTL1				ATF7	MPZL1	BRIX1	CD48
EDEM1	MAGEB3	SLC15A1	FYB	APLP2	C13orf39		TH	CYFIP1	EZR	LOC100130428	HLA-E	HIST1H4B		EPYC	KPNB1	LMNB2	CYP2R1	C5orf30	CUEDC1	EMP2	CALM1	CANT1	CYP2C19	BAD	CSPP1		STT3B	FAM89B	ZEB1	EZH2		RBBP6	P2RX4	DLG2	HNRNPA1	F7	KIF2A	AZGP1	PPP1CA	ITPR1	HEXDC	LGALS1				ATF7IP	MRI1	BRP44L	CD59
EDNRA	MAGEF1	SLC17A1	FYN	APOA1	C14orf1		THBS1	CYFIP2	F13A1	LOC100130899	HMBS	HLA-A		ERBB3	KRT10	LMO7	CYTH1	C5orf4	CUL7	ENDOD1	CALM3	CANX	CYP2C9	BAG1	CST7		SUCLA2	FANCC	ZFR	F2		RBL2	P4HA1	DLGAP5	HNRNPA2B1	F8	KISS1	AZI2	PPP2R1A	ITSN1	HGSNAT	LHFPL2				ATG12	MRPL1	BSG	CD63
EED	MAL2	SLC20A1	G0S2	APOA1BP	C14orf102		THBS4	CYLC2	F13B	LOC100131112	HMGA1	HLA-B		ERBB4	KRT20	LOC100129884	CYTH3	C6orf106	CUTC	ENDOU	CALML3	CAP1	CYP2D6	BAG3	CSTA		SULF2	FANCI	ZIC1	F2RL1		RBMS3	P4HA2	DLK1	HNRNPC	FABP4	KLHDC3	AZIN1	PPP2R4	JAZF1	HIST1H1C	LILRA2				ATG14	MRPL40	BTBD1	CD68
EEF1A1	MAN1A2	SLC24A2	GABARAPL2	APOBEC3B	C14orf104		THOP1	CYP11A1	F2RL2	LOC100131551	HMGA2	HLA-DOA		ERCC1	KRT23	LOC100129973	CYTIP	C6orf108	CXCL1	ENGASE	CALML4	CAPN1	CYP2E1	BAG4	CSTF2T		SUMO3	FAP	ZNF148	F2RL3		RCAN2	P4HB	DMD	HNRNPU	FABP5	KLK1	AZU1	PPP2R5D	JPH2	HIST1H2BK	LILRA4				ATG2A	MRPL43	BTBD7	CD74
EEF1B2	MAP3K2	SLC25A13	GABBR2	APOBEC3C	C14orf118		THRA	CYP19A1	FABP2	LOC100131564	HMGB1	HLA-DPA1		ERGIC1	KRT6B	LOC100132707	DAB2IP	C7orf42	CXCL2	ENO1	CALML5	CAPN2	CYP3A4	BAG5	CSTF3		SUPT7L	FARP1	ZNF202	F5		RCE1	PAK2	DNA2	HOXA1	FAM189A2	KLK7	B2M	PPP3CA	KAT2B	HLA-DQB2	LIMD2				ATG3	MTCH2	BTD	CD79A
EEF1G	MAPK14	SLC25A16	GABRB1	APOBEC3F	C14orf119		THRB	CYP1A1	FAM120AOS	LOC100287049	HMGCL	HLA-DPB1		ERMAP	KTN1	LOC100190939	DACH1	C7orf68	CXCL3	ENO2	CALU	CAPN7	CYP3A7	BAG6	CTBP1		SYT17	FARSA	ZNF211	FADS3		RECQL5	PAK7	DNAJB4	HOXD3	FAM190B	KLRK1	B3GALNT2	PPP4C	KCNC4	HLCS	LIMK2				ATG4A	MTMR3	BTG1	CD79B
EEF2	MAPRE3	SLC25A45	GADD45A	APOBEC3G	C14orf126		THRSP	CYP1A2	FAM135B	LOC100505532	HMGCS2	HLA-DQA1		ERO1L	L3MBTL1	LOC100216546	DAZAP1	C8A	CXCL6	ENOX1	CAMK1D	CAPN9	CYP4A11	BAHCC1	CTDP1		TAF13	FAS	ZNF254	FAIM		REN	PARP1	DNAJC11	HPGD	FAM193A	KNTC1	B3GALT4	PRDX6	KCNH2	HMGCS2	LITAF				ATG4B	MTMR8	BTG2	CD8B
EFNA3	MASP1	SLC26A4	GAL3ST4	APOBR	C14orf135		TIAM1	CYP26A1	FAM136A	LOC100505549	HMOX1	HLA-DQB1		ESM1	LAIR2	LOC100288142	DAZL	C8G	CYB561D2	ENOX2	CAMK1G	CAPNS1	CYTH1	BAI3	CTGF		TAF7	FAT1	ZNF282	FAM105A		RET	PART1	DNAJC13	HPRT1	FAM53B	KPNA2	B3GALT6	PRELID1	KCP	HMOX1	LMNB1				ATG5	MUC5AC	BTG3	CD97
EFNB3	MAST4	SLC26A7	GALC	APOC1	C14orf143		TLE2	CYP2A7	FAM138C	LOC100505933	HN1L	HLA-DRA		ESPL1	LAMA5	LOC100288432	DBF4	C8orf4	CYBA	ENSA	CAMK2B	CAPZB	CYTH2	BAIAP2L2	CTH		TBC1D14	FBLN1	ZNF318	FAM116B		RFC1	PCDH9	DNAJC4	HPS1	FAP	KPNA5	B3GAT1	PRKCB	KCTD20	HNRNPA3	LMO2				ATG9A	MUC5B	BTK	CD99
EFR3A	MATR3	SLC27A4	GALNS	APOC2	C14orf147		TLK2	CYP2C19	FAM161A	LOC100505964	HNRNPA1	HLA-DRB1		ESR1	LAP3	LOC100505933	DBF4B	C8orf44	CYFIP1	ENTPD3	CAMK2G	CARD10	CYTIP	BAK1	CTNNA1		TBL1XR1	FBXO46	ZNF787	FAM117A		RGS19	PCDHB11	DNAJC7	HRSP12	FAS	KRT4	B3GAT2	PRKCQ	KDM4C	HNRNPD	LOC100131564				ATHL1	MYBL1	BTN2A1	CDC20
EFTUD2	MBD1	SLC35B4	GALNT1	APOD	C14orf166		TMED10	CYP2C9	FAM173B	LOC100506385	HNRNPU	HLA-E		ESR2	LAPTM4B	LOC151146	DBI	C8orf55	CYHR1	ENTPD7	CAMSAP1	CARD14	DAO	BANF1	CTNNA2		TBL1Y	FBXO9	ZPBP	FAM120A		RHCE	PCDHB17	DNAJC8	HSD17B1	FASLG	KRT6A	B3GAT3	PRKDC	KIAA0125	HOXA11-AS1	LOC155060				ATIC	MYF5	BTN2A2	CDC25A
EGFR	MBLAC2	SLC35E3	GALNT2	APOE	C14orf37		TMEFF1	CYP2F1	FAM20A	LOC100506409	HOXB5	HLF		ESRP1	LARS	LOC151162	DCAF10	C9orf125	CYP11A1	ENY2	CAMSAP1L1	CARD8	DAP3	BAP1	CTNND2		TBR1	FBXW11		FAM136A		RHEB	PDE4B	DNAJC9	HSD17B2	FASTK	KRT6C	B3GNT2	PRMT1	KIAA0196	HOXB1	LOC220594				ATM	MYL4	BTN2A3	CDC25B
EGR1	MBNL3	SLC43A1	GALNT3	APOH	C14orf38		TMEM11	CYP3A4	FAM21B	LOC100506495	HOXD1	HMGA1		ESYT1	LASS6	LOC388692	DCAF17	C9orf16	CYP11B2	EPAS1	CANT1	CARS	DAPK1	BARD1	CTSB		TCF15	FCER1A		FAM13A		RHO	PDE4DIP	DNASE1	HSD17B8	FBLN2	KRT81	B3GNT3	PRPF31	KIAA0368	HOXB13	LPP				ATMIN	MYL6B	BTNL3	CDC27
EHHADH	MDH1	SLC45A4	GALNT7	APOL1	C15orf23		TMEM187	CYP3A5	FAM21C	LOC100506686	HPN	HMGA2		ETS1	LBH	LOC401022	DCAF6	C9orf3	CYP17A1	EPB41	CANX	CARS2	DARS	BASP1	CTSC		TH	FCGR2A		FAM188A		RHOD	PDE5A	DNASE1L1	HSF1	FBP1	KRT86	B3GNT4	PRPS1	KIAA0562	HOXB2	LRMP				ATN1	NAF1	BTNL8	CDC34
EIF2B1	MDK	SLC4A11	GAPDH	APOL4	C15orf39		TNFSF4	CYP3A7	FAM3D	LOC100507043	HS3ST1	HMGB1		ETV3	LCK	LOC729991	DCHS2	C9orf38	CYP2A6	EPB41L2	CAP1	CASK	DAXX	BAX	CTSZ		THUMPD3	FCN2		FAM189A2		RNASEH1	PDGFA	DNM1	HSP90AA1	FCER1A	KTN1	B3GNT7	PRRC2A	KIAA0802	HOXD12	LRRC47				ATOX1	NAP1L5	BTRC	CDC42
EIF2S3	MDM4	SLC5A6	GAS2L1	APOL6	C15orf41		TPM2	CYP4F12	FAM40B	LOC100507557	HSD17B4	HMGCL		EVL	LDHAL6B	LONP1	DCLRE1C	C9orf68	CYP3A5	EPB41L4A	CAPN1	CASKIN2	DAZL	BAZ1A	CUL4B		TJP2	FCN3		FAM189B		RND2	PDIA6	DNM2	HSP90B1	FCER1G	KYNU	B4GALNT1	PSD4	KIAA0889	HOXD9	LRRK1				ATP10B	NAT8	BUB1	CDC42BPA
EIF3A	MECOM	SLFN12L	GATM	APOM	C15orf42		TRAP1	CYTH2	FAM43A	LOC148189	HSPA12A	HMOX1		EWSR1	LDLR	LPGAT1	DDHD1	C9orf7	CYP3A7	EPHA2	CAPN10	CASP2	DBH	BAZ1B	CUL5		TM4SF1	FDXR		FAM203A		RNF187	PDK3	DNMT3A	HSPA1A	FCGR3B	L1CAM	B4GALNT4	PSMA7	KIAA0930	HPD	LSP1				ATP10D	NCAM1	BUB1B	CDC42EP1
EIF3E	MED13L	SLFNL1	GBE1	APOO	C15orf44		TRAPPC10	DAD1	FAM46A	LOC151174	HSPB8	HN1L		EXO1	LEFTY1	LPP	DDI1	C9orf9	CYP4B1	EPHB4	CAPN7	CASP6	DBI	BAZ2A	CXCL1		TMEM109	FEN1		FAM48A		RNF4	PDXDC1	DNPEP	HSPA4	FCN1	LALBA	B4GALT3	PSMB4	KIAA0947	HRASLS5	LTB				ATP11A	NCOR2	BUB3	CDC42EP3
EIF3F	MED19	SLITRK1	GDF10	APOOL	C15orf48		TRIO	DAGLA	FAM49A	LOC162632	HTATIP2	HNRNPA1		EXOC5	LEPREL1	LRPAP1	DDX10	C9orf95	CYP7B1	EPHX3	CAPN9	CASP7	DBT	BBIP1	CXCL9		TMEM38B	FEZ1		FAM49A		RNF5	PECAM1	DNTTIP2	HSPA9	FERMT2	LAMB1	B4GALT4	PSMB8	KIAA1468	HS1BP3	LY6E				ATP11B	NCRNA00086	BYSL	CDH1
EIF3I	MED20	SLMAP	GDI2	APP	C15orf60		TRIP12	DAP3	FAM53C	LOC199899	ICA1	HNRNPU		EXOSC8	LGALS8	LRRC17	DDX20	CA10	CYTH2	EPN2	CAPNS1	CASP8	DCBLD2	BBOX1	CXCR6		TMEM45A	FGF12		FAM53C		RPA2	PEX3	DOCK2	HSPD1	FEZ1	LAMC2	B4GALT7	PSMD3	KIAA1549	HS3ST2	LY75				ATP12A	NCRNA00168	C10orf10	CDH11
EIF4A1	MED31	SMAGP	GFAP	APPBP2	C16orf68		TRO	DAXX	FAM55D	LOC219347	ICAM3	HNRPLL		EXT1	LHX6	LRRC50	DDX25	CA12	CYTIP	EPRS	CAPZB	CASQ1	DCT	BBS2	CXCR7		TMEM50B	FGF18		FAM65A		RQCD1	PEX7	DOCK5	HSPE1	FGA	LAMP1	BAAT	PSME1	KIAA1755	HSD17B10	LY86				ATP13A1	NCSTN	C10orf116	CDH13
EIF4B	MEG3	SMC1A	GFPT2	APPL1	C16orf72		TRPC1	DBI	FAM78A	LOC257152	ID1	HOXB5		EZH2	LIPA	LRRIQ3	DDX3Y	CA14	DAB2	EPS8L1	CARD10	CAST	DCTD	BBS5	CXorf23		TMSB15A	FGF4		FAM65B		RRP9	PGD	DOCK6	HSPG2	FGB	LAMP2	BACE1	PSME3	KIAA1984	HSPA14	LY9				ATP13A2	NDFIP1	C10orf12	CDH15
EIF4E	METAP1D	SMO	GGH	APPL2	C16orf80		TSC22D1	DCAF11	FANCE	LOC283050	ID4	HOXD1		F11R	LMO4	LSM14A	DDX4	CA5A	DACH1	EPS8L2	CARD14	CBARA1	DCTN1	BBS7	CXorf40A		TNFSF13	FGFR2		FAM90A1		RUNX1	PGGT1B	DOHH	HTN3	FGF2	LARP4B	BACH1	PSME4	KIAA2022	HSPA5	LYN				ATP13A3	NDRG3	C10orf18	CDH2
EIF4H	METT11D1	SMURF2	GH1	APRT	C17orf104		TSC22D3	DCAF7	FANCM	LOC283501	IDE	HPN		F2RL2	LMTK2	LTF	DDX43	CAB39L	DALRD3	EREG	CARHSP1	CBFA2T2	DCTN2	BBS9	CXorf57		TOP1	FGFR3		FAP		S100A1	PHB	DOK1	HTR1B	FGF3	LCK	BACH2	PTBP1	KIAA2026	HSPB11	MADD				ATP1A1	NDST4	C10orf72	CDH6
EIF5	METTL13	SNAPC4	GHSR	APTX	C17orf28		TSN	DCAF8	FATE1	LOC284649	IDI1	HS3ST1		F3	LNPEP	LYAR	DDX47	CABIN1	DAO	ERGIC3	CARS	CBLB	DCUN1D4	BBX	CXorf65		TOP2A	FGFR4		FARP2		SALL2	PHF20	DOK5	HTR1E	FGF7	LCN1	BAG3	PTCH1	KIF26A	HSPB8	MAF				ATP1A2	NDUFA4	C10orf88	CDH8
ELANE	METTL7A	SNORA26	GIMAP5	AQP1	C17orf42		TSPAN7	DCLRE1A	FBXL3	LOC285819	IDO1	HSD17B3		F5	LOC100288939	LYRM1	DDX50	CABYR	DAP	ERLIN1	CASK	CBLN1	DDB1	BCAN	CYB561D2		TP53I11	FHIT		FARS2		SASH3	PHLPP1	DOLPP1	HTRA1	FGF9	LDHA	BAG4	PTGES	KISS1R	HSPC159	MALL				ATP1A3	NDUFB6	C10orf95	CDHR1
ELAVL1	MFN1	SNRPD3	GIMAP6	AQP11	C17orf48		TTC3	DCTD	FBXO17	LOC285972	IFI16	HSD17B4		FAAH	LOC100292959	MACF1	DECR1	CACNB3	DBP	ERLIN2	CASKIN2	CBR1	DDR1	BCAS1	CYB5RL		TREM1	FHL1		FAT1		SCG5	PHTF1	DOPEY2	HTT	FGFR2	LDHB	BAG5	PTGS1	KLF7	HTR7	MAN2A1				ATP1B1	NEK8	C11orf10	CDK10
ELAVL2	MFSD5	SNX13	GINS2	AQP2	C17orf57		TUB	DCTN3	FBXO45	LOC286109	IFI27	HSPA12A		FADS2	LOC100293871	MAGI2	DEDD	CACNG1	DCAF7	ESD	CASP10	CBR3	DDX1	BCAT1	CYBB		TRIM21	FKBP9		FBL		SCGB2A2	PIGF	DPF2	HYAL2	FGFR4	LGALS4	BAG6	PTMA	KLHDC2	HTRA3	MAP2K1				ATP1B2	NES	C11orf20	CDK11A
ELF1	MGAT3	SNX29	GINS3	AQP3	C17orf58		TUBB3	DDAH1	FBXO9	LOC339316	IFNAR1	HSPB8		FAF1	LOC440895	MALAT1	DEF6	CACNG4	DCHS1	ESM1	CASP2	CBX3	DDX10	BCAT2	CYCS		TRIM7	FLG		FBXL12		SCTR	PIK3CB	DPP6	IARS	FGL2	LGALS8	BAI1	PTP4A3	KLHDC7B	IAPP	MAP2K4				ATP1B3	NETO1	C11orf21	CDK13
ELF2	MGC27345	SNX7	GJA3	AQP4	C17orf76		TWIST1	DDAH2	FBXW10	LOC340073	IFNGR1	HTATIP2		FAM105A	LOC51152	MAN1A2	DENND2D	CACYBP	DCT	ESRP2	CASP6	CBX4	DDX39A	BCCIP	CYFIP2		TRIP11	FLNA		FBXL18		SDC4	PIM1	DPP8	ICAM2	FGR	LGALS9	BAI2	PTPN13	KLHL14	ICOS	MAP3K11				ATP2A2	NINJ1	C11orf51	CDK14
ELF3	MGRN1	SOCS5	GLRB	AQPEP	C17orf81		UBE2V2	DDB1	FCGBP	LOC348120	IFT46	HTR2A		FAM110B	LOC642236	MAN2A2	DERA	CADM1	DCTN3	ETHE1	CASP7	CCDC101	DDX39B	BCKDHA	CYGB		TRPC3	FLOT2		FBXL6		SDHA	PITPNB	DPP9	ICAM3	FHL1	LIFR	BAIAP2	PTPN6	KLHL20	IDH3B	MAP3K14				ATP2A3	NISCH	C11orf57	CDK17
ELF4	MICAL3	SOX5	GLT25D2	AQR	C17orf85		UBE3A	DDB2	FCN1	LOC374443	IGF1	HUWE1		FAM114A2	LOC644450	MAP2K3	DGKD	CADM3	DCTN4	ETS2	CASP8	CCDC22	DDX3X	BCKDHB	CYLD		TRPC4AP	FMR1		FBXL8		SEC13	PJA2	DPY19L4	ICT1	FHL2	LIG4	BAIAP2L1	PTPN7	KLHL5	IDS	MAP3K5				ATP2B1	NKX2-1	C11orf58	CDK18
ELK3	MKL1	SPAG6	GLUD1	AR	C17orf89		UBE4A	DDIT4	FCN3	LOC374491	IGF2R	ICAM3		FAM158A	LOC81691	MAP2K5	DHCR7	CADPS2	DCXR	ETV5	CASQ1	CCDC28B	DEFA4	BCKDK	CYP2J2		TRPV1	FN1		FBXO5		SEC16A	PKD2	DRAM2	IDE	FIG4	LILRA2	BANF1	PTPN9	KLHL9	IER3IP1	MAP4K1				ATP2B4	NMB	C11orf68	CDK19
ELN	MLL5	SPCS3	GLUL	ARAF	C17orf96		UBTF	DDN	FERMT3	LOC401134	IGHA1	ID1		FAM174B	LONP2	MAP4K1	DHDH	CALB1	DDAH1	ETV7	CAST	CCDC33	DEFA5	BCL2	CYP3A5		TSC2	FNDC3A		FCAR		SEC61B	PKP1	DRG2	IDH2	FILIP1L	LIMK2	BARD1	PTPRE	KLK7	IFNAR1	MAP4K2				ATP2C1	NMT1	C11orf9	CDK2
EMP2	MLXIP	SPEN	GMFB	ARAP1	C18orf1		UBXN4	DDOST	FEV	LOC401176	IGHG1	IDE		FAM176B	LPCAT1	MAPK1	DHRS12	CALB2	DDC	EVI2A	CBARA1	CCDC51	DEFB4A	BCL2A1	CYP4F3		TSC22D1	FOLH1		FCGR1A		SERBP1	PLA2G16	DSC2	IDO1	FKBP4	LIPE	BASP1	PTPRM	KLRG2	IFNG	MAPK10				ATP2C2	NMT2	C12orf10	CDK20
EMP3	MLYCD	SPOPL	GMIP	ARAP2	C18orf10		UGT8	DDX18	FEZ1	LOC642366	IGKC	IDH2		FAM189B	LPIN1	MAPK14	DHRS4	CALD1	DDT	EVL	CBLB	CCDC57	DES	BCL2L11	CYP4Z1		TSPAN13	FOXA1		FCGR2C		SERPINA4	PLA2G2A	DSCR3	IDUA	FLAD1	LITAF	BATF	PTPRO	KRTAP4-3	IFT27	MAPK13				ATP4B	NOL3	C12orf11	CDK3
EN2	MMP7	SPRYD4	GNA12	ARAP3	C18orf19		UNC119	DDX19B	FGF21	LOC644242	IGLL1	IDI1		FAM190B	LRP8	MAPK3	DHX33	CALM1	DDX21	EVPL	CBLN1	CCDC6	DFFA	BCL2L13	CYR61		TSPAN14	FOXC2		FDFT1		SET	PLCE1	DSG2	IFI16	FLI1	LLGL1	BAZ1B	PTPRU	LAMB3	IGF2BP1	MAPK14				ATP5A1	NOL9	C12orf48	CDK5
ENO1	MOBKL1B	SRGAP2P1	GNAI1	ARC	C18orf21		UPK2	DDX23	FGF7	LOC645434	IGLL5	IDO1		FAM20B	LRRFIP1	MAPKAPK2	DHX36	CALM3	DDX23	EXO1	CBR1	CCDC68	DGCR14	BCL2L15	CYTIP		TSPAN3	FOXD1		FDPS		SF3A3	PLCL1	DSG3	IFI30	FMO2	LMAN2	BAZ2A	RAB11A	LBR	IGFBP7	MAPK6				ATP5C1	NOLC1	C12orf49	CDK5R1
ENOX2	MOSC1	SRPK2	GNLY	ARF1	C18orf25		UROD	DDX27	FGF8	LOC728431	IKZF1	IER2		FAM49B	LRRK1	MAPRE1	DHX57	CALML3	DDX24	EXOG	CBR3	CCDC88C	DGCR5	BCL6	DAB2		TSPAN6	FOXJ3		FEV		SH3BP2	PLD3	DTNBP1	IFITM2	FMO3	LOC646652	BAZ2B	RAB30	LCORL	IGFLR1	MAPK8				ATP5D	NOP56	C13orf18	CDK8
EP300	MPI	SRSF12	GPAA1	ARF3	C18orf34		USP10	DDX39A	FGFR1OP	LOC79015	IL13RA1	IFI16		FAM60A	LSM5	MAPRE3	DIRAS3	CALML4	DDX39B	EXOSC2	CBX1	CCHCR1	DGCR6	BCL7A	DAZAP1		TTK	FOXM1		FEZ2		SIKE1	PLK4	DTX3L	IFNA16	FNTB	LOC729020	BBC3	RABIF	LDOC1	IGHA1	MAPKAPK3				ATP5E	NOSIP	C13orf23	CDK9
EPAG	MR1	SSPN	GPATCH2	ARF4	C18orf55		USP6NL	DDX39B	FGL2	LPAR6	IL15RA	IFI27		FAM64A	LTBP1	MARCO	DISP1	CALML5	DDX60	EXOSC8	CBX3	CCL18	DGCR9	BCLAF1	DAZAP2		TUBA4A	FOXO4		FGF1		SIP1	PLXNA2	DTYMK	IFNA2	FOLH1	LOXL2	BBIP1	RAC1	LILRA4	IGHG1	MAPRE2				ATP5F1	NOTCH3	C13orf34	CDKL1
EPB42	MRPL16	SSTR1	GPD1	ARF5	C19orf10		USP8	DDX3Y	FIBCD1	LPCAT2	IL17RA	IFNAR1		FAM82B	LY6E	MAST4	DKFZP434F142	CALR	DEAF1	EXOSC9	CC2D1A	CCL20	DGKA	BCOR	DBF4B		TUBB2A	FPR2		FGF14		SIX3	PLXNC1	DUSP26	IFNAR1	FOLR1	LPAR1	BBS5	RAD21	LILRB5	IGKC	MARCKS				ATP5G1	NOX3	C14orf104	CDKL5
EPHA1	MRPL19	ST8SIA4	GPD1L	ARF6	C19orf12		USP9X	DDX49	FKBP5	LPCAT4	IL18R1	IFNGR1		FAM91A2	LY6G6D	MATN1	DMTF1	CALU	DEDD	EZH2	CCDC132	CCL4	DGKD	BCORL1	DBR1		TUBB4Q	FRAT2		FGF3		SKAP2	PML	DUSP4	IGFBP3	FOLR2	LPCAT3	BBX	RAD23B	LINGO2	IGKV1-5	MARCO				ATP5G2	NPTX1	C14orf132	CDKN1A
EPHA7	MRPL43	STK32C	GPKOW	ARFGAP1	C19orf2		UVRAG	DDX51	FKTN	LPHN2	IL1B	IFRD2		FAM96B	LYRM2	MATR3	DMXL1	CAMK1D	DEF8	EZR	CCDC22	CCL5	DGKG	BCR	DBT		TWF2	FRMD4B		FGF4		SLC10A3	PMM1	E2F5	IGFBP4	FOLR3	LRP2	BCAP31	RALY	LINS	IGKV4-1	MAST2				ATP5J2	NRIP1	C14orf135	CDKN1B
EPHB4	MRPS10	STK36	GPM6A	ARFGAP3	C19orf29		VCAM1	DDX52	FLII	LPHN3	IL1R2	IFT46		FANCA	MACF1	MB	DNAH7	CAMK2B	DENND1A	F3	CCDC28B	CCL7	DGKQ	BCS1L	DCAF12		TXNDC3	FRY		FGFR1		SLC11A1	PMS1	ECE2	IGFBP5	FOS	LRRC16A	BCAR1	RAN	LMTK2	IGL@	MATR3				ATP5L	NSF	C14orf139	CDKN2A
EPS15	MRPS27	STL	GPM6B	ARFGEF1	C19orf42		VEGFC	DECR1	FLJ13197	LRMP	IL1RAP	IGF1		FANCL	MACROD1	MBTPS1	DNAH8	CAMKMT	DENND4B	FABP3	CCDC33	CCNA1	DGKZ	BDKRB2	DCAF12L1		UBA6	FRZB		FGFR2		SLC14A1	PMS2P3	EEF1A1	IGHA1	FOSB	LRRC23	BCCIP	RAPGEF6	LOC100129250	IGLV6-57	MBNL2				ATP5O	NUDT11	C14orf147	CDKN2C
EPS8	MRPS31	STX5	GPNMB	ARFGEF2	C19orf53		VGLL4	DENND4B	FLJ13224	LRP6	IL1RL1	IGF2R		FANCM	MAD2L1	MCF2L	DNAJA1	CAMLG	DERL2	FABP5	CCDC51	CCNB2	DGUOK	BEND3	DCAF5		UBE2A	FSCN1		FHL2		SLC16A3	PNMT	EEF1D	IGHD	FOSL2	LRRC6	BCDIN3D	RASGRP2	LOC100129858	IKZF1	MCAM				ATP5S	NVL	C14orf162	CDR1
ERBB2	MRRF	STX7	GPR109B	ARFIP1	C19orf56		WASF3	DGAT1	FLJ22447	LRRC19	IL2RB	IGFBP3		FASTKD2	MAML1	MCM4	DNAJA4	CAMSAP1	DGCR14	FAM108B1	CCDC56	CCNF	DHH	BEND5	DCK		UBE2L6	FST		FHOD1		SLC1A5	PNN	EEF2	IGJ	FOXA1	LSS	BCHE	RB1	LOC100130460	IL1RL1	MCC				ATP5SL	NXT2	C14orf169	CDR2
ERBB3	MRS2	SUN5	GPR161	ARFIP2	C19orf57		WRN	DGCR9	FLJ32255	LRRC23	IL2RG	IGHA1		FBLN1	MANBA	MCM6	DNAJB4	CAMTA1	DGCR2	FAM118A	CCDC6	CCNG2	DHPS	BEST3	DCLRE1A		UNC13B	FSTL3		FIG4		SLC22A14	PNO1	EFEMP2	IGLL1	FOXE1	LTBP2	BCKDHA	RBBP6	LOC100131015	IL1RL2	MDH1				ATP6AP1	ODF3	C15orf2	CDS1
ERCC1	MSRB3	SUSD2	GPR17	ARFRP1	C19orf6		XRCC1	DGKG	FLJ39534	LSAMP	IL32	IGHG1		FBP1	MANEA	MDM2	DNAJB5	CANT1	DGKD	FAM134A	CCDC64	CCNI	DHX8	BET1	DCLRE1C		UNG	FTL		FKBP6		SLC22A18	PNP	EFNA1	IGLL5	FOXF1	LTBR	BCKDK	RBM15B	LOC100131613	ILK	MDM2				ATP6AP2	ODZ3	C15orf34	CDSN
ERH	MTA3	SVIL	GPR172A	ARG2	C19orf63		XRCC5	DGUOK	FLT1	LYN	IL6R	IGKC		FBXL5	MAP2K1	MED13L	DNAJB8	CANX	DGKZ	FAM136A	CCDC68	CCNO	DHX9	BET1L	DCP1A		UPK1A	FUCA1		FKRP		SLC24A5	PNPLA2	EFNA3	IL10	FOXF2	LTC4S	BCL11A	RBM38	LOC100131801	IMPA2	MDN1				ATP6V0A1	OGDH	C15orf39	CDT1
ESD	MTCH2	SYNJ2BP	GPR172B	ARGLU1	C19orf76		YAP1	DHRS1	FLT3LG	LYPD6	IL6ST	IGLL1		FBXO28	MAP2K4	MEF2C	DNAJC18	CAP2	DHX15	FAM155A	CCDC88C	CCR1	DIO2	BEX5	DCUN1D2		UPK2	FUS		FLJ00049		SLC25A40	POGZ	EFR3A	IL12RB2	FOXM1	LUZP2	BCL2L10	RBX1	LOC100134229	IMPDH1	MED13				ATP6V0A4	OLAH	C15orf5	CDV3
ESR2	MTF2	SYNRG	GPR56	ARHGAP1	C1GALT1		YLPM1	DHRS12	FMO1	MACROD1	IL7	IGLL5		FBXO5	MAP2K5	MEG3	DNAJC19	CAPN1	DIEXF	FAM164A	CCDC90A	CCR5	DIO3	BFAR	DDAH1		USP39	FUT2		FLJ34077		SLC26A4	POLB	EFTUD1	IL13RA2	FOXO1	LYL1	BCL2L11	RCC1	LOC100287132	ING2	MED15				ATP6V0B	OR2A9P	C16orf3	CDX1
ETF1	MTMR4	SYT12	GPR88	ARHGAP11A	C1orf103		ZCCHC11	DHRS2	FNDC3A	MAF	ILK	IKZF1		FCER1A	MAP3K1	METTL1	DNAJC2	CAPN2	DIS3	FAM174B	CCHCR1	CCRL1	DLG3	BGN	DDHD1		USP8	FUT3		FLJ38109		SLC2A2	POLD2	EFTUD2	IL2RA	FPR2	MADD	BCL2L12	REEP5	LOC100287445	ING5	MEF2A				ATP6V0C	OR2C1	C16orf42	CEACAM1
ETFA	MTR	SYT2	GPRC5A	ARHGAP12	C1orf105		ZIC1	DHX15	FNTA	MAFG	IMPA2	IL13RA1		FCHSD1	MAP4K4	MGAT1	DNAJC21	CAPN9	DLAT	FAM178A	CCK	CCRL2	DLG4	BHLHE41	DDX21		UVRAG	FUT6		FLJ42627		SLC30A3	POLD4	EGF	IL6	FRY	MAF	BCL2L14	RFC3	LOC100287628	INO80D	MEF2C				ATP6V0D1	OR6W1P	C16orf5	CEACAM4
ETFDH	MTRR	TAB3	GRAMD3	ARHGAP15	C1orf106		ZKSCAN1	DHX34	FOXD2	MAP4K3	IMPACT	IL15RA		FDPS	MAPKAPK3	MGAT4A	DNAJC24	CAPNS1	DLEU1	FAM50A	CCL18	CCS	DLX2	BICD1	DDX24		VARS	FXYD1		FLNA		SLC35B1	POLR1C	EGFL8	IL7	FUBP1	MAGEA12	BCL6	RFX2	LOC100288313	INPP5J	MEF2D				ATP6V0E1	OR7A17	C16orf59	CEACAM5
ETS2	MUC12	TAF1C	GRB10	ARHGAP17	C1orf107		ZNF136	DHX8	FOXJ1	MAP4K5	IMPDH1	IL17RA		FEN1	MARK3	MGC39372	DNAJC27	CAPZB	DLG4	FAM53C	CCL20	CCT2	DLX4	BICD2	DDX26B		VAV3	G0S2		FMO2		SLC43A1	POLR2I	EGFR	IL8	FUS	MAGEA4	BCL6B	RFXAP	LOC100292909	INTS7	MEX3C				ATP6V0E2	OSR2	C16orf62	CEACAM6
ETV1	MUT	TANC2	GRB14	ARHGAP18	C1orf123		ZNF148	DIAPH2	FOXL2	MAP7D3	INPP5D	IL18R1		FGF18	MARS	MGP	DNAJC28	CARD10	DLK2	FAM59A	CCL4	CCT3	DMPK	BID	DDX28		VBP1	GABARAPL2		FNDC3A		SLC5A1	POLR2J	EGR3	ILF2	FUT3	MAL	BCL7A	RGS13	LOC152742	IPMK	MFHAS1				ATP6V1A	OTUB2	C16orf70	CEBPB
ETV2	MVP	TASP1	GRIA1	ARHGAP19	C1orf127		ZNF160	DICER1	FOXN1	MAPK1	INPP5K	IL1B		FGF3	MASP1	MITF	DNAJC5B	CARD14	DMBT1	FAM63A	CCNB2	CCT6A	DMWD	BIRC2	DDX3Y		VCP	GABRA2		FOLH1		SLC5A6	PPP1R13B	EHBP1	ILF3	FUT8	MAP1A	BCL9	RGS5	LOC154822	ISYNA1	MGAT1				ATP6V1B2	OTUD7A	C16orf80	CEBPD
ETV3	MXD4	TATDN3	GRIA2	ARHGAP20	C1orf144		ZNF167	DIMT1L	FOXP4	MBIP	INPPL1	IL1R2		FH	MAT2B	MKI67	DNAL1	CARD8	DMC1	FAM64A	CCNE1	CCT6B	DNAH1	BIRC5	DDX55		VDAC1	GABRP		FOLR1		SLC6A8	PPP1R16B	EHD1	ILK	FYN	MAP2K1	BCLAF1	RHEB	LOC158863	ITGB6	MGLL				ATP6V1C1	OTX1	C17orf101	CEBPE
ETV4	MYOD1	TBC1D5	GRIA3	ARHGAP21	C1orf150		ZNF177	DISC1	FPGT	MBP	IRAK1	IL1RAP		FKBP1A	MAX	MKL1	DNALI1	CARS	DMD	FAM66D	CCNF	CD151	DNAH14	BIRC6	DDX58		VDR	GABRR2		FOS		SLC7A2	PPP1R3C	EHHADH	IMMT	G0S2	MAP2K5	BCS1L	RICTOR	LOC221442	ITPKB	MGST1				ATP6V1D	PA2G4	C17orf42	CECR7
EVPL	MYOT	TBC1D7	GRIK2	ARHGAP22	C1orf158		ZNF238	DLC1	FPR3	MCAT	IRF1	IL2RG		FKBP3	MBOAT7	MLANA	DNASE1L3	CARS2	DNAH3	FAM96B	CCNG2	CD164	DNAH9	BIVM	DDX6		VEZF1	GADD45G		FOXA2		SLC7A5	PPP2CB	EHMT2	INHBA	G3BP1	MAP3K14	BDH1	RIMKLB	LOC283143	JAM3	MGST3				ATP6V1E1	PACSIN1	C17orf59	CEL
EXOC5	MYST1	TBL1XR1	GRM8	ARHGAP23	C1orf168		ZNF33A	DLEC1	FRMPD3	MCHR1	IRF2	IL32		FLNB	MCM2	MLL2	DNMT3A	CASC5	DNAH9	FANCA	CCNI	CD180	DNAJA1	BLCAP	DEM1		VIP	GAGE3		FOXC2		SLMO1	PPP2R1A	EIF1B	INPP4A	GABRA5	MAP3K3	BDH2	RIN3	LOC283454	JOSD1	MICA				ATP6V1F	PAGE4	C17orf62	CELA2A
EXOSC9	N4BP2	TC2N	GRSF1	ARHGAP25	C1orf183		ZNF638	DLST	FRMPD4	MCL1	IRF2BP2	IL4R		FLT1	MCM3AP-AS1	MMP19	DNPEP	CASK	DNAJA1	FANCI	CCNL1	CD1A	DNASE1	BLK	DENND1A		VNN1	GAK		FOXJ3		SMG1	PPP2R5C	EIF2AK3	INPP5D	GAD1	MAP4K5	BECN1	RIPK1	LOC283738	JPH1	MKI67				ATP6V1G1	PALMD	C17orf63	CELF1
EXTL2	NAB2	TCEB2	GSPT2	ARHGAP26	C1orf189		ZNF787	DLX5	FRS2	MCM4	IRF7	IL6R		FLT3	MCM5	MMS19	DPM1	CASKIN2	DNAJA2	FANCL	CCNO	CD1E	DNASE1L1	BLM	DENND1B		VPS13B	GALNS		FOXN3		SMG5	PPP2R5D	EIF2B1	INPP5J	GAGE1	MAPK11	BEND4	RIT1	LOC283859	JRK	MLL				ATP6V1H	PAM	C17orf75	CELSR1
EZH1	NAT10	TCF20	GSTM3	ARHGAP27	C1orf21		ZNF8	DMWD	FSTL5	MDFI	IRF8	IL6ST		FMO5	MCM6	MOBP	DPP8	CASP2	DNAJB12	FARP1	CCPG1	CD207	DNASE1L3	BLMH	DENND1C		VPS33B	GATA3		FPR3		SMYD5	PPP3CA	EIF2B2	IP6K1	GALC	MAPK1IP1L	BEND6	RMND5B	LOC284023	KCMF1	MLLT3				ATP7A	PARS2	C17orf91	CELSR2
EZR	NCAM2	TCN1	GTF2H5	ARHGAP29	C1orf26		ZNF91	DNAH9	FUBP1	MDH2	IRS1	IL7		FMOD	MDH1	MOCS1	DSCAML1	CASP6	DNAJC15	FARSA	CCR1	CD22	DNM1	BLZF1	DENND3		VPS39	GATAD1		FRMD4B		SNAI2	PPPDE2	EIF2S1	IPO5	GALNT3	MAPKAPK2	BEST3	RNF40	LOC284112	KCNA10	MME				ATP7B	PARVA	C18orf1	CENPB
F13B	NCBP1	TEAD1	GTSE1	ARHGAP30	C1orf31		ZXDA	DNAJA2	FUT3	MDM4	ISCA1	ILK		FNDC3B	MDM2	MOV10L1	DTD1	CASP7	DNAJC3	FAT2	CCRL1	CD226	DNM1L	BMI1	DENND4B		VPS4B	GATM		FRS3		SNX29	PRDX4	EIF2S3	IQGAP1	GALT	MAPT	BEX1	RNPEP	LOC284757	KCNAB3	MMP11				ATP8A1	PAX4	C18orf10	CEP170
F2	NCDN	TEX2	GUCY1A3	ARHGAP31	C1orf38			DNAJA3	FZD5	ME3	ISCA2	IMPA2		FOSL2	ME2	MPDZ	DUS2L	CASP8	DNAJC4	FBN2	CCRL2	CD247	DNM2	BMP1	DENND5B		VTN	GBE1		FRY		SNX4	PRKCI	EIF3C	IQGAP2	GAPDH	MAT1A	BEX2	ROD1	LOC285178	KCND1	MMP17				ATP8A2	PCDHGC3	C19orf2	CEP68
F3	NCEH1	TFAP2B	GUCY1B3	ARHGAP32	C1orf50			DNAJB12	FZD6	MEAF6	ISL1	IMPACT		FOXA1	MECOM	MPHOSPH9	DUSP18	CASQ1	DNAJC6	FBXL4	CCT6B	CD248	DNMT1	BMP2	DEPTOR		VWDE	GBP1		FRYL		SORBS3	PRKD2	EIF3H	IRAK1	GARS	MATK	BEX5	RPA1	LOC285548	KCND3	MMP2				ATP8B1	PCGF3	C19orf24	CFD
FABP3	NCKAP1L	TICAM2	GUCY2F	ARHGAP33	C1orf54			DNAJB2	G3BP1	MED12	ITGA5	IMPDH1		FOXA3	MED13	MPI	DUSP21	CAST	DNMBP	FBXO11	CD14	CD2AP	DNTT	BMP2K	DERL3		WDR41	GCHFR		FSD1		SOX30	PRPF4	EIF3M	IRS1	GART	MBP	BFSP2	RPA3	LOC285771	KCNE1	MMP7				ATP8B3	PCGF6	C19orf29	CFDP1
FABP4	NCOA1	TJP1	GVINP1	ARHGAP4	C1orf55			DNAJB6	GABPB2	MED16	ITGA6	INPP1		FOXG1	MED28	MPZ	DUSP22	CBARA1	DOCK1	FBXO41	CD151	CD320	DOCK2	BMP4	DGCR9		WDR45	GCM1		FSHR		SP110	PRPF40A	EIF4A1	ITGA3	GAS1	MCAM	BGN	RPIA	LOC285965	KCNG1	MMP9				ATP9A	PCSK2	C19orf53	CFH
FABP5	NCRNA00271	TMEM106A	GYG1	ARHGAP42	C1orf56			DNAJC8	GABRA2	MED21	ITGAE	INPP5D		FOXM1	MEGF9	MRE11A	DYDC2	CBLB	DOCK6	FBXO5	CD180	CD3G	DPF2	BMP7	DGKE		WDR59	GDF10		FSTL3		SPAG6	PRPF6	EIF4G3	ITGA5	GAS6	MCFD2	BHLHE40	RPL8	LOC338620	KCNJ12	MNAT1				ATPAF2	PCYT1A	C19orf57	CFLAR
FABP6	NCRNA00294	TMEM144	GYG2	ARHGAP44	C1orf86			DNASE2	GABRA3	MEGF11	ITGAL	INPP5K		FOXO4	METTL21D	MRPL19	DYM	CBLN1	DOCK9	FBXW11	CD1A	CD40	DPT	BMP8A	DGKI		WDR75	GDI1		FTSJD2		SPG11	PRPS1	EIF6	ITGA7	GATA2	MCM3	BHLHE41	RPLP0	LOC338799	KCNK13	MNDA				ATPIF1	PDE4B	C19orf6	CFP
FADD	NDNL2	TMEM17	H2AFV	ARHGAP5	C1orf91			DNM3	GABRA5	MEOX1	ITGAX	INPPL1		FRMD1	METTL4	MRPL28	DYNC1LI2	CBR1	DOK4	FCHO1	CD1E	CD44	DPYD	BMPER	DGKZ		WISP2	GFER		FZD4		SPOCK2	PRRC2B	ELAVL4	ITGA8	GATA3	MCM6	BICD1	RPLP1	LOC339290	KHDRBS2	MOBKL2A				ATR	PDE4DIP	C1GALT1	CG030
FAH	NDUFA13	TMEM184B	H2AFX	ARHGDIA	C1QC			DOCK1	GABRG3	METAP1	ITGB2	IRAK1		FRY	METTL7A	MRPS24	DYNC2H1	CBR3	DPH5	FECH	CD207	CD55	DPYS	BMPR1A	DHDDS		WTAP	GFPT2		FZD8		SPTB	PSAP	ELF4	ITGA9	GATA6	ME3	BICD2	RPRD1A	LOC374443	KIAA0317	MPG				ATRN	PDGFA	C1orf112	CGA
FAM120A	NDUFA3	TMEM185B	HADH	ARHGDIB	C1QTNF3			DOCK3	GABRQ	METAP2	ITGB4	IRF1		FRZB	MEX3C	MRPS31	DYNC2LI1	CBS	DPP3	FETUB	CD22	CD59	DPYSL2	BMPR2	DHDH		XAF1	GGA2		G3BP1		SQLE	PSIP1	ELF5	ITGAE	GATAD1	MECOM	BID	RPS16	LOC386758	KIAA0776	MPV17				ATRNL1	PFKM	C1orf115	CGGBP1
FAM155A	NDUFAF1	TMEM38A	HAP1	ARHGDIG	C1QTNF6			DOLK	GAD2	METT10D	ITGB5	IRF2		FST	MFAP1	MRPS9	DYNLL1	CBX3	DPP4	FGF1	CD248	CD5L	DPYSL3	BMS1	DHRS13		XRCC6BP1	GH2		GABBR2		SREK1IP1	PSMB10	ELK3	ITGAM	GBX1	MED12	BIK	RPS21	LOC387723	KIAA1045	MRC1				ATXN1	PGK1	C1orf116	CGRRF1
FAM175B	NDUFB2	TMSB10	HAPLN1	ARHGEF1	C1QTNF7			DPAGT1	GAGE1	METTL8	ITGB8	IRF2BP2		FTO	MFAP2	MSH2	DYNLL2	CCDC101	DPY19L1	FGF7	CD2AP	CD6	DRD1	BMS1P4	DHX38		YWHAB	GIPC1		GABRB3		SRRT	PSMC6	ELL	ITGAV	GCA	MELK	BIN1	RPS5	LOC389895	KIAA1244	MRS2				ATXN10	PGLS	C1orf216	CHAD
FAM190B	NDUFC2	TMSB4X	HAS2	ARHGEF10	C1R			DPM2	GALNT8	MFAP4	ITM2C	IRF7		FUT8	MFAP3L	MSH5	DYNLRB2	CCDC22	DPYS	FGFBP1	CD302	CD63	DRD2	BMS1P5	DIAPH1		ZBTB32	GJA1		GAD2		SSBP1	PSMD11	ELMO1	ITGB1	GCHFR	MEOX2	BIRC5	RQCD1	LOC401317	KIAA1456	MS4A1				ATXN2L	PHC1	C1orf46	CHD1
FAM193A	NDUFS2	TMSB4Y	HAT1	ARHGEF10L	C1S			DPYD	GALNT9	MFN1	ITPR3	IRF8		FUT9	MICAL2	MST1P9	DYNLT1	CCDC28B	DRAM1	FGFR2	CD320	CD74	DRD3	BNC2	DIDO1		ZBTB39	GJB3		GADD45B		SSTR5	PSMD12	EMD	ITGB2	GCLC	MFAP4	BIRC6	RRM2	LOC401463	KIAA1462	MSH6				ATXN3	PHC3	C1orf61	CHD4
FAM3C	NDUFS3	TMTC3	HBE1	ARHGEF11	C20orf108			DPYS	GALP	MGAT3	JUND	IRS1		FXR1	MKLN1	MT1F	DYRK3	CCDC33	DRD2	FGFR4	CD38	CD84	DRD4	BNIP1	DIS3L		ZBTB5	GJC2		GALNT2		ST20	PTCH1	EMG1	ITGB5	GCLM	MFGE8	BLCAP	RUVBL2	LOC401504	KIAA1652	MSX1				ATXN3L	PHF15	C1orf63	CHD8
FAM50A	NDUFV3	TMUB2	HBP1	ARHGEF12	C20orf11			DPYSL4	GALR1	MGAT4A	JUP	ISCA1		FZD2	MLF1	MT1H	DYRK4	CCDC51	DRG1	FKBP9	CD3G	CD86	DRD5	BNIP3L	DKFZP434I0714		ZBTB7B	GLG1		GALNT8		STAT3	PTGER3	EMP2	ITGB6	GCNT1	MGAT5	BLM	SAMD1	LOC439949	KIAA2022	MT1H				ATXN7	PHF20L1	C1orf9	CHERP
FAM53B	NEK6	TNFAIP3	HCP5	ARHGEF17	C20orf152			DRAP1	GAPVD1	MID1	KAL1	ISG15		FZD5	MLF1IP	MTFR1	DYX1C1	CCDC57	DRG2	FLAD1	CD40	CD9	DSC2	BOC	DKFZP434L187		ZCCHC6	GLI1		GANAB		STAT5A	PTGES3	ENDOD1	ITIH1	GDF10	MGLL	BLMH	SAMSN1	LOC440117	KIF12	MT2A				ATXN7L3B	PHF5A	C1orf95	CHMP1A
FANCC	NEK7	TNFAIP6	HDGFRP3	ARHGEF2	C20orf194			DRD4	GART	MKRN2	KANK1	ISL1		FZR1	MLH1	MTMR2	DZIP1	CCDC6	DSG2	FLG	CD44	CD93	DSC3	BOD1	DKFZp686M1136		ZNF135	GLRA3		GATA2		STC1	PTK2	ENDOG	ITPK1	GFER	MGMT	BMI1	SATB1	LOC441046	KIF16B	MTA1				ATXN8OS	PICALM	C1QBP	CHMP2A
FAS	NELF	TNFAIP8	HEG1	ARHGEF25	C20orf196			DSCAM	GATAD2A	MLANA	KARS	ITGA5		GABPB1	MMP2	MTPAP	DZIP3	CCDC68	DSTNP2	FLJ13224	CD55	CD97	DTNA	BOD1L	DKK3		ZNF154	GLS		GATAD1		STK19	PTP4A3	ENO2	ITPKB	GFI1	MGP	BMP1	SCAF1	LOC641518	KIF19	MTA2				AUH	PIGX	C1QTNF3	CHMP2B
FASLG	NEO1	TNFRSF21	HEY1	ARHGEF26	C20orf4			DSG1	GBP4	MLLT10	KCNAB1	ITGA6		GABRB3	MNAT1	MTSS1	EAF1	CCDC85B	DSTYK	FLOT1	CD59	CD99	DUSP4	BOLL	DLD		ZNF193	GMDS		GCC1		STK24	PTPN14	EP400	JAK3	GFPT1	MGST1	BMP2	SDHB	LOC642587	KIR3DX1	MTF2				AUP1	PIN1	C1RL	CHMP7
FASN	NFIA	TNFSF4	HEY2	ARHGEF3	C20orf43			DSG2	GBP5	MMAA	KCNMA1	ITGAE		GADD45B	MOCS2	MUC7	EAF2	CCHCR1	DTX4	FLOT2	CD5L	CDA	DUSP5	BPNT1	DLEU2		ZNF33A	GMPS		GCLM		STX7	PTPN18	EPAS1	JUNB	GGCX	MGST2	BMP6	SEC16A	LOC643008	KIRREL2	MTHFD1				AURKA	PIP5K1C	C20orf111	CHN1
FASTK	NFIB	TNKS	HFE	ARHGEF37	C20orf96			DST	GCC2	MMP13	KCNMB1	ITGAL		GAGE7	MORC4	MX2	ECE2	CCK	DTYMK	FMO2	CD6	CDC14B	DVL1	BPTF	DLG2		ZNF44	GNA11		GDF3		SULT1C2	PTPRG	EPB41	JUND	GHR	MKI67	BMP7	SEC23B	LOC643529	KLB	MTHFD2				AURKAIP1	PITX3	C20orf24	CHRD
FAT1	NFIL3	TNRC18	HGFAC	ARHGEF4	C21orf2			DTNA	GCK	MMP16	KCNQ1	ITGB2		GAK	MPP1	MYCL1	ECHDC3	CCL18	DUSP21	FOXD2	CD63	CDC20	DYNC2H1	BRAF	DLG3		ZNF493	GNB2		GEMIN7		SUMO1	PUM1	EPB42	KANK1	GINS1	MLANA	BMP8A	SERPINA9	LOC643749	KLC1	MTMR2				AURKB	PKP3	C20orf29	CHRM3
FBN1	NGB	TOP3B	HGSNAT	ARHGEF40	C21orf56			DUS4L	GCNT7	MMP7	KCTD15	ITGB4		GALK1	MPP6	MYH9	EDC4	CCL20	DUSP22	FOXE1	CD72	CDC25B	DYNLL1	BRCA2	DLG4		ZNF639	GNE		GFER		SV2B	PUM2	EPHA5	KARS	GIT2	MLF2	BMP8B	SET	LOC643837	KLF12	MTMR9				AUTS2	PLCD4	C20orf3	CHRNA2
FBN2	NID2	TOR1B	HIF1A	ARHGEF6	C22orf13			DUSP11	GDF5	MMRN2	KHK	ITGB5		GALNT2	MRPL18	MYL7	EDEM3	CCL4	DUSP3	FRMD8	CD74	CDC25C	DYRK2	BRD2	DLGAP1		ZNF672	GNGT1		GFRA4		SYNGR4	PURA	EPHA7	KCNJ15	GJA1	MLH1	BMPR1A	SETX	LOC644090	KLHL11	MX1				AVEN	PLCL1	C20orf30	CHRNA3
FBP1	NIN	TP53BP1	HIGD1A	ARHGEF7	C22orf28			DUSP5	GDI2	MNDA	KHSRP	ITGB7		GAMT	MRPL2	MYL9	EFCAB1	CCL5	DUSP4	FST	CD80	CDC42	E2F1	BRD3	DMTF1		ZNF814	GNL1		GGA3		SYNPO	PWP1	EPHB1	KCNJ4	GJA4	MLL3	BMPR2	SF3B4	LOC645739	KLHL26	MX2				AVIL	PLEKHA2	C20orf46	CHRNA5
FBXO21	NIP7	TRAF5	HINT1	ARHGEF9	C22orf30			DUSP8	GFI1B	MOBP	KIAA0020	ITGB8		GAPDH	MRPS35	MYLIP	EFCAB2	CCL7	DUSP6	FTL	CD84	CDC42BPA	E2F3	BRD4	DMXL1		ZP3	GNLY		GGCX		TAGLN3	PWP2	EPHB2	KCNQ1	GJB2	MLN	BMS1	SFPQ	LOC648556	KLHL28	MXD3				AVP	PLEKHB2	C21orf2	CHRNA6
FBXW4P1	NIT1	TRIM3	HIPK3	ARID1B	C22orf31			DUX1	GFM1	MOG	KIAA0040	ITGBL1		GAPDHS	MS4A2	MYO1E	EFCAB6	CCNA1	DUSP8	FTSJ2	CD8B	CDC42EP2	EBNA1BP2	BRD8	DMXL2		ZSCAN16	GOLGA8A		GGT1		TBCD	RAB27A	EPHB3	KCTD2	GK2	MMP15	BNC2	SFRS15	LOC728288	KLHL31	MYB				AVPI1	PLEKHG4	C21orf33	CHRNB2
FCAR	NKX2-1	TRIM45	HIST1H1D	ARID2	C22orf36			DUXAP10	GFRA1	MOV10L1	KIAA0101	ITM2C		GARS	MSH2	MYO6	EFHC1	CCNB2	DUX1	FUBP1	CD9	CDC5L	ECE1	BRE	DNAH11			GORASP1		GINS3		TCEB1	RAB32	EPHB4	KDR	GLDC	MMP19	BNIP1	SFSWAP	LOC729799	KLHL36	MYBL1				AXL	PLP2	C21orf59	CHRNB4
FCER1G	NNT	TRIM54	HIST1H3J	ARID3B	C2orf18			DVL3	GHITM	MPO	KIAA0125	ITPR3		GART	MSH3	MYST2	EFHD2	CCNE1	DVL2	FUT3	CD93	CDCA3	ECM1	BRF2	DNAJA4			GPATCH8		GIT2		TCF20	RAB5A	EPS8L1	KEAP1	GLI1	MN1	BNIP2	SFT2D1	LOC729810	KLK13	MYC				AZGP1	PLRG1	C21orf62	CHST15
FCGR1A	NOL10	TRIP12	HK2	ARID4A	C2orf28			DYNC1I2	GIMAP4	MPPED1	KIAA0240	JMJD1C		GATA3	MSR1	MZF1	EFTUD1	CCNE2	DYNC1LI2	FUT6	CD97	CDCA8	EDA	BRIP1	DNAJC11			GPC1		GJC1		TCF25	RAB7L1	ERC2	KHDRBS1	GLIPR1	MNT	BNIP3L	SHC1	LOC729839	KNDC1	MYCBP2				AZI1	PLXNC1	C22orf26	CHST3
FCGR2A	NOL3	TRYX3	HLA-DMB	ARID4B	C2orf3			DYNC1LI2	GIMAP6	MPST	KIAA0391	JUNB		GATAD2A	MSRB2	N4BP1	EGFLAM	CCNF	DYNC2H1	FYB	CD99	CDH11	EDEM1	BRIX1	DNAJC27			GPD1L		GLG1		TCN2	RAC2	ERCC8	KHSRP	GLP1R	MNX1	BNIPL	SHFM1	LOC731139	KPNA4	MYD88				AZIN1	PLXND1	C22orf28	CHTOP
FCGR2B	NOSIP	TSPAN33	HLA-DOA	ARID5B	C2orf34			DYRK1A	GIP	MRE11A	KIAA0494	JUP		GBE1	MSX1	NAA10	EGLN2	CCNG2	DYNLRB1	FZD1	CDADC1	CDH15	EDN2	BRMS1L	DNAJC3			GPI		GLIPR1		TCOF1	RAD23B	ERF	KIAA0020	GLRA2	MORC3	BOD1	SKA3	LOC90110	KRT15	MYL2				B2M	PMF1	C22orf31	CIAO1
FCGR3B	NOTCH1	TTC16	HLA-DPA1	ARIH1	C2orf43			E2F1	GIT1	MRPL4	KIAA1024	KAL1		GBP1	MTCP1NB	NAA50	EHBP1	CCNI	DYNLT1	FZD10	CDC14A	CDH17	EDNRA	BROX	DNAJC4			GPR126		GLP1R		TFDP1	RAD52	ERLIN1	KIAA0101	GLRB	MPG	BOLA1	SLC15A2	LOC90925	KRT19	MYLIP				B3GALNT1	PNRC1	C2CD2L	CIB2
FCN2	NPTX1	TTC18	HLA-DPB1	ARIH2	C2orf44			E2F4	GJA4	MRPS28	KIAA1522	KANK1		GCFC1	MTHFD2	NAB1	EHD4	CCNO	DYRK1A	FZD2	CDC14B	CDH22	EED	BRP44	DNHD1			GPT		GLRX3		TFF3	RAD9A	ESD	KIAA0146	GLRX	MPO	BOLA2	SLC25A3	LOC93444	KRT25	MYO1E				B3GALT4	POGK	C2CD3	CIC
FDFT1	NR2C2	TTC26	HLA-DQA1	ARL1	C2orf55			E2F6	GJD4	MS4A6A	KIAA1737	KARS		GCH1	MTMR10	NAE1	EID3	CCPG1	DYRK3	GAB1	CDC20	CDH6	EEF1D	BRP44L	DNMT3A			GPX1		GLS		TGFB2	RALA	ESF1	KIAA0195	GLUD1	MPZ	BOLA3	SLC26A2	LOH12CR2	KRT76	NAA50				B3GALT5	POLM	C2orf3	CIITA
FECH	NRIP1	TUBGCP3	HLA-DRA	ARL11	C2orf60			EAPP	GLB1	MS4A8B	KIF14	KBTBD2		GCHFR	MTMR2	NCAM1	EIF1	CCR1	DZIP3	GABPB1	CDC25B	CDHR1	EEF1G	BRPF1	DOCK10			GPX3		GLUD2		TGFBR2	RALGAPA1	ETHE1	KIAA0196	GLUL	MRPS21	BPGM	SLC29A1	LPAR1	KRT86	NAALADL1				B3GAT3	POP7	C2orf56	CIRBP
FES	NRP1	TULP3	HLA-DRB1	ARL13B	C2orf70			ECH1	GLE1	MSH5	KIF23	KCNMA1		GCLM	MTMR4	NCF4	EIF1B	CCR5	E2F3	GAD1	CDC27	CDHR2	EFNA1	BRSK2	DOCK2			GRHPR		GLYR1		TGM2	RAN	ETV5	KIAA0247	GML	MS4A1	BPHL	SLC2A3	LPAR5	KRTAP4-6	NAGLU				B4GALT1	POPDC3	C2orf72	CIZ1
FEV	NRSN2	TXLNB	HLA-DRB4	ARL15	C2orf73			ECHS1	GLIPR2	MTAP	KIT	KCNMB1		GCNT2	MUC5B	NCK1	EIF2C3	CCRL2	ECE1	GALK2	CDC42	CDHR5	EFNA5	BRWD1	DOCK7			GRLF1		GML		TGOLN2	RAP1GDS1	ETV6	KIAA0513	GNAQ	MS4A2	BPNT1	SLC2A5	LPCAT2	KSR2	NAMPT				B4GALT3	POU2F3	C4orf10	CKAP4
FEZ1	NUAK2	TYMP	HLA-G	ARL17A	C2orf81			ECI1	GLMN	MTERFD2	KLF6	KCNQ1		GEMIN8	MVP	NCKAP1L	EIF4ENIF1	CCS	ECH1	GALNT14	CDC42BPA	CDK1	EFNB3	BRWD3	DOCK8			GSK3A		GMNN		TKTL1	RAP2C	EVL	KIF11	GNAS	MSH3	BPTF	SLC35A2	LPIN3	L1CAM	NAPSB				B4GALT4	PPAP2B	C4orf19	CKAP5
FEZ2	NUP153	TYSND1	HMBOX1	ARL2	C2orf86			ECRP	GLRA2	MTF2	KLK5	KCTD15		GET4	MXD4	NCSTN	EIF4G3	CCT2	ECHDC2	GALR3	CDC42EP2	CDK10	EFR3A	BSND	DOCK9			GSN		GNAI3		TLR5	RARG	EXO1	KIF14	GNAZ	MST1P9	BRAF	SLC39A14	LRCH3	L3MBTL1	NBN				B4GALT5	PPFIA1	C4orf31	CKB
FGF9	NUP160	UBA7	HMGB3	ARL2BP	C3orf14			EDA	GLRA3	MTFR1	KLRC3	KDR		GFRA1	MYBL1	NDST1	EIF5A2	CCT3	EDEM3	GANAB	CDC5L	CDK12	EGF	BTAF1	DPH5			GSTA4		GNAO1		TNFRSF4	RASGRP2	EXOSC10	KIF23	GNB1	MST1R	BRAP	SLC3A2	LRGUK	LALBA	NCF2				B4GALT6	PPFIBP1	C5	CKS1B
FGFR3	NUP85	UBAP2	HMGCR	ARL3	C3orf15			EDN2	GLRB	MTHFSD	KPNA3	KDSR		GGH	MYH11	NDUFA7	ELAC1	CCT6A	EDN1	GAPVD1	CDC6	CDK19	EGR2	BTBD2	DPP8			GTF2B		GNAS		TNK1	RASSF2	EXOSC4	KIF2A	GNG11	MSX1	BRCA1	SLC5A6	LRRC15	LAMA3	NCOA3				B4GALT7	PPME1	C5orf13	CLASP1
FGG	OGFRL1	UBE2D3	HMGCS1	ARL4A	C3orf19			EDN3	GM2A	MTR	KRT18	KEL		GIGYF2	MYRIP	NDUFB7	ELAVL2	CCT8	EED	GARS	CDCA3	CDK2	EGR3	BTBD3	DPPA2			GTF2H4		GNAT1		TNKS	RB1	EXPH5	KIF2C	GNGT1	MSX2	BRCA2	SLFN11	LRRC4C	LAMB4	NCOR2				B9D1	PPP1R12B	C5orf15	CLASP2
FHL2	ORC2	UBE2G2	HMGN2	ARL4C	C3orf23			EEA1	GML	MUC1	KRT19	KHK		GINS2	MYST3	NECAB2	ELL2	CD14	EEF1A2	GART	CDCA8	CDK4	EGR4	BTBD6	DPY19L2			GTF3A		GNAT2		TOP3A	RB1CC1	EZR	KISS1	GNL1	MT1A	BRCC3	SMAD2	LRRC59	LAMTOR2	NDE1				B9D2	PPP2CB	C5orf28	CLASRP
FIG4	OSGEP	UBE2W	HMHA1	ARL4D	C3orf24			EEF1A1	GNG12	MUC15	KRT5	KHSRP		GJB6	MYST4	NEDD9	ELL3	CD151	EEF1B2	GAS2L1	CDH11	CDK5R1	EHMT2	BTBD7	DR1			GTSE1		GNB2L1		TP53I11	RBFA	FADS1	KLF5	GNLY	MT1L	BRD2	SMAD5	LRRC7	LAMTOR3	NDUFC2				BAALC	PRDM1	C5orf42	CLCN2
FKBP4	OTP	UBXN7	HMMR	ARL5A	C3orf31			EEF1D	GNG13	MUC2	KRT6B	KIAA0020		GLA	MZB1	NFIB	ELP4	CD164	EFCAB11	GAS7	CDH15	CDK5RAP1	EIF1AX	BTBD9	DROSHA			GULP1		GNB3		TP63	RBM3	FAM107B	KLK1	GOT2	MT3	BRD3	SMARCA2	LRRC8B	LATS2	NDUFV2				BABAM1	PRDM16	C5orf54	CLCN3
FLNA	OXSM	UCP2	HN1	ARL6	C3orf34			EEF1G	GNG3	MYB	KRT7	KIAA0040		GLG1	N4BP2L1	NFIX	EMILIN2	CD180	EFHD2	GATA3	CDH17	CDK5RAP3	EIF2B1	BTC	DTWD1			GUSB		GNG3		TPM3	RBM34	FAM119A	KLK7	GP1BB	MTHFD1	BRD4	SMC4	LRRIQ3	LAX1	NEAT1				BACE1	PRF1	C6orf108	CLCN4
FLOT2	P2RX6	UGGT1	HNMT	ARL6IP4	C3orf42			EEF2	GNLY	MYBPH	KRT8	KIAA0101		GLI3	NAA15	NFKB1	EML4	CD1A	EFNA5	GATAD1	CDH22	CDK9	EIF2S1	BTD	DTX4			GYPC		GOLGA7		TPST1	RBM39	FAM120B	KNTC1	GPA33	MTHFD2	BRD7	SMN2	LSAMP	LBP	NEIL1				BACE2	PRKCB	C6orf120	CLCNKA
FMR1	P4HB	UGT2B4	HNRNPA2B1	ARL6IP5	C3orf55			EFHD1	GOLGA2P3Y	MYD88	KRT8P12	KIAA0125		GLP1R	NAV2	NFRKB	EMX2	CD1E	EFNB1	GCA	CDH5	CDKN1A	EIF2S2	BTF3	DUOXA2			GZMH		GOLPH3L		TRAF2	RBM5	FAM127B	KPNA1	GPC3	MTIF2	BRDT	SNAP25	LYN	LCOR	NEK2				BACH1	PRMT6	C6orf145	CLDN18
FN1	PACS1	ULK3	HNRNPA3	ARL6IP6	C3orf62			EFNA2	GOLGA5	MYO1B	KYNU	KIAA0240		GLRX2	NBN	NFS1	EN1	CD207	EFNB2	GDPD3	CDHR1	CDKN2A	EIF3B	BTF3L4	DUSP12			GZMM		GON4L		TRAF3IP3	RCN2	FAM133B	KPNA2	GPD1L	MVK	BRE	SNRNP200	LYPD6	LCP1	NEK3				BACH2	PROS1	C6orf162	CLDN3
FNTA	PAF1	UNC13C	HNRNPR	ARL8A	C3orf75			EFNA3	GOLGA7B	MYO9B	LAD1	KIAA0391		GLS	NCAPG	NINJ1	ENDOD1	CD22	EFS	GEMIN6	CDHR2	CDKN2B	EIF3E	BTG1	DUSP2			H1FX		GP1BA		TRAK1	RDX	FAM13A	KPNA4	GPD2	MYBPC1	BRF2	SNRPA	LYRM2	LDLR	NEK6				BAD	PRPF31	C6orf208	CLDN4
FOS	PAFAH1B2	UNC5C	HOPX	ARL8B	C3orf79			EFNB1	GON4L	MYOF	LAMA3	KIAA0494		GLT8D1	NCK2	NIPAL3	ENOX1	CD226	EGLN2	GFM1	CDHR5	CDR2	EIF4A1	BTG4	DUSP7			H2AFY		GPATCH8		TRH	RECK	FAM150B	KPNB1	GPER	MYBPC2	BRI3BP	SNX5	LYSMD3	LECT2	NET1				BAG1	PRR4	C6orf26	CLDN5
FOSB	PAIP2B	UNKL	HOXA1	ARL9	C4A			EFR3B	GP6	MYST2	LAMC1	KIAA1024		GLTSCR2	NDC80	NIPSNAP1	ENOX2	CD248	EGR4	GFOD1	CDK1	CDR2L	EIF4A3	BTLA	DUSP8			HADHB		GPD1		TRIM16	RELA	FAM165B	KRR1	GPI	MYC	BRIP1	SNX9	LZIC	LEFTY2	NFATC4				BAG3	PRRG1	C6orf27	CLDN7
FOSL2	PALMD	UQCR10	HOXA11	ARMC1	C4BPA			EGR1	GPR116	NAA10	LAPTM5	KIAA1522		GLUD1	NDUFC2	NKRF	ENPP4	CD2AP	EHD1	GFOD2	CDK10	CDRT1	EIF4G1	BTN3A1	DYM			HAX1		GPHN		TRIO	REN	FAM168B	KRT10	GPKOW	MYH10	BRMS1L	SOCS1	MAD2L1BP	LGMN	NFKBIA				BAG4	PSAP	C6orf35	CLEC11A
FOXA1	PAPPA	UQCRB	HOXD3	ARMC10	C4BPB			EIF1	GPR132	NACC2	LAT	KIAA1737		GMEB1	NEIL3	NKTR	ENPP5	CD320	EHD3	GFRA2	CDK11A	CDYL	ELANE	BTN3A3	DYNLT3			HBP1		GPR12		TRIOBP	RFC2	FAM175B	KRT13	GPM6A	MYH7	BROX	SOCS5	MAGOHB	LIAS	NFKBID				BAG5	PTGER2	C6orf54	CLEC2B
FOXC2	PAPPA2	USP25	HPS4	ARMC2	C4orf19			EIF2AK2	GPR137B	NAIP	LBP	KIF23		GML	NES	NME4	EPB41L1	CD38	EIF2B4	GGA2	CDK12	CEBPB	ELAVL2	BTNL9	DYRK1A			HCN4		GPR137		TRIP13	RFC3	FAM184A	KRT4	GPM6B	MYL4	BRP44	SP100	MAN2C1	LILRA4	NFKBIE				BAG6	PTK2	C7	CLEC3B
FOXD1	PAPPAS	UTP20	HRASLS	ARMC3	C4orf21			EIF2B5	GPR171	NAP1L2	LCK	KIT		GMNN	NET1	NOTCH2NL	EPB41L3	CD3G	EIF2C4	GGCX	CDK13	CELF1	ELK3	BTRC	DYRK1B			HDGF		GPR153		TRPC6	RFX3	FAM189B	KYNU	GPR162	MYL5	BRP44L	SP3	MAOA	LILRB5	NFYA				BAGE	PTMA	C7orf23	CLGN
FOXO1	PAQR3	VAT1L	HS3ST1	ARMC4	C4orf22			EIF2S3	GPR27	NAPG	LCN2	KLF6		GMPR2	NF1	NPM1	EPCAM	CD40	EIF3B	GHITM	CDK19	CELSR1	ELL	BUB1	DYRK4			HEBP2		GPR20		TSPYL1	RFX5	FAM190B	L1CAM	GPR17	MYOC	BRPF1	SP4	MAP2K5	LIMD1	NIN				BAHCC1	PTPN23	C7orf42	CLIC1
FOXO4	PARP11	VCL	HS3ST3A1	ARMC5	C4orf26			EIF3B	GPR45	NAT14	LCP1	KLHL5		GMPS	NF2	NPPB	EPHA4	CD44	EIF3D	GINS1	CDK2	CELSR2	ELL2	BUD13	DYSF			HES1		GPR31		TTC15	RGS12	FAM20A	LAGE3	GPR183	MYST3	BRPF3	SPTLC2	MAPK1	LIPA	NIPA2				BAI1	PTTG1IP	C7orf49	CLIC2
FRG1	PART1	VEZF1	HSBP1	ARMC7	C4orf27			EIF3G	GPRC5B	NAV1	LCP2	KLK5		GNA11	NFATC4	NR2F2	EPS15	CD55	EIF3L	GINS2	CDK2AP2	CELSR3	ELMO1	BUD31	DZIP3			HHLA1		GPR4		TTLL4	RGS16	FAM3C	LAMA2	GPR37	NAGLU	BRSK2	SRP14	MAPK1IP1L	LIPH	NKG7				BAI2	PUS10	C7orf64	CLINT1
FRY	PARVA	WASF2	HSD17B12	ARMC8	C4orf41			EIF3I	GPRIN1	NBL1	LDHB	KLRC3		GNAS	NFU1	NR3C1	EPX	CD59	EIF4EBP1	GJA1	CDK5R1	CENPF	EMG1	BVES	E2F5			HIPK1		GPR64		TUSC2	RGS19	FAM63A	LAMB1	GPS1	NAMPT	BRWD1	SRPK2	MAPK7	LIX1	NLRC5				BAI3	PUS7	C8A	CLIP3
FTH1	PCBP2	WBP4	HSPA4	ARMC9	C4orf43			EIF3K	GPSM2	NCAM2	LGALS14	KPNA3		GNAZ	NFYC	NR3C2	ERCC5	CD5L	EIF4EBP2	GJB3	CDK5RAP3	CENPI	EMR1	BYSL	EAF2			HIRIP3		GPR68		TWF2	RGS2	FAM78A	LAMP2	GPS2	NCBP1	BSDC1	SRSF7	MAPK9	LIX1L	NME4				BAIAP2	PVR	C8B	CLK1
FTL	PCDH18	WDR26	HSPA4L	ARMCX4	C4orf52			EIF4A1	GPSM3	NCF2	LGMN	KRT18		GNB2L1	NINL	NRD1	ERGIC2	CD6	EIF4ENIF1	GJB5	CDK7	CENPN	ENO1	C10orf11	EBF1			HIST1H2BE		GPR97		TYRO3	RHEB	FAM82A1	LBR	GPSM3	NCOA1	BSG	SS18L2	MAPKAP1	LLPH	NOC3L				BAIAP3	PXDN	C8orf4	CLK2
FTO	PCDH19	WDR55	HSPA6	ARMCX5	C5			EIF4A2	GRAMD1B	NCK1	LIF	KRT19		GNB3	NIPBL	NRGN	ERGIC3	CD63	EIF4G3	GLA	CDK9	CEP170	ENPP2	C10orf116	EBF2			HIST1H2BI		GPRASP1		UBE2G1	RHOBTB3	FAM91A1	LCN1	GPX2	NCOA6	BSN	SSBP1	MAST4	LOC100127980	NOMO1				BAMBI	PYCARD	C8orf51	CLK3
FUBP3	PCNXL3	WDR73	HSPA8	ARNT	C5orf15			EIF4A3	GRB2	NCKAP1	LIG3	KRT5		GNB4	NIPSNAP1	NT5C2	ERI2	CD68	ELAC2	GLI1	CDKN2A	CEP55	EPCAM	C10orf118	ECHDC2			HIST1H2BJ		GPX2		UBE2G2	RHOG	FANCC	LCN2	GPX3	NDST1	BSND	SSR1	MB	LOC100128292	NPAT				BANF1	PYGO1	C8orf60	CLMN
FUCA1	PCOLCE2	WEE1	HSPA9	ARNT2	C5orf23			EIF4B	GRIA3	NCOA1	LIPE	KRT6B		GNG11	NLRX1	NT5DC2	ETV1	CD74	ELAVL4	GLP1R	CDKN2AIP	CEP57	EPHA2	C10orf12	ECM1			HIST1H2BK		GRIA3		UBE2I	RIBC2	FAP	LCP2	GRB7	NDUFA9	BSPRY	SSR3	MBP	LOC100128496	NPM3				BANK1	RAB11FIP1	C8orf71	CLN5
FURIN	PDCD4	XRCC6	HSPB8	ARNTL2	C5orf32			EIF4G1	GRIK1-AS1	NCOA4	LMBR1	KRT7		GNG3	NME7	NT5E	EXOC2	CD84	ELF4	GLT25D1	CDR2	CES3	EPHA4	C10orf18	EDDM3A			HIST1H2BL		GRIN2C		UBE2N	RIN1	FASTK	LDHA	GRIA1	NDUFS8	BTAF1	ST6GALNAC5	MCCC1	LOC100129194	NR1D1				BANP	RAB1A	C9orf116	CLNS1A
FUS	PDDC1	YTHDC1	HTATSF1	ARPC1B	C5orf33			EIF5A	GRIN1	NCRNA00246B	LMCD1	KRT8		GNGT1	NMI	OAS2	EXOC6	CD86	ELMO2	GLTP	CDR2L	CFB	EPHA5	C10orf26	EDN3			HIST1H2BM		GRIN2D		UGT2B11	RMND5A	FAT3	LDLR	GRIN1	NEDD9	BTBD1	STAG1	MCFD2	LOC100129648	NR3C1				BAP1	RAB2B	C9orf125	CLPTM1
FUT2	PDE4B	ZBTB32	HTR2A	ARPC5	C5orf35			EIF5B	GRIN2B	NDST2	LMNB2	KYNU		GNPAT	NMT2	OCA2	EXOSC4	CD9	ELTD1	GLUD1	CDRT1	CFD	EPHB2	C10orf32	EEF2			HIST1H2BN		GRK6		ULK2	RNASE2	FAU	LEPREL4	GRIN2B	NEK9	BTBD3	STAG2	MCM10	LOC100129890	NTHL1				BARD1	RAB7B	C9orf156	CLPX
FUT3	PDE4DIP	ZBTB40	ICA1	ARPC5L	C5orf41			EIF6	GRIN2D	NDUFA3	LMO7	LAD1		GOLGA1	NOC3L	OCRL	EXOSC9	CD93	EMID1	GLUD2	CDS1	CFHR4	EPOR	C10orf35	EEFSEC			HK3		GRLF1		UPK1B	RNH1	FBF1	LGALS1	GRIN2C	NELL2	BTBD7	STAT2	MCM4	LOC100130155	NUMA1				BASP1	RABGGTB	C9orf16	CLTB
FUT4	PDE5A	ZBTB7A	ID3	ARPM1	C5orf48			ELAVL2	GRIP1	NETO2	LNPEP	LAMA2		GOLGA6A	NOLC1	OGDHL	EZH2	CD97	EMR1	GLUL	CDX1	CFI	EPX	C10orf40	EFCAB2			HLA-A		GRM6		UPK3A	RNMT	FBLN2	LGALS3BP	GRK4	NEO1	BTF3L4	STAT4	MCTP2	LOC100130360	OAS1				BATF3	RAC1	C9orf167	CLUL1
FXYD3	PDLIM3	ZC3H14	ID4	ARPP19	C6			ELAVL3	GRK6	NEURL	LOC100131320	LAMA3		GOLGB1	NOP10	ONECUT1	F8	CD99	ENC1	GM2A	CEACAM21	CFL1	ERCC1	C10orf46	EFCAB4B			HLA-DQB1		GRM8		UROD	RORB	FBN2	LGALS4	GRK5	NEUROD2	BTG1	STAT6	MDM4	LOC100130452	OAS2				BAX	RAC3	C9orf27	CMKLR1
FYB	PDZD8	ZC3H7B	IDH1	ARPP21	C6orf108			ELF1	GSC2	NFASC	LOC100288432	LAMC1		GOLM1	NOTCH2NL	ORC2	FAH	CDA	ENG	GMNN	CEBPB	CFTR	ERF	C10orf55	EFHC1			HLA-F		GRN		USP12	RPS3A	FBRSL1	LGALS9	GRLF1	NEUROG1	BTG4	STIM1	MDP1	LOC100130691	OAT				BAZ1A	RAN	C9orf3	CNBP
FZD9	PEBP1	ZCCHC14	IDH2	ARR3	C6orf129			ELF5	GSR	NFAT5	LOC100506606	LAMP2		GOLT1B	NOX1	ORM2	FAM102A	CDADC1	ENPP2	GMPS	CELF1	CHAF1A	ERH	C10orf72	EGFLAM			HLA-G		GRSF1		USP14	RPS6KA3	FBXL18	LHFPL2	GRM5	NFE2	BTK	STIM2	MEAF6	LOC100131825	OBFC2A				BAZ1B	RANBP10	C9orf46	CNGB1
G0S2	PEPD	ZIC2	IDH3A	ARRB1	C6orf147			ELL	GTF2H2	NFE2L2	LOC155060	LAPTM5		GOPC	NPM1	OSBPL6	FAM104A	CDC14A	ENPP4	GNA12	CELF3	CHD1L	ESD	C10orf82	EGLN2			HLA-J		GRTP1		USP20	RPS6KB1	FBXL5	LILRA2	GRM7	NFIC	BTN3A1	STK24	MED13	LOC100133985	OGG1				BAZ2A	RASA4B	C9orf6	CNIH
G3BP1	PET112L	ZMIZ2	IDI1	ARRB2	C6orf203			ELL2	GTF2H5	NFIX	LOC339929	LAT		GORASP1	NPTX2	OTUB1	FAM108B1	CDC14B	ENSA	GNA15	CELSR1	CHD3	ESM1	C11orf10	EHD2			HLF		GSG1		VAPA	RRAS2	FBXL7	LILRB4	GSN	NFIL3	BTN3A2	STK39	MED14	LOC100190939	OPA1				BBC3	RASAL3	C9orf78	CNIH3
GABPB1	PEX12	ZMYM4	IFI44	ARRDC2	C6orf26			ELP4	GUCA1B	NFKBIA	LOC642236	LBP		GORASP2	NR1I2	OVOS2	FAM114A2	CDC20	ENTPD4	GNAI3	CELSR2	CHD4	ESPL1	C11orf17	EIF1			HLX		GSTO1		VAPB	RRM2	FBXO28	LMF2	GSTO1	NFYC	BTN3A3	SUB1	MED21	LOC100287056	OS9				BBIP1	RAVER2	C9orf91	CNN3
GABRA1	PFN1	ZMYND8	IFI44L	ARRDC3	C6orf52			EMD	GUCY2D	NFYB	LOH12CR1	LCK		GOT1	NR4A2	PABPC4	FAM117A	CDC25B	ENTPD6	GNB1	CELSR3	CHEK1	ESR1	C11orf2	EIF1B			HNRNPH3		GUCA1A		VCP	RRN3P1	FBXO46	LMNA	GSTP1	NHLH2	BTNL9	SUMO1	MED27	LOC100287132	OSBPL3				BBOX1	RAX	CA12	CNOT1
GABRA3	PGM2	ZNF142	IFI6	ARSB	C6orf57			EMG1	GUF1	NHEDC1	LOXL1	LCN2		GP1BA	NRN1	PABPN1	FAM118B	CDC25C	ENTPD7	GNB5	CEND1	CHERP	ESR2	C11orf20	EIF2AK2			HOMER3		GUK1		VDAC1	RSC1A1	FCHO2	LMNB1	GTF2H4	NID1	BTRC	SUPT16H	MEF2D	LOC100287902	OSBPL8				BBS1	RBBP8	CA2	CNOT2
GABRG2	PHYH	ZNF204P	IFNGR1	ARSD	C6orf72			EMID1	GZF1	NHP2L1	LOXL2	LCP1		GP1BB	NRP1	PAK6	FAM120C	CDC27	EPB41L3	GNG10	CENPF	CHFR	ETFDH	C11orf30	EIF2B1			HOPX		H1F0		VGLL1	RUFY3	FDXR	LMNB2	GTF3C1	NID2	BUB1	SYK	METTL10	LOC100287927	OSTF1				BBS10	RBM34	CA3	CNOT8
GAD2	PIAS3	ZNF217	IFT52	ARSE	C6orf89			EML2	GZMA	NID2	LPAR6	LCP2		GPD1L	NRTN	PANK2	FAM124B	CDC42	EPB41L4B	GNPAT	CENPM	CHIC2	ETV1	C11orf31	EIF2C4			HOXB7		H2AFX		VSIG4	RUNDC3A	FEN1	LMOD1	GTF3C2	NKX2-5	BVES	SYNJ2	METTL16	LOC100288432	P2RY10				BBS4	RBM5	CA4	CNP
GAGE1	PIGQ	ZNF281	IGF2BP3	ARSJ	C6orf99			EMP2	GZMH	NIPSNAP1	LPIN1	LDHB		GPD2	NSUN3	PANK3	FAM134B	CDC42BPA	EPCAM	GNPDA1	CENPN	CHIT1	ETV2	C11orf36	EIF2S3			HOXD13		H2AFZ		VWA5A	RUVBL1	FHL3	LOC100131434	GTPBP1	NMB	BYSL	TACC1	METTL18	LOC100288643	P2RY8				BBS9	RBMY1A1	CA5A	CNPY2
GALE	PIK3AP1	ZNF43	IGFBP3	ARSK	C7			EMP3	GZMK	NKG7	LRBA	LGALS14		GPI	NSUN5P1	PAPPAS	FAM13C	CDC42EP2	EPHA1	GPATCH4	CEP290	CHKA	ETV3	C11orf41	EIF3A			HOXD9		HAB1		WDR82	RXRA	FIG4	LOC100290481	GUCA2B	NME1	C10orf10	TACC3	METTL19	LOC100288685	PAG1				BBX	RC3H1	CA5B	CNPY3
GALNT1	PIK3CA	ZNF542	IGFBP7	ART1	C7orf30			EMR2	GZMM	NKX2-1	LRP2	LGMN		GPR1	NUDT1	PAR5	FAM154A	CDC5L	EPHB1	GPC4	CEP55	CHKB	ETV4	C11orf45	EIF3F			HPCAL1		HABP2		WDTC1	RYK	FKBP4	LOC100293553	GUCY1A3	NME4	C10orf116	TAF10	METTL23	LOC100288901	PAIP2				BCAM	REEP2	CA7	CNR1
GALT	PITPNA	ZNF566	IGLV4-60	ART3	C7orf36			ENG	H2AFX	NLN	LRP8	LIF		GPR124	NUFIP1	PAX2	FAM164C	CDC6	EPHB2	GPD2	CEP72	CHMP7	ETV6	C11orf48	EIF4A1			HPGD		HAND1		WFDC8	RYR3	FLI1	LOC1720	GUCY2C	NMI	C10orf118	TAF6	MFAP2	LOC100289982	PAK1				BCAP29	RFX5	CA8	CNTN1
GAPDH	PITPNB	ZNF621	IGSF1	ART5	C7orf41			ENO1	HAB1	NLRP1	LRRC17	LIG3		GPR126	NUP133	PBX1	FAM174A	CDCA3	EPHB4	GPLD1	CES3	CHN2	EVI2A	C11orf49	EIF4A2			HS2ST1		HAP1		WHAMM	S100A10	FLJ42627	LOC646652	GUSB	NMT1	C10orf12	TAP2	MFHAS1	LOC145783	PAK2				BCAP31	RGS12	CA9	CNTN5
GART	PKD1L1	ZNF646	IGSF6	ARV1	C7orf42			ENOX2	HAGHL	NMNAT3	LRRC50	LMBR1		GPR162	NUP205	PCBP1	FAM175A	CDCA8	EPHB6	GPR109B	CFB	CHP	EVI2B	C11orf57	EIF4B			HS3ST1		HAT1		WNK1	S100A11	FMOD	LOC91316	GYPC	NOP14	C10orf128	TAX1BP1	MFI2	LOC149703	PARP1				BCAR3	RHOC	CAB39	CNTN6
GATA2	PKIB	ZNF652	IKBKB	ARVCF	C7orf47			ENPP1	HAND2	NOL4	LRRC8B	LMCD1		GPR176	NUP210	PCBP2	FAM181A	CDH11	EPHX1	GPR110	CFD	CHPF	EWSR1	C11orf59	EIF4ENIF1			HSD17B10		HAUS5		WNT2	S100A13	FN1	LOX	GZMH	NOS1	C10orf129	TBRG1	MGC12488	LOC151878	PARP10				BCAS2	RNASEH2A	CABP1	COBL
GATA3	PLA2G4A	ZNF704	IL13RA1	ARX	C7orf49			ENSA	HBB	NONO	LRRC8C	LMNB1		GPR3	NUP50	PCF11	FAM184A	CDH15	EPM2A	GPR137	CFHR4	CHPF2	EXOSC10	C11orf61	EIF5A			HSD17B4		HBBP1		WNT5A	S100P	FNIP1	LOXL2	H3F3B	NOV	C10orf137	TBRG4	MGC39372	LOC154822	PARVG				BCAS3	RNF10	CABP5	COG4
GATA4	PLAU	ZNF764	IL16	AS3MT	C7orf53			ENTPD5	HCG2P7	NOTCH1	LRRFIP1	LMNB2		GPR4	NUP62	PCYOX1	FAM193A	CDH17	EPO	GPR143	CFI	CHRNA3	EXOSC2	C11orf64	EIF5AL1			HSF1		HBE1		WSCD1	SAP18	FNIP2	LPGAT1	HAB1	NOVA1	C10orf18	TCEB2	MGP	LOC157503	PASK				BCAS4	RNF128	CACNA1A	COG7
GATAD1	PLCXD3	ZNF776	IL18	ASAH1	C7orf60			ENTPD6	HCK	NOTCH3	LSP1	LMO7		GPR55	NUP88	PDCL	FAM24B	CDH4	EPPK1	GPR144	CFL1	CHRNA9	EXT1	C11orf68	ELF1			HSP90AB1		HBQ1		XK	SART3	FNTA	LPL	HABP2	NPAS1	C10orf26	TCF12	MIB1	LOC222070	PAX5				BCAT1	RNF141	CACNA1B	COIL
GATM	PLEKHA5	ZNF777	IL4	ASAH2B	C8A			EP400	HCRT	NPTN	LTA	LNPEP		GPR64	NUP98	PDE4DIP	FAM35A	CDH6	EPS8L3	GPR161	CFTR	CHRNB1	EXT2	C11orf71	ELF4			HSPA6		HBXIP		XPNPEP1	SAT1	FOSB	LRP8	HAPLN1	NPAS2	C10orf27	TCTA	MIER3	LOC283483	PBK				BCAT2	RNF165	CACNA1D	COL10A1
GBE1	PLEKHG5	ZNF850	IL6R	ASAP1	C8orf41			EPAG	HCST	NRBF2	LTB	LOC100131320		GPS2	NUSAP1	PDE6D	FAM46C	CDHR1	ERAP1	GPR171	CH25H	CHST3	EYA1	C11orf75	ELMO1			HSPG2		HCCS		XRCC5	SCCPDH	FOSL2	LRPPRC	HARS2	NPC2	C10orf32	TCTN1	MIR30C2	LOC283713	PCDHGC3				BCKDHB	RNF185	CACNA1G	COL13A1
GBF1	PLEKHG6	ZP1	IL8	ASAP1-IT1	C8orf74			EPHA3	HDAC10	NRP2	LTBR	LOC100288432		GPSM2	NUTF2	PDK1	FAM55A	CDHR2	ERBB3	GPR63	CHAF1A	CHSY1	EYA2	C11orf80	ELMOD3			HTR2A		HCFC1		XRCC6	SCD	FOXN3	LRRC23	HAS1	NPR2	C10orf35	TERF2	MKI67IP	LOC285286	PCNA				BCKDK	RNFT1	CACNA1H	COL14A1
GBP2	PLGLB1	ZSCAN21	IMPA1	ASAP3	C8orf76			EPHB1	HDAC3	NSMCE4A	LUM	LOC100505876		GPX4	NXF1	PEA15	FAM57A	CDHR5	ERCC6	GPR65	CHCHD8	CIAO1	EYA3	C11orf82	ELOVL5			HTRA1		HCFC2		YAF2	SDF2	FOXRED1	LRRC41	HBEGF	NPY6R	C10orf40	TFRC	MLL3	LOC339290	PCNX				BCL11A	RNFT2	CACNA1I	COL16A1
GCGR	PLXNC1		INPP1	ASB1	C9orf102			EPHB4	HECW1	NSUN3	LY6E	LOC155060		GPX5	NXF3	PER3	FAM63A	CDK1	ERG	GPR85	CHD1L	CIB1	EZH2	C11orf84	ELP4			HYAL1		HCRP1		ZBTB24	SEC16A	FRS3	LSM1	HCCS	NQO2	C10orf47	TGFBR2	MMP2	LOC339352	PCOLCE2				BCL11B	RORC	CACNA2D2	COL17A1
GCK	PM20D2		INPP4A	ASB10	C9orf123			EPHX1	HELZ	NTHL1	LYPLA1	LOC339929		GRM2	NXPH4	PFKFB3	FAM65B	CDK10	ERN2	GPR87	CHD3	CIDEA	F13A1	C11orf9	EMB			HYOU1		HDAC1		ZC3HAV1	SEC23IP	FSTL3	LSP1	HCFC1	NR0B1	C10orf55	THADA	MOAP1	LOC375190	PCSK7				BCL2	RPGRIP1L	CACNB1	COL19A1
GCLC	PMM2		INSIG2	ASB11	C9orf174			EPM2A	HERC3	NTRK2	MACF1	LOC642236		GRP	NYNRIN	PGF	FAM71F1	CDK12	ERP44	GPRC5C	CHD4	CIDEB	F2R	C11orf95	EML4			IBTK		HDAC2		ZDHHC18	SECTM1	FTO	LTB4R	HCK	NR0B2	C10orf58	THOC6	MOBKL2B	LOC387895	PDCD4				BCL2A1	RPIA	CACNB2	COL1A1
GCM1	PNMA1		INSR	ASB13	C9orf21			EPOR	HERC4	NUCB1	MADD	LOXL1		GSK3B	OBSL1	PGRMC1	FAM82A1	CDK14	ESPN	GPX3	CHEK1	CIDEC	F2RL1	C11orf96	EN2			ICOSLG		HDAC5		ZFAND5	SELPLG	FTSJ2	LTBP2	HCLS1	NR2C1	C10orf72	TIE1	MOCS3	LOC388210	PDE4B				BCL2L1	RPL18A	CACNG3	COL1A2
GCN1L1	PNPLA4		IPO9	ASB15	C9orf3			EPRS	HESX1	NUDT16P1	MAF	LOXL2		GSTA1	OLFM4	PHACTR1	FAM86A	CDK2AP2	ESRRG	GPX5	CHERP	CIITA	FAAH	C12orf11	ENKUR			ID4		HDGFRP3		ZFHX2	SEMA5A	FTSJ3	LTBR	HDAC1	NR2C2	C10orf76	TK1	MOXD1	LOC400643	PDIA5				BCL2L11	RPL22	CACNG4	COL3A1
GCNT2	PNPO		IQCK	ASB16	C9orf57			ERBB3	HIC1	NUFIP2	MAFG	LPAR6		GSTA3	OLFML2A	PHB	FAM90A1	CDK4	ETNK1	GRAMD4	CHIC2	CIR1	FABP3	C12orf23	ENOX2			IDH1		HDLBP		ZMYND11	SERBP1	FUNDC2	LTC4S	HDC	NR4A1	C10orf79	TM4SF1	MPP7	LOC400657	PDK3				BCL2L2	RPL23A	CACYBP	COL4A1
GCSH	POLD3		IQSEC1	ASB2	C9orf6			ERBB4	HIGD1A	NUP153	MAL	LPIN1		GSTM3	OR1G1	PHB2	FANCA	CDK5R1	ETNK2	GRB10	CHIT1	CIRBP	FABP4	C12orf29	ENPP2			IDH3B		HEATR1		ZNF136	SERPINA6	FUT3	LUM	HDLBP	NT5C2	C10orf82	TM7SF3	MPV17	LOC440173	PEA15				BCL3	RPN2	CAD	COL4A2
GDF15	POLM		IRF8	ASB4	C9orf7			ERCC1	HIGD1B	NUP160	MALAT1	LRBA		GSTZ1	ORC1	PHKA1	FANCE	CDK5R2	ETS2	GRB14	CHKA	CITED2	FAM110B	C12orf32	ENSA			IDI1		HEBP2		ZNF174	SERPINB1	FUT8	LY6E	HERC1	NTRK2	C10orf90	TMBIM4	MPZL1	LOC440354	PECAM1				BCL6	RPS13	CADM4	COL4A3
GEM	POLR2B		ISCA1	ASB6	C9orf78			ERCC2	HIST1H1D	OAZ3	MAN1A2	LRP2		GTF3C1	ORC4	PHLPP1	FANCL	CDK5RAP3	ETV1	GRHPR	CHKB	CKAP2	FAM13C	C12orf35	EOMES			IFFO1		HECW1		ZNF195	SERPINB3	FUZ	LYN	HFE	NUP153	C11orf10	TMEM106B	MRC2	LOC440944	PEG10				BCL7B	RPS25	CALB1	COL4A4
GFAP	POLR2G		ISG20	ASB7	C9orf85			ERCC3	HIST1H1T	OGDH	MAN2C1	LRP8		GTPBP1	OSR2	PICALM	FANK1	CDK7	EVI2B	GRIA3	CHM	CKAP5	FAM189A2	C12orf39	EP400NL			IFI27		HELZ		ZNF24	SERPINE1	FYTTD1	MAD2L1	HGF	NUP188	C11orf30	TMEM165	MRPL33	LOC572558	PELI1				BCL7C	RRBP1	CALB2	COL5A2
GFER	POLR3C		ITGA2B	ASB8	C9orf95			ERCC4	HIST1H3I	OLIG1	MAOB	LRRC17		GTPBP4	OTUD4	PID1	FAT2	CDK9	EWSR1	GRIK5	CHMP7	CKLF	FAM190B	C12orf4	EPB41L2			IFI30		HEMK1		ZNF250	SERPING1	FZD2	MADD	HHEX	OAZ1	C11orf31	TMEM223	MRPS14	LOC642776	PGD				BCL9	RRM2	CALCA	COL6A1
GFI1	POPDC3		ITGA4	ASB9	CA1			ERF	HIVEP2	OPCML	MAP1B	LRRC50		GTPBP6	OXA1L	PIGC	FBXL2	CDKN2A	EXD2	GRM8	CHN1	CKS1B	FAM50A	C12orf44	EPC1			IFI35		HFE		ZNF267	SET	G3BP1	MAL	HIC1	ODF3B	C11orf41	TMEM39B	MRPS30	LOC643837	PIK3C3				BCLAF1	RSU1	CALCR	COL6A2
GFPT1	PPAP2B		ITGAE	ASCC2	CA11			ERG	HIVEP3	ORC4	MAP2K3	LRRC8B		GTSE1	OXR1	PIGQ	FBXL3	CDKN2B	EXOC7	GSK3A	CHN2	CKS2	FANCC	C12orf47	EPDR1			IFNA10		HGF		ZNF75D	SF3B1	G3BP2	MAN1A1	HIST1H1C	OLFM1	C11orf49	TMEM54	MS4A1	LOC645722	PIK3CG				BCMO1	RTN4R	CALD1	COL6A3
GFRA2	PPIL6		ITGAV	ASCC3	CA12			ERGIC3	HLA-B	ORM2	MAP2K4	LRRC8C		GUCY1A3	P4HA1	PIK3CA	FBXO16	CDKN2D	EXOSC2	GSN	CHP	CLCA1	FAP	C12orf49	EPN2			IFNA6		HIGD1A		ZNF79	SFRS18	GAB1	MAN2C1	HIST1H2AE	P2RX5	C11orf53	TMEM88	MS4A7	LOC646548	PIK3R1				BCOR	RUSC2	CALHM2	COL7A1
GGCX	PPM1B		ITGB1	ASCL1	CA2			ERLIN1	HLA-DMB	OSBP2	MAP2K6	LSP1		GUK1	PACSIN3	PKD2	FBXO21	CDR2	EXOSC5	GTF3A	CHP2	CLCA2	FARSA	C12orf50	EPRS			IGBP1		HIP1		ZNRD1-AS1	SGSM3	GAB3	MANF	HIST1H2AG	PABPC1	C11orf55	TNFAIP1	MSH3	LOC647070	PIM1				BCORL1	S100A16	CALM1	COMMD4
GH2	PPOX		ITGB2	ASCL2	CA6			ERLIN2	HLA-DPB1	OSBPL3	MAP3K1	LTA		GYPB	PADI2	PKP2	FBXO25	CDR2L	EXT1	GTSE1	CHPF	CLCA4	FAS	C12orf51	EPS15L1			IGF1		HIPK3		ZRSR2	SH3BP1	GABRA5	MAOB	HIST1H2BC	PAFAH2	C11orf57	TNFAIP2	MSI2	LOC728485	PLCG2				BCR	S100PBP	CALML4	COPA
GHRHR	PPP1R3F		ITM2A	ASF1A	CAB39L			ERP29	HLA-G	OXCT1	MAP3K14	LTB		GYS2	PAFAH1B3	PLA2G12B	FBXO30	CDRT1	EXT2	GUSB	CHPF2	CLCC1	FASLG	C12orf56	EPS8L1			IGF1R		HIST1H2BD			SH3BP2	GABRE	MAP2K1	HIST1H2BH	PAICS	C11orf59	TNFRSF10D	MTAP	LOC728743	PLCL2				BCS1L	SAMD9	CALR	COPB1
GIPR	PPP2R1B		ITM2B	ASF1B	CABLES2			ERVWE1	HMGA2	OXSR1	MAP3K8	LTBR		H2AFV	PAICS	PLA2G5	FBXO34	CDYL	EYA1	GYS2	CHRNA3	CLCF1	FBL	C12orf60	ERAP2			IGF2BP3		HIST1H3H			SHOC2	GALK1	MAPK4	HIST1H3H	PALM	C11orf61	TNK2	MTBP	LOC729082	PLK1				BDH1	SAP18	CALU	COPB2
GJA5	PPP2R2A		ITM2C	ASGR2	CABP5			ESR1	HMGN4	P4HB	MAP4K2	LUM		H2AFZ	PAK6	PLA2G7	FBXO46	CEBPB	EYA2	H2AFV	CHRNA4	CLCN4	FBLN1	C12orf65	ERC1			IGFBP1		HIVEP2			SIPA1L3	GALNT1	MAPKAPK2	HIST1H4G	PAX2	C11orf64	TNKS2	MTHFSD	LOC730236	PLK1S1				BDH2	SAT1	CAMK2B	COPS2
GLA	PPP4R1		ITPR1	ASH1L	CACHD1			ESRRA	HMHB1	PAK2	MAP7	LY6E		H3F3B	PAM	PLEKHG1	FBXO7	CELF1	EZH1	H2BFS	CHRNB1	CLCN7	FBP1	C12orf66	ERCC1			IGFBP3		HLF			SKIL	GAMT	MAPRE1	HIST2H2BE	PAX8	C11orf71	TNPO1	MTMR6	LOXHD1	PLK3				BDKRB1	SCAI	CAMK2N1	COPS5
GLG1	PRDM10		ITPR2	ASH2L	CACNA1D			ESYT1	HMOX1	PAK6	MAPK1	LYPLA1		HACE1	PAPSS1	PLEKHG5	FBXW10	CELF3	EZR	HADHB	CHST7	CLDN10	FBP2	C12orf69	ERCC6			IGFBP5		HMGN2			SKIV2L	GAS8	MARCKS	HK3	PCDH11X	C11orf73	TOP1	MUT	LPP	PLOD2				BDKRB2	SCAND1	CAMKK2	COPS7A
GLI2	PRELP		IVNS1ABP	ASMTL-AS1	CACNA1I			ETHE1	HNF1B	PAR5	MAPK10	MACF1		HACL1	PARD3	PLEKHM1	FCGR1A	CELSR1	F2R	HAUS5	CHSY1	CLDN15	FCAR	C12orf73	ERF			IGHG1		HMGN5			SKIV2L2	GATA1	MARS	HLA-DPA1	PCMT1	C11orf75	TOP2A	MYC	LRBA	PMAIP1				BDNF	SCAP	CAMP	COPS8
GLI3	PRKAA1		JAKMIP2	ASNA1	CACNA2D2			ETV3	HNRPDL	PARG	MAPK13	MAD2L1		HAX1	PARP12	PLN	FCHSD2	CELSR2	F2RL1	HAUS7	CHUK	CLDN18	FCER1G	C12orf76	ERI2			IK		HMGXB3			SKP1	GBA	MATK	HLA-DPB1	PCNA	C11orf82	TP53BP1	MYCL1	LRCH1	PML				BEAN1	SCG3	CAMSAP1L1	COQ2
GLP1R	PRKCD		JMJD6	ASNS	CACNB1			EWSR1	HOMER2	PAX1	MAPK7	MADD		HBE1	PARP2	PLS3	FCRL5	CELSR3	F3	HBE1	CIAO1	CLDN3	FCER2	C13orf1	ERMP1			IL10RB		HMX1			SLBP	GBE1	MBP	HLA-DRA	PCSK2	C11orf84	TPI1	MYL12B	LRCH3	PMS2P4				BECN1	SCG5	CAND1	COQ7
GLRB	PRKD3		JUN	ASNSD1	CACNB2			EXOC6B	HOOK1	PBX3	MAPKAPK2	MAF		HBEGF	PARP3	PLXNA3	FEM1B	CENPC1	F5	HCCS	CIB1	CLDN8	FDPS	C13orf15	ERP27			IL11		HNRNPA0			SLC10A3	GBF1	MC4R	HLA-E	PCSK5	C11orf85	TPR	MYNN	LRFN1	PMS2P5				BEGAIN	SDC4	CAND2	CORO1A
GLUD1	PRMT10		JUND	ASPA	CACNG1			EXOSC2	HOPX	PCBP2	MAPRE2	MAFG		HBG1	PAX3	PLXNB2	FEM1C	CENPF	FA2H	HCFC1R1	CIB2	CLDN9	FDXR	C13orf18	ESYT2			IL12RB2		HNRNPA3			SLC13A2	GBP1	MCAM	HLF	PCSK7	C11orf93	TRADD	MYO1B	LRIT1	PNP				BEND5	SEC11A	CANT1	CORO2A
GLUL	PRODH		KAL1	ASPDH	CADM1			EXT2	HOXB13	PCDHA@	MARVELD2	MAL		HCCS	PBK	PMS2P1	FGD4	CENPI	FABP1	HCN4	CIDEA	CLDND1	FEV	C13orf23	ETNK1			IL16		HNRNPC			SLC1A4	GCG	MCFD2	HLX	PCYT1A	C11orf94	TRAF5	MYO1G	LRP3	POLB				BEST2	SEC14L2	CANX	CORO2B
GMFB	PROM2		KAT2B	ASPG	CADM2			EXTL1	HOXC10	PCM1	MATR3	MALAT1		HDAC2	PBX1	PNN	FGFR1OP	CENPN	FAH	HDAC2	CIITA	CLIC1	FEZ2	C13orf30	ETS2			IL18		HNRNPH1			SLC1A5	GCLM	MCM2	HMGA1	PDAP1	C11orf96	TRAM1	MYO5A	LRP5	POLD2				BEX4	SEC22B	CAP2	COX10
GMPR	PROX1		KCNC3	ASPH	CALCRL			EZH1	HOXC11	PCSK6	MAX	MAN1A2		HDAC7	PBX2	POLB	FHL1	CEP170	FAHD2A	HDAC7	CIRBP	CLIC3	FGF2	C13orf34	EVI2B			IL1B		HNRNPK			SLC25A20	GCN1L1	MCM3	HMGN1	PDE7A	C12orf10	TRAT1	MYOC	LRP6	POLI				BFAR	SERBP1	CAPG	COX11
GNA13	PRPF3		KCND3	ASPHD1	CALD1			F13B	HOXC4	PCYT1A	MCM3	MAN2C1		HDGF	PBXIP1	POLD2	FHL2	CEP290	FAM105A	HDDC2	CITED2	CLIC5	FGF3	C14orf1	EVI5			IL1RAP		HNRNPU			SLC25A36	GCNT2	MCM4	HMGN3	PDHX	C12orf11	TRIB2	MYSM1	LRPPRC	POLR1C				BGN	SETD2	CAPN2	COX17
GNA15	PRPF31		KCNJ16	ASPHD2	CALM1			F2RL1	HOXD12	PDCD5	MCM4	MAOB		HEATR1	PCCB	POLDIP3	FHOD3	CEP350	FAM108A1	HEATR1	CKAP5	CLIP1	FGF4	C14orf101	EVL			IL1RN		HOXC11			SLC25A4	GCOM1	MCM6	HNRNPD	PDIA6	C12orf12	TRIB3	MYST1	LRRC1	POPDC2				BHLHB9	SF3B5	CAPN3	COX4I1
GNAI1	PRPF40A		KCNJ8	ASPM	CALM2			F2RL3	HOXD8	PDE12	MCM6	MAP1B		HEBP1	PCDH8	POLG2	FIP1L1	CEP55	FAM120A	HEATR3	CKLF	CLIP2	FGF6	C14orf105	EXOC1			IL24		HOXC8			SLC35D2	GDF11	MCM7	HNRNPF	PDK2	C12orf23	TRIM39	NAA30	LRRC15	POSTN				BHLHE40	SFXN1	CAPN6	COX5A
GNAI2	PRR12		KCNN2	ASPN	CALML3			FABP5	HPSE2	PDE6H	MED13L	MAP2K3		HELLS	PCLO	POLH	FKBP6	CEP57	FAM127A	HEBP2	CKS2	CLIP4	FGF8	C14orf106	EXOC7			IL3RA		HOXD1			SLC39A14	GDI1	MDH1	HNRNPK	PDLIM1	C12orf24	TRRAP	NAA38	LRRC17	POU2AF1				BHLHE41	SGPP2	CAPN7	COX5B
GNAO1	PRRX2		KCNN3	ASPSCR1	CALML5			FADD	HRASLS	PDE9A	MED17	MAP2K4		HEXIM1	PCM1	POLR2B	FLJ11235	CES3	FAM127B	HELZ	CLCA1	CLK2	FGF9	C14orf109	F2RL2			IL6		HOXD12			SLC39A8	GEMIN7	MELK	HNRNPU	PDLIM7	C12orf29	TSPAN17	NAALAD2	LRRC40	POU2F1				BHMT2	SGSM1	CAPN9	COX6A1
GNAQ	PRUNE		KCTD12	ASRGL1	CALR			FADS1	HRG	PDGFD	MEF2A	MAP2K6		HIF1A	PCMT1	POLR2J2	FLJ20712	CFB	FAM134A	HEMK1	CLCA2	CLMN	FGFR4	C14orf118	F3			IL6ST		HPSE2			SLC4A3	GEMIN8	MEST	HOXA4	PDXK	C12orf32	TSPAN7	NACA2	LRRCC1	POU2F2				BICD2	SH2D1A	CAPRIN1	COX6A2
GNAS	PSD3		KDELC1	ASS1	CAMK1			FAH	HRH4	PDLIM3	MEF2C	MAP3K1		HIP1R	PCNT	POLRMT	FNDC3A	CFD	FAM134B	HEXA	CLCC1	CLN5	FGR	C14orf135	F8A1			IL8		HR44			SLC5A12	GFER	MFAP2	HOXA5	PENK	C12orf35	TTC3	NALCN	LSAMP	PPIB				BID	SH3BP2	CAPZA2	COX6C
GNAT1	PSG6		KDELR2	ASTE1	CAMK2D			FAIM2	HS3ST2	PDPK1	MELK	MAP3K14		HIST1H1A	PCP4	POM121	FOXG1	CFI	FAM149B1	HEXIM1	CLCF1	CLN6	FHIT	C14orf138	FABP4			ILF3		HRASLS2			SLC6A11	GGCT	MFAP4	HOXA9	PEX6	C12orf4	TTC7A	NAPEPLD	LSG1	PPM1A				BIK	SHROOM1	CAPZB	COX7A2
GNAZ	PSIP1		KDM4B	ASTN1	CAMK2G			FAM134C	HSDL2	PELO	MEN1	MAP3K8		HIST1H1B	PCTP	PON3	FOXQ1	CFL1	FAM162A	HFE	CLCN7	CLN8	FHL1	C14orf143	FABP6			ILVBL		HRH4			SLC9A8	GGH	MFAP5	HOXB13	PFKP	C12orf42	TTK	NARS	LSM1	PPP1CA				BIN1	SIK1	CARD10	COX7A2L
GNB2L1	PSMA5		KDM4C	ASTN2	CAMLG			FAM149A	HSFY1P1	PET117	METAP2	MAP4K2		HIST1H1D	PDCD5	POU2F1	FPGT	CFLAR	FAM169A	HGF	CLDN10	CLPTM1	FHL3	C14orf149	FAF1			IMPDH2		HS3ST3B1			SMAD4	GIPC1	MGLL	HOXB5	PGD	C12orf43	TUBA1B	NAV1	LSM14A	PPP1R2				BIN3	SKP1	CARD14	COX7B
GNB3	PSMB4		KDM4D	ASXL1	CAMP			FAM155B	HSPA14	PEX14	MFAP1	MAP7		HIST1H3A	PDCD6	POU2F2	FRAT1	CFTR	FAM171A1	HIGD1A	CLDN15	CLTB	FIG4	C14orf166	FAIM3			INPP1		HSD17B11			SMARCA5	GJA1	MGP	HPGD	PGK1	C12orf47	TUBA4A	NBPF8	LYPD6	PPP1R9B				BIRC2	SLC11A2	CARD8	COX7C
GNG4	PSMD5		KIAA0100	ASXL2	CAMSAP1			FAM161A	HSPA1L	PEX26	MGST2	MAPK10		HIST1H3B	PDE10A	POU3F2	FRMD5	CHAF1A	FAM184A	HIST1H1C	CLDN17	CLTC	FKBP1B	C14orf169	FAM100A			INPP4A		HSF1			SMARCC1	GLCE	MGST2	HPRT1	PHKA2	C12orf51	TUBG1	NCAM1	LYSMD2	PPP2CA				BIRC3	SLC13A1	CARM1	COX8A
GNGT1	PSME3		KIAA0101	ASXL3	CAMSAP1L1			FAM164A	HSPB11	PEX7	MIA3	MAPK13		HIST1H3C	PDE11A	POU6F1	FRMPD1	CHCHD7	FAM192A	HIST1H4A	CLDN18	CMAS	FKBP2	C14orf176	FAM102A			INSR		HSF2BP			SMARCD3	GLG1	MIA	HPX	PHKG2	C12orf52	TXLNA	NCBP2	LZTFL1	PPP2R2A				BIRC5	SLC22A13	CARS	CP
GNPDA1	PTCD3		KIAA0408	ATAD1	CAMTA1			FAM168B	HSPC159	PGAM5	MICA	MAPK7		HIST2H4A	PDE2A	PPARG	FRY	CHCHD8	FAM38B	HIST1H4H	CLDN3	CMKLR1	FKBP3	C14orf28	FAM105A			INTS10		HSP90B1			SMC1A	GLIPR1	MIA3	HSD11B1	PIAS1	C12orf53	U2AF1	NCRNA00246B	MAB21L1	PPP2R3B				BIRC7	SLC25A22	CARTPT	CPD
GNS	PTEN		KIAA0513	ATAD2	CAND1			FAM178A	HSPH1	PHACTR2	MIF	MAPKAPK2		HJURP	PDE4DIP	PPID	FSCB	CHD1L	FAM46A	HJURP	CLDN4	CMTM6	FKBP5	C14orf4	FAM105B			IQCK		HSPB11			SMC4	GLRB	MICB	HSD17B3	PIGR	C12orf56	U2AF2	NDFIP2	MALL	PPP2R4				BLCAP	SLC25A5	CASC5	CPLX2
GOT1	PTGES		KIAA0556	ATAD2B	CANT1			FAM179B	HTR3A	PHF20L1	MLH1	MAPRE2		HK3	PDGFRA	PPME1	FUT10	CHD3	FAM46C	HLA-DMA	CLDN8	CNGA1	FLAD1	C14orf50	FAM108B1			IRAK1		HTR4			SMCR7L	GLRX3	MIF	HSD17B4	PIK3R3	C12orf60	UBE2A	NDUFA7	MAP2K1	PPP3CA				BLM	SLC2A5	CASP1	CPN1
GOT2	PTPMT1		KIAA0802	ATAD3A	CAP2			FAM32A	HTR5A	PHF3	MLL	MARCKS		HMG20B	PDGFRL	PPOX	FUT3	CHD4	FAM48A	HLA-DMB	CLDN9	CNN3	FLNC	C14orf93	FAM110C			IRAK3		HYAL4			SMG1	GLT8D1	MKI67	HSP90AB1	PIK3R4	C12orf65	UBE2J1	NDUFS1	MAP2K5	PPP3CB				BLMH	SLC35F5	CASP6	CPNE3
GP1BA	PTPRH		KIAA1024	ATAD5	CAPG			FAM36A	HTR6	PHKG1	MMACHC	MATR3		HMGA1	PDHA1	PPP1R11	FXR1	CHD8	FAM53C	HLA-DQB1	CLDND1	CNNM2	FLT1	C15orf17	FAM115A			IRF3		ICOSLG			SMG5	GMFG	MKNK1	HSPA5	PIM1	C12orf73	UBE2L6	NDUFS4	MAP3K13	PPP3CC				BLNK	SLC39A11	CASP8	CPNE6
GP2	PTTG1IP		KIAA1109	ATAT1	CAPN1			FAM38A	HTR7	PHLPP1	MME	MAX		HMGB2	PDLIM5	PPP1R14A	FXYD6	CHEK1	FAM65A	HLA-DRB1	CLIC1	CNNM3	FLT3	C15orf29	FAM117B			IRF4		IDH1			SNAP23	GMPR	MLF1	HSPB2	PIM2	C12orf76	UBE2S	NDUFS7	MAP3K2	PPP4C				BLOC1S1	SLC43A1	CASP9	CPSF1
GPC1	PWWP2B		KIAA1614	ATCAY	CAPN5			FAM3A	HVCN1	PHYH	MMP1	MCM3		HMGB3	PEX16	PPP1R2	FZD5	CHERP	FAM65B	HLA-DRB6	CLIC5	CNOT1	FMO5	C15orf38	FAM119B			IRF5		IDH3A			SNX4	GNA13	MLH1	HSPB3	PIN1	C13orf1	UBE2Z	NDUFV1	MAP4	PPP6C				BLVRA	SLC4A11	CASQ1	CPT1B
GPD1L	PYCR2		KIF11	ATE1	CAPN9			FAM48A	HYAL3	PICALM	MMP14	MCM4		HMGCL	PEX19	PPP2R1B	FZD7	CHFR	FAM66D	HLTF	CLIP1	CNOT2	FMR1	C15orf41	FAM122B			IRF8		IDS			SOCS2	GNA15	MLLT11	HSPD1	PIP5K1A	C13orf15	UBE3C	NEAT1	MAP4K2	PPP6R2				BLVRB	SLC8A1	CASQ2	CPZ
GPD2	PYGO2		KIF15	ATF1	CAPNS1			FAM65B	HYDIN2	PIK3CG	MMP19	MCM6		HMHB1	PEX3	PPP2R4	G0S2	CHIC2	FAM76A	HMGB1	CLIP2	CNOT4	FN1	C15orf48	FAM122C			IRS2		IDUA			SORCS3	GNAI2	MLLT3	HTR3A	PKD1	C13orf23	UBE4A	NEDD4L	MAP4K4	PRDM1				BMI1	SLFN13	CASR	CRABP1
GPLD1	QKI		KIF18A	ATF2	CAPRIN1			FAM69A	IBTK	PIP5K1B	MMP7	MED13L		HMMR	PF4	PPP2R5A	G2E3	CHIT1	FAM83E	HMGB2	CLIP4	CNPY2	FNTA	C15orf56	FAM125B			ISG15		IFNA10			SPI1	GNAL	MLN	HTR6	PKD2	C13orf26	UBL5	NEK6	MAP7D2	PRDM2				BMP1	SMARCC2	CAST	CRABP2
GPR1	QPCT		KIF1B	ATF4	CAPZB			FAM75C2	ICA1L	PIWIL1	MMP9	MED17		HN1	PGAM1	PPP3CB	G3BP2	CHKA	FANCA	HMGB3	CLK2	CNPY3	FNTB	C16orf13	FAM129A			ITGA1		IFNA14			SPIB	GNB1	MMD	HTR7	PLA2G7	C13orf34	UCK2	NFIB	MAPK1	PRDX4				BMP2	SMC1A	CASZ1	CRAT
GPR176	RAB11A		KIF20A	ATF5	CARD17			FANCL	ICAM3	PJA2	MNAT1	MEF2A		HNRNPA1	PGD	PRCP	GAA	CHKB	FAR2	HMGN3	CLMN	CNTD2	FOLH1	C16orf45	FAM133B			ITGA3		IFNA16			SPRY2	GNB5	MMP1	HTT	PLAU	C13orf38	UCKL1	NFKB2	MAPK8	PRKAB1				BMP2K	SMC5	CAT	CREB1
GPR31	RAB2A		KIF23	ATF6	CARD18			FARS2	ICOS	PKP3	MORF4L2	MEF2C		HNRNPH1	PGLS	PRIM2	GAB3	CHM	FARP1	HMGXB3	CLN3	CNTNAP3B-LIKE	FOLR1	C16orf48	FAM167A			ITGA6		IFNA4			SPTBN1	GNG11	MMP12	HYAL1	PLAUR	C13orf39	UGP2	NFYC	MAPKAPK5	PRKACB				BMP3	SMCHD1	CATR1	CREB3L1
GPR6	RABGEF1		KIF2C	ATF6B	CASC2			FARSA	IDH2	PL-5283	MPO	MELK		HOMEZ	PGM3	PRKACA	GABARAPL2	CHMP7	FAT1	HMHB1	CLN6	COBLL1	FOLR2	C16orf5	FAM171B			ITGAV		IFNA5			SPTBN2	GNG3	MMP14	HYAL2	PLCB2	C14orf1	UHRF1	NHLRC3	MARCKS	PRKCB				BMP4	SMYD2	CAV1	CREB3L2
GPR68	RAD54L2		KIF4A	ATF7	CASD1			FAS	IDO1	PLA2G12B	MPP1	MEN1		HOXB3	PHACTR2	PRKD1	GABPB2	CHN2	FBP1	HMMR	CLPB	COG2	FOLR3	C16orf52	FAM173B			ITGB1		IFRD1			SQLE	GNPDA1	MMP15	HYAL3	PLCD1	C14orf102	UNG	NIPBL	MARCKSL1	PRKCD				BMP7	SNRNP25	CAV2	CREB5
GPS1	RAF1		KIR3DL1	ATF7IP	CASK			FASLG	IER5	PLA2G4A	MPP7	MFAP1		HPGDS	PHACTR4	PRLR	GABRA2	CHP	FBRS	HNRNPA1	CLPTM1	COG7	FOSB	C16orf62	FAM176B			ITGB1BP1		IFT27			SRC	GOLGA6L5	MMP7	HYOU1	PLCG2	C14orf105	UPP1	NISCH	MAS1	PRKCE				BMP8A	SNRPD2	CAV3	CREBBP
GPSM3	RALGAPA1		KIR3DL3	ATF7IP2	CASP1			FAU	IFI30	PLAUR	MRPL3	MFSD2B		HPRT1	PHF16	PRO2852	GABRA4	CHPF	FBXL18	HOMER2	CLTB	COIL	FOSL1	C16orf63	FAM178B			ITGB4		IFT52			SREK1IP1	GOLGA8B	MMP9	ICAM2	PLD3	C14orf106	UQCRB	NKAPL	MASP1	PRKCSH				BMPR1A	SNRPE	CBARA1	CREBZF
GPX1	RALGAPA2		KLC1	ATG10	CASP10			FBL	IFNA10	PLCG2	MRPS12	MGAT3		HPSE	PHF17	ProSAPiP1	GALC	CHPF2	FBXO2	HOPX	CLTC	COL10A1	FOXC2	C16orf68	FAM184A			ITM2B		IFT74			SRGN	GOLIM4	MNAT1	ID1	PLG	C14orf109	UQCRC1	NLRP3	MB21D2	PRKCZ				BMPR2	SNRPN	CBFA2T3	CREM
GPX2	RANBP10		KLHL28	ATG12	CASP2			FBP1	IFNA21	PLCXD3	MRPS27	MGST2		HRAS	PHF20	PRPF38B	GALNTL4	CHRNA3	FBXO4	HOXB7	CMAS	COL11A1	FOXG1	C16orf70	FAM185A			ITPR2		IGF1R			SRPK1	GOSR1	MOBP	ID2B	PLIN2	C14orf118	USP25	NMB	MBD2	PRKD1				BMS1	SNX16	CBLC	CRH
GPX4	RANBP2		KLRB1	ATG13	CASP3			FBXL14	IFNA8	PLEK	MS4A1	MIA3		HRASLS	PHF8	PRPS2	GATM	CHRNA9	FBXO42	HP1BP3	CMKLR1	COL16A1	FOXI1	C16orf72	FAM193A			ITPR3		IGFALS			SRSF10	GPA33	MPO	ID3	PLK3	C14orf153	USP6NL	NOG	MBD4	PRKG1				BNC1	SNX25	CBS	CRHR1
GRB2	RAVER2		KLRD1	ATG16L1	CASP4			FBXO21	IFNAR2	PLEKHA8P1	MSN	MICA		HRH1	PHIP	PRPSAP1	GBF1	CHRNB1	FBXO9	HPGD	CMTM6	COL17A1	FOXK2	C16orf80	FAM19A1			ITSN2		IGFBP6			SRSF2	GPATCH8	MPST	ID4	PLP2	C14orf159	USP8	NOL6	MBOAT2	PRMT1				BNC2	SOCS2	CBX1	CRHR2
GRIA3	RBM25		KPNA2	ATG16L2	CASP7			FBXW4P1	IFNG	PLEKHG5	MST1R	MIF		HRK	PHYH	PRRC2A	GCC2	CHST3	FBXW12	HPN	CNGA1	COL18A1	FOXM1	C16orf87	FAM36A			JAG2		IGFBP7			SRSF3	GPBP1	MRPL19	IDE	PLXNB1	C14orf166	VAC14	NOL7	MCM3AP	PSMB10				BNIP1	SOD1	CBX3	CRIM1
GRIA4	RBM34		KPNA3	ATG2B	CAST			FCGRT	IFT80	PLIN2	MT1F	MLH1		HSBP1	PI4KB	PSEN2	GCM2	CHST7	FCER1A	HPSE	CNGB1	COL1A1	FOXO4	C16orf88	FAM43A			JAK3		IGHG1			SRSF6	GPCPD1	MRPL3	IDH2	PMAIP1	C14orf176	VBP1	NOP10	MCMBP	PSME1				BNIP2	SOD2	CBX5	CRISP3
GRIK2	RBM4		KRT75	ATG3	CAT			FDPS	IGF2	PLP2	MT1H	MLL		HSD17B4	PIAS2	PSG4	GDE1	CHSY1	FCGRT	HRASLS2	CNN3	COL1A2	FPR1	C16orf91	FAM48A			KANK1		IGHMBP2			SRSF8	GPD1	MS4A2	IDH3A	PML	C14orf181	VEGFB	NOTCH1	MDM4	PTCH1				BNIP3	SP100	CBX6	CRLF1
GRIK3	RBPJ		KRTAP9-9	ATG4B	CAV1			FEN1	IGF2R	PLTP	MT1X	MMACHC		HSFX2	PICALM	PSG8	GDF10	CHTOP	FCN2	HS1BP3	CNNM2	COL3A1	FRMPD4	C17orf108	FAM63A			KATNA1		IGKC			SS18	GPI	MSH6	IDI1	PMP22	C14orf2	VPS13B	NOV	MEAF6	PTGS1				BOK	SPACA3	CBX7	CROCC
GRIN2C	RBPMS		KTN1	ATG5	CAV2			FER	IGFBP7	PMS1	MT2A	MME		HSPA13	PIM1	PSMB7	GDF3	CIAO1	FECH	HS2ST1	CNOT1	COL4A1	FRY	C17orf28	FAM65B			KATNB1		IKBKE			SSB	GPR137	MST1R	IER2	PMS2P11	C14orf21	VPS35	NOX3	MED1	PTK2				BPGM	SPATA5L1	CC2D1A	CRX
GRM3	RDH11		LAIR1	ATG7	CAV3			FES	IKBKB	PODXL	MTHFD2	MMP1		HSPA14	PISD	PSMC3	GEMIN6	CIC	FEN1	HS3ST1	CNOT2	COL4A2	FSCN1	C17orf42	FAM71F2			KBTBD11		IKZF1			SSBP2	GPR17	MSX1	IFI30	PNP	C14orf37	WAS	NPNT	MED17	PTK2B				BPTF	SPPL3	CCDC101	CRY1
GRM4	RFX3		LALBA	ATG9A	CBFA2T2			FETUB	IKZF3	POFUT1	MTM1	MMP14		HSPA5	PIWIL1	PSMC6	GFM2	CIDEA	FER1L4	HSF1	CNOT4	COL4A3	FSHR	C17orf63	FAM72B			KCNJ5		IL11			SSPN	GPR172A	MSX2	IFIT1	PNPLA4	C14orf43	WEE1	NR2F1	MED23	PTP4A1				BRCA1	SRP68	CCDC134	CRYAA
GRM5	RGL2		LAP3	ATG9B	CBFB			FEZ1	IKZF5	POLM	MTMR12	MMP19		HSPA6	PKNOX1	PSMD12	GFOD2	CIDEB	FERMT1	HSP90AA1	CNPY2	COL5A1	FUBP1	C17orf67	FAM75C1			KCNK2		IL18BP			SSR1	GPR56	MT1A	IFIT2	POLD1	C14orf93	WHSC1	NR2F2	MED29	PTPLB				BRCA2	SRR	CCDC15	CRYAB
GRM8	RGR		LAPTM4B	ATHL1	CBL			FGA	IL10	POLR2A	MTR	MMP7		HSPC159	PLA2G4A	PSMD5	GGA1	CIITA	FETUB	HSPA4	CNPY3	COL5A2	FUBP3	C17orf69	FAM7A3			KCNMA1		IL1R2			STAR	GPR98	MTHFD1	IFIT3	POLR2A	C15orf23	XDH	NRXN1	MED8	PTPN1				BRCC3	SRXN1	CCDC19	CRYGC
GRP	RGS4		LARGE	ATIC	CBLN1			FGD1	IL10RB	POLR2B	MUC1	MMP9		HSPE1	PLAGL1	PSMD8	GGA2	CIRBP	FEZ1	HSPA4L	CNTD2	COL6A1	FUCA1	C17orf70	FAM82B			KCNS3		IL2RA			STARD13	GPX7	MTHFD2	IFIT5	POLR2J	C15orf29	XPC	NSMAF	MEF2C	PTPN12				BRD1	SS18L1	CCDC28A	CRYGD
GRSF1	RGS8		LARP4	ATL1	CBR1			FGF12	IL16	POLR2H	MUTYH	MNAT1		HTATIP2	PLAGL2	PSME1	GGNBP2	CITED2	FEZ2	HSPA5	CNTN6	COL6A3	FUT1	C17orf75	FAM84B			KDELR1		IL5			STK17B	GPX8	MUC1	IFNA21	POSTN	C15orf38	XPO1	NSMCE1	MEGF6	PTPN13				BRD2	SSX1	CCDC28B	CRYZ
GSPT1	RHOT2		LARP7	ATL2	CBX3			FGF18	IL17F	POPDC2	MX1	MORF4L2		HTR1F	PLAT	PSME4	GGPS1	CKAP5	FGD1	HSPA9	CNTNAP3B-LIKE	COL9A2	FUT2	C17orf79	FAM92A1			KDM5D		IMP3			STX11	GRIA2	MUC5AC	IFNGR1	POU2F2	C15orf44	XRCC5	NSUN4	MESDC2	PTPN18				BRD3	ST5	CCDC30	CS
GSS	RIC8A		LASS4	ATL3	CBX4			FGF4	IL17RD	PPAP2C	MX2	MPO		HTRA1	PLCB4	PSPC1	GHITM	CKLF	FGF1	HSPB1	COBLL1	COMT	FUT3	C17orf81	FAN1			KIAA0141		ING1			STX16	GRK5	MUM1	IFRD1	PPIF	C15orf48	XRCC6	NT5E	METTL10	PTPN2				BRD4	STAG1	CCDC40	CSE1L
GSTP1	RIMKLB		LAT2	ATM	CBX5			FGF5	IL18BP	PPARA	MYB	MPP1		IARS	PLD3	PSPH	GIN1	CKS1B	FGF12	HSPB8	COG2	COPA	FUT5	C17orf89	FANCA			KIAA0232		ING2			STXBP2	GRLF1	MUTYH	IGF1	PPIL2	C15orf62	YME1L1	NUCB2	METTL13	PTPN22				BRD7	STAU2	CCDC48	CSF1
GSTT1	RIPK4		LCP2	ATMIN	CC2D2B			FGF7	IL18RAP	PPHLN1	MYBL1	MPP7		IARS2	PLEKHA5	PTBP2	GK2	CKS2	FGF20	HSPBAP1	COG4	COPB1	FUT8	C17orf95	FANCD2			KIAA0284		INHBB			SUMO1	GRM4	MVP	IGF2BP3	PPM1F	C16orf13	YWHAQ	NUDT16	METTL21D	PTPN4				BRD9	STIM1	CCDC6	CSF1R
GSTZ1	RMND5B		LDB1	ATOH1	CCBL1			FGFR1	IL1F8	PPIG	MYBL2	MRPL3		IBSP	PLIN2	PTCD3	GKAP1	CLCA1	FGF6	HSPBP1	COIL	COPG	FXR1	C17orf97	FANCI			KIAA0391		INO80B			SUN2	GRM7	MYBL2	IGFBP1	PPOX	C16orf42	YY1	NUP210	METTL7B	PTPRA				BRDT	SUMO2	CCDC68	CSF3
GTF2A2	RNASE1		LDHB	ATOH7	CCBL2			FGFR1OP	IL1R2	PPM1K	MYC	MRPS12		ICK	PLK4	PTGIR	GLA	CLCA2	FGFR1	HSPD1	COL13A1	COPS3	FXYD2	C17orf99	FANCL			KIAA0430		INPP4A			SV2A	GRSF1	MYC	IGFBP3	PPP1R10	C16orf46	ZBTB33	NXF3	METTL9	PTPRC				BRE	SUV420H1	CCDC69	CSF3R
GTF2B	RNF14		LDLRAP1	ATOH8	CCBP2			FGFR2	IL23A	PPP1R12A	MYL6	MRPS27		ICMT	PLXNB2	PTK2	GLCCI1	CLCA4	FGFR1OP	HSPE1	COL15A1	COPS6	FXYD3	C18orf19	FANCM			KIAA0564		INPP5D			SYNGR2	GRWD1	MYCBP	IGFBP6	PPP1R8	C16orf5	ZBTB48	OBFC1	MFAP4	PTPRE				BRF2	SWAP70	CCDC71	CSHL1
GTF2E1	RNF144B		LENEP	ATP10B	CCDC104			FGL2	IL26	PPP1R12B	MYLIP	MS4A1		IDI1	PMAIP1	PTP4A1	GLG1	CLCF1	FGFR2	HTR1B	COL16A1	COPS8	FYN	C18orf21	FAR2			KIAA0776		INSL3			TAF11	GSTA2	MYH11	IGHE	PPP2R5C	C16orf55	ZFAND3	OCA2	MGC2752	QSOX1				BRMS1	SYNJ2	CCDC86	CSK
GTF2H1	RNF25		LEPROT	ATP10D	CCDC107			FHIT	IL27RA	PPP1R8	MYO1B	MSN		IFITM1	PMEPA1	PTPN14	GLI2	CLCN4	FGFR3	HTRA2	COL18A1	COQ4	FZD9	C18orf54	FAT2			KIAA0802		INSL5			TAF2	GSTA3	MYL6B	IGHG1	PPT2	C16orf61	ZFAT	OIP5	MGC39372	RAB11FIP4				BRP44L	SYT12	CCDC88A	CSNK1D
GUCA1A	RNF31		LGI1	ATP11A	CCDC111			FIBP	IL2RA	PPP2R1B	MYO1E	MST1R		IFT140	PNMA1	PTPN21	GLRX2	CLCN7	FGFR4	ICA1	COL1A1	CORO7	GAB1	C18orf62	FBLN1			KIAA0922		INSRR			TAF5	GSTA4	MYO1C	IK	PRDM2	C16orf62	ZFPM2	OLR1	MGC42105	RAB31				BRPF1	SYT5	CCDC9	CSNK2B
GUCA2A	ROS1		LGR4	ATP11B	CCDC117			FIG4	IL4	PPP2R2A	MYO3A	MT1F		IFT46	POLB	PTPRA	GLRX5	CLDN10	FGGY	ICAM5	COL1A2	COTL1	GABRA1	C19orf20	FBLN2			KIAA1199		INTS7			TAL1	GSTT1	MYST3	IL10RA	PRDX4	C16orf68	ZHX2	OPN4	MGP	RAB35				BSCL2	TAB3	CCDC90B	CSPG4
GUCY1A2	RPAIN		LHCGR	ATP11C	CCDC124			FKBP1A	IL6ST	PPP3R1	MYO6	MT1H		IGBP1	POLDIP2	PTPRB	GLS	CLDN15	FH	ICOSLG	COL3A1	COX10	GABRA2	C19orf28	FBRSL1			KIAA1279		INVS			TALDO1	GTF2H1	N4BP2L2	IL11RA	PRELP	C16orf70	ZNF202	OPRM1	MIAT	RAB3GAP2				BSDC1	TACC1	CCDC91	CSRNP2
GUCY2F	RPAP1		LHFP	ATP13A1	CCDC127			FKBP2	IMPA2	PQLC2	MYOF	MT1X		IGDCC3	POLE2	PTPRJ	GLT8D1	CLDN17	FHL2	ID1	COL4A1	COX17	GABRA3	C19orf29	FBXL17			KIAA1539		IPO5			TARBP1	GTF2H4	NAAA	IL12RB1	PREP	C16orf72	ZNF207	OR1A1	MICALL1	RABAC1				BSG	TAF12	CCDC92	CSRP2
GYPE	RPL3		LIG3	ATP13A2	CCDC130			FKBP4	IMPACT	PRG2	MYST2	MT2A		IGF1	POLI	PTPRM	GMCL1	CLDN18	FHOD1	ID4	COL4A2	COX7B	GABRA5	C19orf56	FBXL3			KIF13B		IPO8			TAX1BP1	GTF3A	NAE1	IL13RA1	PRG2	C16orf73	ZNF24	OR1F2P	MIER1	RAC1				BSPRY	TANC2	CCDC93	CSRP3
H3F3B	RPP14		LILRB5	ATP13A3	CCDC132			FLG	ING4	PRKAG1	MZF1	MTHFD2		IGF2	POLR1B	PTPRT	GMPR	CLDN3	FKBP11	IDH3A	COL5A1	COX8A	GABRB3	C19orf57	FBXO4			KIF14		IQCA1			TBC1D5	GTPBP6	NAGA	IL13RA2	PRKACA	C16orf75	ZNF292	OR51B2	MIS18BP1	RAD17				BST1	TBC1D22A	CCHCR1	CST6
HAAO	RPRD1A		LIM2	ATP13A4	CCDC163P			FLII	INGX	PRKCZ	N4BP2L2-IT	MTM1		IGF2BP1	POLR2H	PVRL3	GMPS	CLDN8	FKBP1A	IDO1	COL5A2	CP110	GABRQ	C19orf59	FBXO46			KIF23		IQCK			TBPL1	GUCA2B	NAGLU	IL16	PRKAR1A	C16orf86	ZNF322A	ORAOV1	MITF	RAD21				BTAF1	TBC1D5	CCKAR	CSTB
HADH	RPS6KA6		LIMA1	ATP13A5	CCDC17			FLNA	INTS4	PRKD3	NAA10	MTMR12		IGF2BP3	POLR2L	PVT1	GNA15	CLDN9	FKBP1B	IFIT5	COL6A1	CPA1	GABRR2	C19orf6	FBXW7			KIF2C		IRS2			TCEAL1	GUCY1A2	NAMPT	IL1B	PRKCB	C16orf87	ZNF542	ORC1	MIXL1	RAD51				BTBD1	TBC1D9B	CCL1	CSTF1
HADHA	RPS6KC1		LIMK2	ATP1A1	CCDC22			FLT3LG	INTU	PRM2	NAE1	MTR		IGFBP4	POLR3D	RAB11A	GNG2	CLDND1	FKBP4	IFRD1	COL6A3	CPA4	GADD45A	C19orf60	FBXW9			KIF3B		ISG20			TCERG1	GUCY1B3	NAP1L3	IL1R1	PRKCD	C16orf88	ZNF592	OSGEP	MKLN1	RALGAPB				BTBD2	TBKBP1	CCL13	CSTF2
HADHB	RPUSD3		LIPA	ATP1A1OS	CCDC25			FLT4	IPO8	PRPF31	NAMPT	MUC1		IGFBP5	POLR3E	RAB11FIP2	GNG5	CLIC1	FKBP8	IFT20	COMMD4	CPD	GALE	C19orf61	FCER2			KIF5C		ISOC1			TCF12	GUCY2C	NASP	IL1RL1	PRKCE	C16orf91	ZNF672	OSR2	MKX	RALGDS				BTBD3	TBX1	CCL16	CSTF2T
HARS	RRN3		LMBRD1	ATP1A2	CCDC34			FN1	IQSEC2	PRRC2C	NAP1L1	MUTYH		IGFBP6	POM121L9P	RAB1A	GNS	CLIC3	FLI1	IFT52	COMT	CPEB1	GALNS	C19orf76	FCHSD1			KIFC1		ITGA10			TCIRG1	GUK1	NBL1	IL2RA	PRKDC	C17orf39	ZRANB2	OVOL2	MLLT1	RAP1A				BTBD7	TCEAL7	CCL18	CTBP1
HARS2	RSPH1		LMO2	ATP1A3	CCDC40			FNDC3A	IQSEC3	PRRG1	NCAPH	MX1		IKBKE	POMP	RAB37	GOLGA1	CLIC5	FLII	IFT57	COPA	CPEB3	GALT	C1GALT1	FCHSD2			KLF10		ITGA8			TECR	GUSB	NBR1	IL3RA	PRMT2	C17orf42		P4HB	MMAA	RAP1B				BTC	TCF15	CCL19	CTBP2
HAS2	RUNX3		LOC100129500	ATP1A4	CCDC41			FNTA	IRF2BP1	PRSS12	NCAPH2	MX2		IKBKG	PPA1	RAB6A	GOLGA5	CLIP1	FLJ11235	IGF2R	COPB1	CPSF1	GAPDH	C1orf100	FCRL3			KLF12		ITGA9			TEX261	GZMM	NCAPD2	IL5RA	PRNP	C17orf49		PACSIN1	MOBKL1A	RAPGEF5				BTD	TCF20	CCL20	CTBS
HCCS	RXRB		LOC100272216	ATP1B1	CCDC46			FNTB	IRF5	PSD3	NCBP1	MYB		IL1R1	PPAT	RAB7A	GOLGA7	CLIP2	FLJ11292	IGFBP3	COPG	CPT2	GAS2L1	C1orf111	FCRL5			KLF7		ITGAM			TFCP2	H2AFX	NCAPH	IL6	PRPS1	C17orf51		PAIP2	MOBKL2A	RARG				BTF3	TCF21	CCL21	CTCF
HCK	S100P		LOC100287602	ATP1B3	CCDC47			FOLH1	ISG20	PSIP1	NCF1C	MYBL1		IL6	PPIB	RAD50	GON4L	CLIP4	FLJ13224	IGFLR1	COPS3	CRABP2	GATA1	C1orf113	FCRLA			KLHL9		ITGB1BP1			TFDP2	HADHA	NCBP2	IL7	PRRT1	C17orf53		PAK2	MOBP	RASAL3				BTG1	TCHP	CCL22	CTDSP2
HDAC2	SALL2		LOC100288178	ATP2A2	CCDC48			FOLR1	ITGA2B	PSKH1	NCK1	MYBL2		IL8	PPID	RAD54L	GOPC	CLK2	FLJ14100	IGHA1	COPS6	CRADD	GATA3	C1orf116	FECH			KLK3		ITGB3			TFRC	HAT1	NCK1	IL7R	PRUNE2	C17orf56		PARP10	MOCS3	RASSF5				BTG2	TDRG1	CCL23	CTGF
HDHD1	SAMD3		LOC100288671	ATP2A3	CCDC50			FOLR3	ITGB2	PSMD13	NCKAP1L	MYC		ILF2	PPM1D	RAGE	GPANK1	CLMN	FLJ14107	IGSF3	COPS7A	CRB1	GBX1	C1orf123	FER1L4			KPNA2		ITIH2			THOC2	HAUS2	NCOA1	ILF2	PSEN1	C17orf57		PARP16	MOS	RBBP4				BTG3	TFF2	CCL8	CTIF
HERC1	SAR1B		LOC339047	ATP2B1	CCDC64B			FOSL2	ITGB3	PSORS1C1	NDP	MYCL1		IMPA1	PPP1R12A	RALB	GPAT2	CLN5	FLJ42627	IL13RA1	COPS8	CRCP	GC	C1orf126	FERMT2			KRT13		ITIH5			TIMELESS	HAX1	NDUFA12	ILF3	PSG7	C17orf58		PARVB	MPP2	RBL1				BTN1A1	THEM5	CCNB2	CTNNA1
HERC2P3	SAT1		LOC440434	ATP2B2	CCDC74A			FOXA2	ITGB3BP	PTCD3	NDUFA7	MYLIP		IMPA2	PPP1R14D	RAMP2	GPATCH2	CLN6	FLNB	IL15RA	COQ10B	CRCT1	GCK	C1orf128	FGB			KRT14		ITPK1			TIMM17A	HBZ	NDUFA9	IMPDH2	PSMA2	C17orf63		PAWR	MPP3	RBM4B				BTN2A1	TIAM1	CCNG1	CTNNB1
HES1	SCARA3		LOC729799	ATP2B3	CCDC80			FOXC2	ITIH1	PTGER4	NDUFA9	MYO1B		IMPACT	PPP1R15A	RAP2A	GPBP1	CLN8	FLOT2	IL17A	COQ3	CREB1	GCKR	C1orf130	FGFBP1			KRT15		ITPR2			TK1	HCCS	NDUFS1	INHBA	PSMA3	C17orf64		PAX3	MPP7	RBMS1				BTN2A2	TIMELESS	CCNH	CTNNBIP1
HIBCH	SCN2A		LPAR1	ATP2B4	CCDC84			FOXD1	ITLN1	PTPRE	NDUFS4	MYO1E		IMPDH2	PPP1R2	RAPGEF4	GPC5	CLPTM1	FLRT3	IL18	COQ4	CREB3	GCM1	C1orf14	FGFR2			KRT16		ITSN1			TKT	HCFC2	NDUFS8	INHBB	PSMA4	C17orf66		PAX5	MPRIP	RCBTB2				BTN3A2	TLR9	CCNI	CTNND1
HIF1A	SCN3A		LPAR4	ATP2C1	CCDC85A			FOXD2	ITPRIPL2	PTPRZ1	NEDD4	MYO3A		INE2	PPP2R2A	RASL10A	GPN3	CLTB	FLVCR2	IL1A	CORO7	CREB3L1	GCNT2	C1orf144	FGL2			KRT17		JAG2			TLL1	HCG2P7	NEDD8	INPP5A	PSMA5	C17orf69		PAX8	MRPS7	RCOR3				BTN3A3	TMCC1	CCNJL	CTNND2
HIST1H2BF	SCYL2		LPAR6	ATP2C2	CCDC85B			FOXE1	JHDM1D	PUM1	NEO1	MYO6		ING2	PPP2R5C	RBKS	GPR110	CLTC	FMO3	IL1B	COTL1	CREB3L2	GDF15	C1orf150	FHL2			KRT31		JAK3			TLN1	HCRT	NEDD9	INPP5K	PSMB5	C17orf70		PCCA	MRVI1	RCSD1				BUB1	TMEM167A	CCNL2	CTNS
HIST1H2BN	SDC1		LPHN3	ATP5B	CCDC88A			FOXG1	KAT2B	PWP2	NF1	MYO9B		INHBC	PRDX3	RBM10	GPR135	CMA1	FMO5	IL1F5	COX10	CREBBP	GDI1	C1orf151	FIZ1			KRT4		JPH2			TM2D1	HDAC5	NEK2	INPPL1	PSMB7	C17orf71		PCDHB13	MT3	REL				BUB3	TMEM169	CCNT1	CTRC
HIST1H4E	SDHAF2		LPPR4	ATP5C1	CCDC93			FOXI1	KAZ	PWWP2B	NFATC1	MYOF		INO80D	PRF1	RBM15B	GPR18	CMAS	FMR1	IL1F9	COX17	CREBZF	GDNF	C1orf156	FKBP15			KRT5		JRK			TMEM109	HDC	NELL2	IP6K1	PSMD14	C17orf72		PCDHGC4	MTF2	RFC3				BUD31	TMEM181	CCR10	CTRL
HIST1H4I	SDHC		LRFN3	ATP5D	CCK			FOXN3	KCNA7	PXDNL	NFATC3	N4BP2L2-IT		INPP4A	PRG3	RBM25	GPR56	CMKLR1	FN1	IL1R2	COX5B	CRHR1	GEM	C1orf175	FKBP5			KRT6A		JUN			TMEM151B	HDLBP	NFIC	IQGAP1	PSMD5	C17orf75		PCNX	MTHFD1	RFTN1				BYSL	TMEM208	CCR7	CTSA
HK1	SEC16A		LRFN4	ATP5E	CCL11			FPGS	KCNAB2	PYGL	NFATC4	NAA10		INPP5J	PRKAR1A	RBP3	GPRASP1	CMTM6	FNDC3B	IL1RN	COX7B	CRIP2	GFAP	C1orf183	FKTN			KRT7		KALRN			TMEM194A	HELZ	NFKB1	IQGAP2	PSME2	C17orf79		PCP2	MTHFD2	RGS13				BZRAP1	TMEM92	CCR9	CTSB
HK3	SEC24A		LRIG1	ATP5F1	CCL13			FPR1	KCNAB3	QRICH2	NFIB	NAE1		INTS7	PRKX	RBP5	GRAMD1C	CNGA1	FNDC4	IL2	COX7C	CRISP3	GFER	C1orf185	FLI1			L3MBTL1		KAT2A			TMF1	HEMGN	NID2	IRAK1	PSME3	C17orf80		PCSK7	MTHFR	RGS16				BZW1	TMEM97	CCRL2	CTSC
HLA-A	SEC61B		LRMP	ATP5G1	CCL16			FPR2	KCNB2	R3HCC1	NFKB2	NAMPT		INTS8	PRMT5	RCOR1	GRB14	CNN3	FNTB	ILF3	COX8A	CRKL	GFI1	C1orf187	FLJ16423			LAGE3		KAZALD1			TMSB15A	HERC2P2	NKRF	IRF1	PTCH1	C17orf81		PCYT2	MTMR12	RHOC				C10orf116	TMF1	CCRN4L	CTSD
HLA-DOA	SEH1L		LRP1B	ATP5G2	CCL18			FPR3	KCND3	RAB2A	NFKBIE	NAP1L1		INVS	PRPF39	RECK	GREB1	CNNM2	FOS	ILVBL	CPA4	CRNN	GGH	C1orf198	FLJ30064			LAMA3		KCNC3			TMSB4X	HERC4	NME1	IRF2	PTCRA	C17orf85		PDCD7	MTMR3	RHOF				C10orf118	TMLHE	CCT2	CTSH
HLA-DPB1	SEMA3G		LRP3	ATP5G3	CCL2			FRAT2	KCNE3	RAB3GAP2	NFS1	NBL1		IP6K2	PRPF40A	REEP6	GRIN2A	CNOT1	FOSB	ING4	CPD	CROT	GH1	C1orf212	FLJ32255			LAMB3		KCNG1			TNFAIP2	HES1	NMT1	IRF3	PTGDS	C17orf89		PDCL2	MTMR9LP	RHOH				C10orf12	TMPRSS5	CCT3	CTSK
HLA-DQB1	SEMA4B		LRRC17	ATP5H	CCL23			FRY	KCNG2	RAB40B	NGFR	NCAPH		IPO5	PRPSAP2	REN	GRIN2C	CNOT2	FOSL2	INPP1	CPEB1	CRP	GH2	C1orf227	FLJ33630			LAMC1		KCNH4			TNFAIP6	HESX1	NOLC1	ISCU	PTGER3	C17orf90		PDE3B	MTRF1	RIN3				C10orf137	TNFRSF13B	CCT5	CTSL2
HLA-DQB2	SEMA6A		LRRC36	ATP5I	CCL25			FSCN2	KCNH5	RAB4B	NHLH2	NCAPH2		IPO9	PRR5L	RFC4	GRIN2D	CNOT4	FOXA2	INPP5B	CPEB3	CRTAC1	GHR	C1orf25	FLJ35024			LAMC2		KCNJ15			TNFRSF11A	HEXA	NPC2	ISG20	PTGES3	C17orf97		PDE4A	MTSS1	RIPK3				C10orf18	TNFRSF1B	CCT6A	CTSO
HLA-DRA	SENP1		LRRFIP2	ATP5J	CCL3			FSHR	KCNIP4	RAB6A	NHLRC3	NCF1C		IREB2	PRSS23	RFX5	GRIN3B	CNPY2	FOXB1	INSR	CPM	CRTC1	GHRHR	C1orf27	FLJ36665			LAMP2		KCNJ5			TNFRSF1B	HEY1	NR1H2	ITGA2B	PTGR1	C17orf99		PDE4DIP	MUC7	RLF				C10orf26	TNFRSF21	CCT6B	CTSZ
HLA-DRB1	SEPP1		LRRN3	ATP5J2	CCL3L3			FTH1	KCNJ11	RABGAP1L	NINJ1	NCK1		IRF2BP1	PSIP1	RGS2	GRIPAP1	CNPY3	FOXL2	INTS1	CPNE3	CRX	GIF	C1orf38	FLJ42351			LANCL1		KCNK12			TNPO1	HHEX	NR3C2	ITGA5	PTP4A2	C18orf1		PDE8B	MYF5	RMI1				C10orf57	TNK1	CCT7	CUL2
HLA-E	SERINC3		LRRTM2	ATP5L	CCL5			FTL	KCNJ4	RABGEF1	NIT1	NCKAP1L		ISCU	PSMA4	RGS3	GSTA1	CNTD2	FRAT1	INTS3	CPSF1	CRYAB	GINS1	C1orf43	FLNB			LAPTM4B		KCNMA1			TOB1	HIBCH	NR4A1	ITGA6	PTPN12	C18orf10		PDHB	MYL7	RMND5B				C10orf68	TOMM7	CCT8	CUL3
HLA-G	SERPINE2		LSM4	ATP5O	CCM2			FUBP1	KCNK7	RABL3	NKG7	NDP		ISL2	PSMA5	RGS6	GSTA3	CNTN2	FRMD4B	IPO9	CPSF6	CRYBA1	GIP	C1orf52	FLNC			LCK		KCNMB1			TOM1	HIF1A	NR5A1	ITGA7	PTPN21	C18orf18		PDK1	MYLPF	RNASET2				C10orf72	TOR3A	CCZ1	CUL4A
HLF	SERPING1		LUC7L	ATP5S	CCNA2			FUBP3	KCNMB2	RAI14	NKX2-1	NDUFA7		ITGA2B	PSMB5	RHBDF1	GSTA5	CNTNAP3B-LIKE	FSD1	IPPK	CRABP2	CRYGB	GIPR	C1orf55	FLT3LG			LEPROT		KCNQ2			TOP2B	HIF3A	NRAS	ITGA8	PTPN6	C18orf19		PDPK1	MYST4	RNGTT				C10orf76	TPD52L3	CD160	CUL4B
HMGA1	SESTD1		LUM	ATP5SL	CCNB1			FUCA1	KCTD14	RAMP2	NLK	NDUFA9		ITGAE	PSMB9	RHOJ	GSTM3	COBLL1	FST	IQCK	CRADD	CRYGC	GJA1	C1orf56	FLVCR2			LGALS1		KCNV1			TOP3A	HINT1	NRCAM	ITGAL	PTPRH	C18orf21		PEX13	MYT1L	RPA3				C10orf92	TPM1	CD163	CXCL12
HMGA2	SF3B3		LY75	ATP6AP1	CCNB3			FUS	KCTD15	RANBP17	NME3	NDUFS4		ITGB7	PSMC1	RHOQ	GSTP1	COG2	FUBP1	IQGAP1	CRAT	CSDA	GJA5	C1orf63	FMNL3			LGALS3		KDELR3			TPP1	HIPK1	NRIP1	ITGAM	PTPRN	C18orf25		PEX16	MZB1	RPL10				C11orf10	TPMT	CD164	CXCL13
HMGCS2	SGIP1		LYPLA1	ATP6AP2	CCNC			FUT1	KCTD4	RANBP6	NME4	NEDD4		ITGBL1	PSMD3	RIBC2	GTDC1	COG7	FUCA1	IQSEC2	CRB1	CSDC2	GJB2	C1orf64	FMO2			LGALS8		KDM2A			TPR	HIPK2	NUDT1	ITGB3BP	PTPRS	C18orf54		PGBD2	NAA10	RPL21				C11orf16	TPRG1L	CD19	CXCL2
HMGN4	SGMS1		MAD2L1	ATP6V0A1	CCND2			FXYD3	KDELR2	RAP1A	NMI	NEK3		ITIH2	PSME1	RLBP1	GTF2A1	COIL	FUS	IRF1	CRCP	CSE1L	GK2	C1orf77	FNBP1			LGALS9		KDM4A			TRIAP1	HIST1H2AE	NUP153	ITGB4	PTPRU	C18orf55		PGM5	NAA25	RPL32				C11orf17	TRA2A	CD1C	CXCL6
HMGXB3	SH3D19		MAD2L1BP	ATP6V0A2	CCNE2			FYN	KIAA0087	RAP1B	NNAT	NF1		ITIH3	PSME2	RLF	GTF2A2	COL10A1	FUT4	IRF3	CRCT1	CSF1	GLA	C1orf85	FNBP4			LHCGR		KDM4B			TRIM27	HIST1H2BG	NUP205	ITPK1	PTX3	C19orf10		PGR	NACAD	RPL8				C11orf2	TRA2B	CD1D	CXCR1
HMHA1	SH3GLB2		MAFF	ATP6V0B	CCNH			FZD2	KIAA0226	RAP2C	NNMT	NFATC1		ITK	PSME3	RLN1	GTF2E2	COL11A1	FUT8	IRF6	CREB1	CSF2RB	GLO1	C1orf86	FNDC3B			LIN37		KDM6A			TRIM33	HIST2H2AA3	NUP214	ITPKA	PYGL	C19orf12		PHKA1	NAGLU	RPLP1				C11orf20	TRAF6	CD1E	CXCR2
HMOX1	SHB		MAFG	ATP6V0C	CCNI			FZR1	KIAA0232	RAPGEF2	NOP2	NFATC3		ITPK1	PSMF1	RNASE2	GTF2F2	COL13A1	FUT9	IRX4	CREB3	CSNK1A1	GLRA1	C1orf88	FNIP1			LLGL2		KDM6B			TRIM44	HK2	NUP62	ITPKB	PYY	C19orf18		PHKB	NARS	RPP25				C11orf21	TRAIP	CD2	CXCR5
HNF4A	SHC1		MAG	ATP6V0D1	CCNJL			GAA	KIAA0368	RASL11A	NPHP1	NFATC4		ITPKB	PTBP2	RND3	GTF2H2	COL15A1	FXC1	IRX5	CREB3L1	CSRP2	GLRA2	C1orf91	FOLH1			LMAN2		KHDRBS2			TROVE2	HLA-DOA	NUP88	ITPR1	QARS	C19orf24		PHRF1	NCR2	RPS12				C11orf24	TRAJ17	CD200	CXCR7
HNMT	SHF		MAGED1	ATP6V0E1	CCNL2			GAB1	KIAA0415	RASSF7	NPIPL3	NFIB		ITPR3	PTCH1	RNF103	GTF3C4	COL16A1	FYN	ITGB3	CREBZF	CST1	GLUL	C1orf96	FOLR3			LMNB2		KHK			TRPC4AP	HLA-DQA1	NUP93	JUNB	RAB27A	C19orf25		PI4K2B	NDN	RPS18				C11orf41	TRAPPC6B	CD207	CYB5A
HNRNPA1	SIPA1L2		MAGED2	ATP6V0E2	CCNT1			GAB2	KIAA1244	RBBP6	NPRL3	NFKB2		IVNS1ABP	PTGDS	RNF113A	GTPBP10	COL18A1	FZD5	ITGB3BP	CRHR1	CST2	GM2A	C1QL2	FOXF1			LMO2		KIAA0100			TSPAN3	HLTF	OCLN	JUND	RAB31	C19orf28		PICALM	NDUFA8	RPS20				C11orf49	TRBV27	CD209	CYB5R3
HNRNPA2B1	SLAMF8		MAGI2	ATP6V1A	CCNY			GABARAP	KIAA1328	RBM25	NPY1R	NFKBIE		JAKMIP2	PTGER3	RNF13	GTPBP4	COL1A1	G0S2	ITGBL1	CRIM1	CST4	GMFB	C1QTNF1	FOXJ2			LMO4		KIAA0125			TSPAN6	HLX	OCRL	JUP	RAB35	C19orf29		PIGL	NDUFAF4	RPS4X				C11orf57	TREH	CD22	CYBA
HNRNPA3P1	SLC12A9		MAGOH2	ATP6V1B1	CCNYL1			GABBR1	KIAA1524	RBM26	NQO1	NFS1		KARS	PTGS1	ROBO1	GTPBP8	COL1A2	GAB1	ITM2B	CRIP2	CST6	GMPR	C1QTNF5	FOXN2			LMX1B		KIAA0174			TSPO	HMG20A	OLFM1	KAL1	RAB6A	C19orf47		PIGN	NDUFS1	RPS6				C11orf58	TREML2	CD226	CYC1
HNRNPC	SLC15A2		MAN1A2	ATP6V1B2	CCPG1			GABPA	KIAA1654	RBMS1	NQO2	NFYA		KAT2B	PTK6	ROCK1	GTSF1	COL3A1	GAB2	IVL	CRISP3	CST7	GNAI2	C1QTNF6	FOXO1			LOC100287051		KIAA0182			TTC22	HMGA2	OPRD1	KAT2A	RABGGTA	C19orf50		PIK3C3	NDUFS7	RPS6KA1				C11orf63	TRHDE	CD24	CYFIP1
HNRNPD	SLC19A3		MAP1B	ATP6V1C1	CCR1			GABRA3	KIAA1683	RCAN1	NR1D1	NFYB		KCMF1	PTN	RPIA	GTSF1L	COL4A1	GABARAPL2	JAG1	CRISPLD2	CSTA	GNAL	C1QTNF7	FRYL			LOC100287552		KIAA0195			TUSC3	HMGB1	OR3A2	KCNA5	RAD21	C19orf53		PKM2	NEK4	RPS6KB1				C11orf71	TRIM32	CD248	CYHR1
HNRNPF	SLC1A1		MAP1LC3C	ATP6V1C2	CCS			GABRA5	KIAA1712	RCAN2	NR1D2	NGFR		KCNA2	PTPRD	RPL10	H2AFJ	COL4A2	GADD45B	JMJD4	CRKL	CSTB	GNAO1	C20orf103	FSIP1			LOC100288598		KIAA0226			TXK	HMGB2	OVOL3	KCNAB1	RAD23B	C19orf57		PKN2	NEK6	RRM1				C11orf75	TRIM49	CD28	CYP11B1
HNRNPH2	SLC24A1		MAP2K1	ATP6V1D	CCT4			GAD2	KIAA1949	RCOR3	NR2E3	NHLH2		KCNH2	PTPRF	RPL21	H3F3B	COL4A3	GAGE3	JRK	CROT	CSTF1	GNAT1	C20orf11	FSTL1			LOC100289561		KIAA0355			TXNL1	HMGXB3	P2RY10	KCNC4	RAD54L	C19orf6		PKNOX1	NELL2	RRM2B				C11orf9	TRIM7	CD2BP2	CYP11B2
HNRNPK	SLC25A20		MAP3K13	ATP6V1E1	CCT6A			GAGE3	KIAA2026	RECK	NR4A2	NHLRC3		KCNJ2	PTPRO	RPL27A	HACE1	COL5A1	GAK	JRKL	CRP	CTAGE11P	GNAT2	C20orf112	FSTL3			LOC157627		KIAA0415			TYMP	HMMR	P2RY6	KCNJ15	RAPGEF3	C19orf61		PKP4	NEUROD6	RUNDC2C				C12orf10	TROVE2	CD300A	CYP19A1
HOXA1	SLC25A39		MAP6D1	ATP6V1G1	CCT6B			GALE	KIF20B	REEP1	NR4A3	NKG7		KCNJ4	PUM1	RPL31	HACL1	COL5A2	GALC	JTB	CRTAC1	CTBP1	GNB2	C20orf117	FTSJ1			LOX		KIAA0467			TYMS	HNRNPH3	P4HA1	KCNJ4	RAPSN	C19orf70		PLA2G3	NF1	RUNX1				C12orf11	TRPM3	CD320	CYP1A1
HOXB7	SLC25A42		MAP7	ATP6V1G2	CCT6P3			GALNT3	KIF5A	REG3A	NRAP	NLK		KCNK2	PURA	RPL36AL	HADHB	COL6A1	GALK2	KANK1	CRTC1	CTBP2	GNB3	C20orf160	FTSJD2			LOXL1		KIAA0485			TYRO3	HNRNPR	P4HB	KCNJ5	RARS	C1GALT1C1		PLAC2	NFAM1	RUNX2				C12orf24	TSEN54	CD33	CYP1B1
HOXC5	SLC25A45		MAPK8IP1	ATP6V1H	CCT7			GALNTL4	KIF5B	REM1	NRGN	NME3		KCNK5	QDPR	RPL5	HAGH	COL6A3	GALNT10	KAZN	CRX	CTDSP1	GNG4	C20orf177	FUBP1			LOXL2		KIAA0528			TYROBP	HOMER1	PABPC1	KCNJ8	RASA1	C1orf100		PLAC8	NFKBIB	RUNX3				C12orf29	TSPYL1	CD34	CYP21A2
HP	SLC27A3		MAPRE1	ATP7A	CCZ1			GAMT	KIF5C	RERE	NRP2	NME4		KCNMB4	QPRT	RPS21	HAPLN1	COL9A2	GALNT2	KBTBD10	CRYAB	CTNNBIP1	GNLY	C20orf20	FUBP3			LPCAT1		KIAA0556			U2AF2	HOOK2	PABPC4	KCNK1	RB1	C1orf103		PLD4	NFXL1	RYBP				C12orf41	TSSK6	CD36	CYP2A13
HPCA	SLC27A4		MAPT	ATP7B	CD109			GAPDH	KIR2DL1	RFC3	NSF	NMI		KCNQ3	RAB1A	RPS28	HARBI1	COMMD4	GALNT6	KCNAB2	CRYBA1	CTNND1	GNPDA1	C20orf27	FUS			LPIN1		KIAA0564			UBAP2L	HOXB13	PAFAH1B2	KDELR1	RBM25	C1orf104		PLEC	NFYA	RYK				C12orf44	TTC3	CD3D	CYP2A7
HPGD	SLC35E3		MARCKS	ATP8A1	CD14			GARS	KIR2DL2	RFPL2	NT5DC2	NNMT		KDELR2	RAB27B	RPS3	HAUS3	COMT	GAMT	KCNG1	CRYBA4	CTNS	GOLGA1	C20orf3	FUT4			LPP		KIAA0586			UBE2D1	HOXB7	PAICS	KDELR2	RBM3	C1orf105		PLEKHB1	NIN	S100A4				C12orf47	TTC39C	CD4	CYP2C19
HPRT1	SLC36A4		MARCKSL1	ATP8A2	CD163			GAS6	KIR2DL4	RGPD5	NT5E	NOP2		KDM3A	RAB28	RPS7	HAUS8	COPA	GART	KCNIP1	CRYGB	CTPS2	GOLGA4	C20orf30	FUT8			LRMP		KIAA0649			UBE3A	HPCAL1	PAK2	KDM5C	RBM38	C1orf107		PLEKHG2	NINJ1	SAT1				C12orf48	TTC9	CD46	CYP2F1
HRG	SLC38A2		MASP1	ATP8B1	CD164			GAST	KIR2DL5A	RHBDD3	NTHL1	NPHP1		KDM4B	RAB32	RRAGD	HCFC2	COPB1	GAS7	KCNK7	CS	CTRC	GOT1	C20orf43	FXC1			LRP1		KIAA0922			UBXN4	HPCAL4	PALM	KHK	RBMX	C1orf115		PLEKHH2	NKX3-1	SCD				C12orf5	TUBA1B	CD48	CYP3A4
HRSP12	SLC39A2		MAST3	ATP8B2	CD1D			GATA1	KIR2DS2	RHOB	NUBP1	NPIPL3		KHK	RAB33B	RRAS	HDHD2	COPG	GATA6	KCTD15	CSDA	CTSA	GP1BA	C20orf7	FXYD2			LRP10		KIAA1109			UBXN7	HS3ST1	PARP1	KIAA0101	RBP3	C1orf116		PLEKHM1	NLRP4	SEC23IP				C12orf51	TUBA4A	CD52	CYP3A5
HSD17B2	SLC44A1		MATN2	ATP9A	CD274			GATA2	KIR2DS4	RHOBTB3	NUCKS1	NPRL3		KIAA0090	RAB7A	RRAS2	HECTD1	COPS3	GBP1	KCTD5	CSDC2	CTSC	GP5	C20orf72	FXYD3			LRRC15		KIAA1324			UBXN8	HSD17B12	PAX8	KIAA0240	RBPMS	C1orf124		PLEKHM2	NNT	SEL1L3				C12orf52	TXNDC5	CD55	CYP3A7
HSD17B3	SLC5A12		MAU2	ATP9B	CD276			GATA6	KIR2DS5	RIC3	NUFIP2	NPY1R		KIAA0101	RABGGTB	RRN3	HECW2	COPS8	GCAT	KDELR2	CSF2RB	CTSD	GP9	C20orf79	G2E3			LRRTM2		KIAA1609			UCK2	HSDL2	PCBP1	KIF11	RCAN1	C1orf126		PLIN1	NOG	SELL				C13orf1	TYW1	CD58	CYP4A11
HSD17B4	SLC6A4		MAX	ATPAF1	CD300A			GATAD1	KIR3DL1	RICTOR	NUMA1	NQO1		KIAA0141	RAD21	RRP1	HELQ	COQ10B	GCDH	KDM5B	CSH1	CTSE	GPD1L	C20orf85	G3BP2			LSM3		KIAA1614			ULK2	HSPA12A	PCBP2	KIF14	RCOR1	C1orf128		PLK1	NOP16	SELT				C13orf15	UBA52	CD59	DAAM1
HSD3B1	SLC7A4		MC5R	ATPAF2	CD300C			GCHFR	KISS1	RIOK3	NUP93	NQO2		KIAA0226	RAE1	RSAD2	HEMGN	COQ4	GCNT1	KEAP1	CSH2	CTSH	GPER	C21orf121	GAB1			LSM4		KIAA1659			URM1	HSPA14	PCCB	KIF23	RDBP	C1orf144		PLK1S1	NOP2	SENP5				C13orf18	UBE2I	CD5L	DAB2
HSP90AA1	SLC9A2		MCAM	ATPBD4	CD302			GCM1	KLC2	RLBP1	NUTF2	NR1D1		KIAA0247	RAF1	RUNX1	HEMK1	CORO7	GCNT3	KHNYN	CSHL1	CTSL1	GPI	C21orf130	GAB3			LSM7		KIF3A			USF2	HSPA1L	PCDH1	KIF2A	RDX	C1orf150		PLK3	NR0B1	SFRS15				C13orf23	UBE2J2	CD6	DAD1
HSP90AB1	SMAD3		MCM4	ATPIF1	CD34			GDF15	KLF6	RNASEH1	NVL	NR1D2		KIAA0494	RAI2	RXRA	HERC1	COTL1	GDF10	KIAA0090	CSNK1G2	CTSS	GPLD1	C21orf56	GABRB1			LSR		KIF5A			USP13	HSPA8	PCMT1	KLC1	RECQL	C1orf151		PLXDC1	NRL	SGK1				C14orf1	UBE2U	CD83	DAG1
HSPA4	SMAD6		MCTS1	ATRIP	CD36			GDF5	KLHDC5	RND1	NXF1	NR3C2		KIAA0495	RALB	RXRG	HERC5	COX10	GDF2	KIAA0195	CSNK2A1	CTSZ	GPNMB	C21orf74	GABRB3			LTA4H		KIR2DL1			USP34	HSPA9	PCNA	KLF4	REEP5	C1orf156		PMEPA1	NRP2	SH2B2				C14orf101	UBFD1	CD84	DAGLA
HSPA5	SMG5		MDFIC	ATRN	CD37			GDI2	KLHL12	RNF165	OAS1	NR4A2		KIAA0649	RAMP1	S100A10	HERPUD2	COX11	GDF9	KIAA0247	CSPG5	CTTN	GPR1	C21orf91	GATA4			LTBP1		KIR2DL3			USP4	HSPB11	PCOLCE	KLF5	REG1A	C1orf172		PNMAL2	NSFL1C	SH2D3C				C14orf109	UBXN4	CD8B	DAP
HSPA6	SMN2		ME2	ATRNL1	CD38			GEM	KLHL20	RNF19A	OAT	NRAP		KIAA0947	RANBP2	S100A9	HHIP	COX17	GDPD2	KIAA0494	CSRP2	CUL4B	GPR12	C22orf23	GATAD1			LTC4S		KLF10			USP9X	HSPH1	PDGFRA	KLF6	RELA	C1orf185		PNN	NSMCE1	SH3BP5				C14orf132	UCK2	CD93	DARS
HSPA9	SMOC2		MECP2	ATRX	CD3D			GHRHR	KLHL36	RNH1	OBSL1	NRGN		KIAA1191	RAP2A	S100B	HHIPL2	COX7B	GDPD5	KIAA1107	CST2	CUL7	GPR125	C22orf27	GBA2			LTK		KLF12			UTP14C	HULC	PDGFRL	KLF9	RFC2	C1orf187		PNO1	NUBPL	SH3KBP1				C14orf135	UGT2A1	CD97	DAZAP2
HSPB1	SMURF1		MED1	ATXN1	CD3G			GLA	KLHL5	RNPC3	OCLN	NRP2		KIAA1210	RARRES1	S1PR1	HINT3	COX7C	GEMIN6	KIAA1539	CST6	CUL9	GPR162	C22orf30	GCA			LTN1		KLF6			UTP3	HYLS1	PDHA1	KLHDC3	RFC5	C1orf192		PODN	NUDT12	SH3YL1				C14orf139	UNKL	CDC14A	DAZL
HSPE1	SNAP47		MED13L	ATXN10	CD40			GLB1	KMO	ROBO2	ODC1	NSF		KIAA1217	RARRES3	SAFB2	HIP1	COX8A	GEMIN8	KIAA1609	CST7	CUTA	GPR17	C22orf31	GCET2			LUM		KLF7			VAMP4	IARS2	PDIA6	KPNA1	RFTN1	C1orf194		POLD3	NUDT14	SIAH2				C14orf147	URB1	CDC14B	DBC1
HSPH1	SNAPC2		MED18	ATXN1L	CD44			GLB1L2	KPNA4	ROCK1	OIT3	NT5DC2		KIAA1239	RASSF1	SALL2	HIPK1	CP110	GFAP	KIAA1644	CTAGE11P	CWF19L1	GPR19	C22orf32	GCH1			LY6E		KLF9			VASP	ICAM2	PDK2	KPNA2	RGN	C1orf198		POLI	NUDT7	SKAP1				C14orf159	USO1	CDC25A	DBH
HTN1	SNAPIN		MEF2A	ATXN2	CD46			GLP1R	KRIT1	ROS1	OLAH	NT5E		KIAA1324	RB1CC1	SAMD14	HIST1H2AE	CPA4	GFPT1	KIAA1654	CTBP1	CWH43	GPR3	C22orf43	GCLM			LYPD3		KLHL20			VAT1	IDH3A	PDXDC1	KRT10	RGS2	C1orf223		POLQ	NUFIP2	SLA				C14orf162	USP47	CDC34	DBI
HTN3	SNCG		MEF2C	ATXN2L	CD47			GLUD1	KRT2	RPGRIP1L	ORC1	NUBP1		KIAA1407	RBBP6	SCAND1	HIST1H2AG	CPB2	GFRA2	KIF14	CTBP2	CXCL1	GPR31	C22orf9	GCNT2			LYRM1		KLHL22			VDAC1	IDH3B	PDXK	KRT18	RGS7	C1orf228		POLR1D	NUMB	SLAMF1				C14orf166	USP6	CDC42	DBP
HTR1B	SNF8		MEGF9	ATXN3	CD48			GLUD2	KRT24	RPL12	ORC2	NUFIP2		KIAA1522	RBBP8	SCLT1	HIST1H2AL	CPD	GFRA3	KIF18B	CTDSP2	CXCL10	GPR4	C2CD3	GCOM1			LYZ		KLHL25			VGF	IDO1	PDYN	KRT19	RHD	C1orf25		POLR3E	NUP153	SLC17A9				C14orf169	USPL1	CDC42BPA	DCAF7
HTR1E	SNHG12		MELK	ATXN7	CD5			GMDS	KRT28	RPL31	ORM2	NUMA1		KIAA1967	RBBP9	SDC4	HIST1H3C	CPEB1	GGA2	KIF1A	CTGF	CXCL11	GPR6	C2CD4A	GDAP2			MAD2L1		KLK2			VGLL4	IFIH1	PDZK1IP1	KRT4	RHEB	C1orf31		POTEM	OASL	SLC1A1				C14orf2	VAC14	CDC42EP3	DCBLD2
HTR2C	SNORA37		METRN	ATXN7L1	CD53			GMPR	KRT4	RPL6	OSBP	NUP93		KIF13B	RBFOX2	SDCBP	HIST1H3G	CPEB3	GGA3	KIF20B	CTNNA1	CXCL2	GPR64	C2CD4B	GEMIN5			MAEA		KLK3			VLDLR	IFIT5	PECAM1	KRT6A	RHOA	C1orf38		PPARA	OBFC1	SLC24A6				C14orf56	VCX3A	CDC42EP4	DCP2
HTT	SNORA59A		METTL9	ATXN7L3	CD58			GMPS	KRT83	RPS13	OSBP2	NUTF2		KIF14	RBM25	SDHAP1	HIST2H2AA3	CPNE3	GGT1	KIF22	CTNNBIP1	CXCL3	GPS1	C2orf16	GEMIN7			MAGEA10		KLKB1			VPS13D	IFRD1	PFDN5	KRT6C	RHOH	C1orf50		PPIEL	OGN	SLC25A5				C14orf79	VGLL2	CDC42SE1	DCT
ICAM1	SNRNP200		MFAP4	ATXN7L3B	CD59			GNA11	KRT85	RPS27A	OSBPL3	NXF1		KIF1B	RBM5	SEC23A	HLA-DOB	CPSF1	GHRH	KIF24	CTNS	CXCL6	GPSM3	C2orf27A	GFAP			MAGEA4		KLRG1			VSNL1	IFRD2	PFKP	KRT8	RIT1	C1orf52		PPP1R12A	OPA3	SLC2A3				C14orf93	VILL	CDC45	DCTN1
ICAM2	SNTB1		MFSD1	AUH	CD69			GNAI3	KRTAP1-3	RPS6KA3	OXCT1	OAS1		KIF20A	RBM7	SEC61G	HMBOX1	CPSF6	GIMAP6	KIF2C	CTPS2	CXCL9	GPT	C2orf28	GFM1			MAGEB2		KRT13			VWA5A	IFT52	PFN2	KRT85	RNASE1	C1orf53		PPP1R1B	OPN1SW	SLC2A5				C15orf2	VPREB3	CDC5L	DCTN2
ICAM5	SNUPN		MGAT1	AUP1	CD72			GNAS	KRTAP4-11	RPTOR	OXSM	OAT		KIF21A	RBMS1	SELT	HMGB4	CPT1A	GJB1	KIR2DL4	CTRC	CXCR2	GPX3	C2orf3	GGA2			MAL		KRT85			WARS	IFT88	PGAM1	KRT86	RND3	C1orf59		PPP1R3D	OR10H3	SLC3A2				C15orf24	VPS13A	CDC73	DDAH1
ICT1	SNX13		MGEA5	AURKA	CD74			GNAT1	KRTAP4-3	RREB1	P2RX4	OBSL1		KIF21B	RBP1	SEMA7A	HMGN5	CPT2	GJD2	KIR2DS1	CTSA	CXCR4	GRB10	C2orf34	GGPS1			MAMLD1		KSR1			WAS	IGF1R	PGC	LAD1	RNF113A	C1orf77		PPP1R9B	OR2B6	SLC7A5				C15orf29	VPS13D	CDH11	DDB1
ID1	SNX20		MIA3	AURKAIP1	CD79B			GNB1	KRTAP4-4	RRP1	P2RX5	OCLN		KIF23	RBPJ	SEMG2	HMMR	CRABP2	GK	KIR3DS1	CTSC	CXorf21	GRB7	C2orf51	GHITM			MAN1A2		L3MBTL1			WASF1	IGF2BP3	PGD	LAGE3	RNF144A	C1orf85		PPP2R3A	OR2J3	SLC9A5				C15orf39	VPS41	CDH17	DDHD2
ID2B	SNX24		MID1	AURKB	CD81			GNB2	KRTAP4-8	RRP1B	PABPC1	ODC1		KIF2C	RBX1	SERPINA6	HMOX2	CRADD	GK3P	KLF3	CTSD	CXorf36	GRIA1	C2orf55	GIMAP5			MAN1C1		LAMA2			WDR13	IGFBP3	PGK1	LAMA2	RNF5	C1orf86		PPP2R3C	OR7A10	SLCO3A1				C15orf44	VSIG4	CDH18	DDOST
ID3	SNX27		MINA	AVEN	CD86			GNB2L1	KRTAP9-4	RSPH9	PAK1	OIT3		KIF3B	RDH11	SERPINF2	HN1	CRB1	GKN1	KLF4	CTSE	CYB5A	GRIA2	C2orf56	GIMAP6			MAOA		LAMA4			WDR45L	IGHMBP2	PHF15	LAMA4	RORC	C1orf87		PPP2R5C	ORAI2	SLFN11				C16orf42	VSX1	CDH19	DDX17
ID4	SNX6		MIOS	AVIL	CD8A			GNB3	KRTAP9-9	RSPO3	PAPPA	OLAH		KIF4A	REEP5	SERPING1	HNRNPA3	CRCP	GLB1	KLF8	CTSH	CYB5R1	GRIA3	C2orf60	GIN1			MAP2K4		LAMC1			WDR77	IKBKAP	PHKA1	LAPTM5	RPL14	C1orf9		PPP2R5E	OSBPL10	SMAD4				C16orf45	VWA5A	CDH2	DDX19B
IDH1	SOX17		MIS18BP1	AVL9	CD9			GNB5	KYNU	RTDR1	PAPSS2	OLR1		KLC4	REPS2	SERTAD4	HNRPLL	CRCT1	GLG1	KLHL11	CTSL1	CYBA	GRIN2A	C2orf65	GIPC1			MAP3K10		LAMP1			WHSC1	IKBKB	PHKA2	LARS2	RPL36AL	C1orf91		PPP3R1	OSBPL8	SMAD5				C16orf5	WBSCR17	CDH3	DDX21
IDH3A	SOX4		MKI67	AVPI1	CD93			GNL1	L3MBTL4	SAMSN1	PBX1	OMD		KLHL24	RFX5	SESTD1	HOMER1	CREB1	GLIPR1	KLHL22	CTSO	CYFIP1	GRIN2B	C2orf67	GJC1			MAP3K11		LAMP2			WNT6	IKBKE	PIAS1	LCN2	RPLP1	C1orf92		PPP6R2	OSTF1	SMAD7				C16orf57	WDR41	CDH5	DDX23
IDH3G	SP110		MKLN1	AVPR1B	CD99L2			GNLY	LAD1	SCAMP1	PCBP2	OPCML		KLHL5	RGS10	SETD5	HOPX	CREB3L1	GLRX	KLHL24	CTSS	CYHR1	GRK4	C2orf68	GKAP1			MAP3K13		LAMP3			WT1	IL10RB	PIGR	LCP1	RPP38	C1QA		PQLC3	OSTM1	SMC2				C16orf58	WFDC11	CDH6	DDX27
IDS	SPARC		MKNK2	AXDND1	CD99P1			GNRHR	LAMP1	SCAPER	PCM1	ORC1		KLK13	RGS4	SETX	HOXB2	CREBBP	GLS	KLHL25	CTSZ	CYLD	GRK5	C2orf69	GLCCI1			MAPK3		LANCL1			WT1-AS	IL12A	PIK3CD	LDHA	RPS23	C1QL1		PRKAG2	OTUD4	SMC6				C16orf61	WRNIP1	CDH7	DDX28
IER2	SPAST		MLF1	AXIN1	CDADC1			GNS	LCE1C	SCFD1	PCTP	ORC2		KLK4	RGS5	SF3B2	HOXD8	CREBZF	GLS2	KLHL35	CTTN	CYP11A1	GRK6	C2orf70	GLCE			MAPK8IP1		LAPTM4A			XPO1	IL18R1	PIK3R3	LDLR	RPS6KA2	C1QTNF1		PRKAR2A	P2RY8	SMCHD1				C16orf62	XPNPEP3	CDH8	DDX39B
IER3	SPATA22		MLH1	AXIN2	CDC14B			GOLGA2	LCE2B	SCGB1C1	PDCD4	ORM2		KLRC3	RIOK3	SFPQ	HPRT1	CRHR1	GLTPD1	KLK10	CUL4B	CYP26B1	GRM1	C2orf81	GLS			MAPKAPK2		LAPTM4B			YWHAE	IL1B	PIM1	LEPROT	RPS6KB1	C1QTNF2		PRKCB	PAK3	SMYD5				C16orf80	YBX1	CDHR5	DDX42
IFI30	SPATA24		MLLT1	AXL	CDC16			GOLGA3	LCE2D	SCML1	PDCD5	OSBP		KLRD1	RNF138	SFTPB	HRASLS	CRIM1	GLUL	KLK11	CUL7	CYP2A6	GRM4	C2orf84	GMDS			MAPKAPK3		LARGE			ZBED4	IL22RA1	PIP5K1B	LGALS1	RPS8	C1QTNF4		PRKRIR	PAM16	SNRK				C17orf101	YES1	CDIPT	DDX46
IFITM1	SPHK1		MMD	AZGP1	CDC25B			GPA33	LCN1	SCN2A	PDCD6IP	OSBP2		KPNA2	RNF19B	SGCB	HRCT1	CRIP2	GM2A	KLK12	CUTC	CYP2A7	GRM5	C3orf14	GMEB2			MARS		LDLR			ZBTB1	IL2RB	PKD1	LGALS3	RRM1	C1QTNF5		PRLR	PANK4	SNRNP70				C17orf108	YTHDF2	CDK1	DDX49
IFITM2	SPIRE2		MME	AZGP1P1	CDC27			GPD1L	LCN12	SDS	PDE4B	OSBPL3		KPNA3	RNF43	SGPL1	HRH1	CRISP3	GMFB	KLK13	CWH43	CYP2B6	GRM8	C3orf15	GNAL			MATK		LECT1			ZBTB20	IL3RA	PKD2	LGALS3BP	RRP1B	C1QTNF6		PROC	PAPD4	SNTB2				C17orf60	YWHAQ	CDK11A	DDX5
IFNA2	SPOP		MMP16	AZI2	CDC34			GPD2	LCN2	SEC13	PDE4DIP	OXCT1		KPNA4	RNF5	SGSM2	HSD17B6	CRKL	GMFG	KLK5	CXCL1	CYP2D6	GRPR	C3orf17	GNAS			MAU2		LENEP			ZC3HAV1	IL4	PKP2	LGMN	RSU1	C1QTNF7		PROCA1	PARP14	SNW1				C17orf62	YWHAZ	CDK12	DDX51
IFNA6	SPPL3		MMP24	AZIN1	CDC37			GPKOW	LCOR	SEC22B	PDE6G	P2RX4		KPNA6	RNGTT	SH3BGR	HSD3B1	CRNN	GMPPA	KLK7	CXCL11	CYP3A4	GSPT1	C3orf19	GNAT2			MBOAT7		LEP			ZDHHC18	IL6	PLA2G16	LHCGR	RTCD1	C20orf103		PROCR	PARVB	SNX18				C17orf63	ZBTB33	CDK13	DEDD
IFNAR1	SPRN		MNDA	B2M	CDC42			GPR1	LCT	SEC61G	PDE7A	P2RX5		KRT18	ROBO3	SH3GL2	HSD3B2	CROT	GNA11	KLK8	CXCL2	CYP3A5	GSR	C3orf21	GNAZ			MBTPS1		LEPR			ZEB2	ILDR1	PLA2G1B	LIG3	RUNX1	C20orf107		PRRC2B	PAWR	SNX29				C17orf70	ZBTB39	CDK14	DEFB4A
IFNAR2	SPRR2C		MNT	B3GALNT1	CDC42EP3			GPR137B	LDHC	SEL1L	PDGFA	PAK1		KRT19	ROD1	SH3GLB1	HSF1	CRP	GNAL	KNTC1	CXCL3	CYP4B1	GSS	C3orf23	GNB4			MC5R		LEPROT			ZKSCAN1	IMPA2	PLA2G2A	LILRA2	RUNX3	C20orf11		PRRG3	PAX7	SNX5				C17orf71	ZBTB47	CDK16	DEGS1
IFNG	SPRYD3		MOBKL2B	B3GALNT2	CDC42EP4			GPR39	LECT1	SEMA6C	PDGFRL	PAPPA		KRT19P2	RP2	SHC3	HSFY2	CRTAC1	GNAS	KPNA1	CXCL6	CYP4F3	GSTA2	C3orf24	GNLY			MCFD2		LGALS14			ZMYND8	IMPACT	PLA2G7	LIMK1	S100A10	C20orf111		PSMB1	PBLD	SOCS5				C17orf81	ZDBF2	CDK18	DENND3
IFNGR1	SPTAN1		MPHOSPH9	B3GALT1	CDC42SE2			GPR4	LGALS13	SEMG1	PDHA1	PAPSS2		KRT37	RPE65	SHCBP1	HSPA14	CRTC1	GNB1	KPNB1	CXCR2	CYP7B1	GSTM5	C3orf26	GNPAT			MCM2		LGALS4			ZNF117	IMPDH1	PLAU	LIMK2	S100A11	C20orf112		PSMC2	PCBP2	SOD2				C17orf85	ZEB2	CDK19	DENND4B
IGBP1	SPTLC2		MPP6	B3GALT2	CDC45			GPRIN2	LGALS14	SENP8	PECAM1	PAXIP1		KRT4	RPIA	SIN3B	HSPA1L	CRX	GNG4	KRIT1	CXCR3	CYTH1	GSTO1	C3orf31	GNRH1			MCM4		LGALS8			ZNF160	INADL	PLAUR	LIPA	S100A2	C20orf117		PSMG2	PCCA	SORL1				C17orf90	ZFAND2B	CDK20	DENND5A
IGF2BP3	SRGAP2		MPPED2	B3GALT4	CDC5L			GPS2	LGALS9	SERPINB1	PELI1	PBX1		LAD1	RPL13	SIRT3	HSPA2	CRYAB	GNL3L	KRT10	CXCR4	CYTH2	GSTP1	C3orf37	GOLGA3			MCM5		LGI2			ZNF185	ING2	PLCB2	LIPE	S100A9	C20orf144		PSMG4	PCDH11X	SOX4				C17orf91	ZFP36	CDK2AP1	DEPDC5
IGHG1	SRGAP2P1		MRPL17	B3GALT6	CDC7			GPT	LGTN	SERPINB4	PELO	PBX2		LAGE3	RPL14	SLC16A1	HSPA5	CRYBA1	GOLGA4	KRT13	CXorf21	CYTH4	GSTZ1	C3orf52	GOLGA6L5			MCM7		LIF			ZNF193	INHA	PLCB4	LIPF	SAT1	C20orf152		PTCH1	PCGEM1	SP100				C18orf1	ZFP36L1	CDK3	DFFA
IGHM	SRP19		MRPL3	B3GAT1	CDC73			GPX1	LHX1	SERPINB6	PEX12	PCBP2		LAMA3	RPL21	SLC16A5	HSPB3	CRYBA4	GOLGA6A	KRT14	CXorf36	CYTIP	GTF2B	C3orf55	GOLGA8A			MDFI		LILRA6			ZNF197	INPP5B	PLCD1	LMNA	SC4MOL	C20orf160		PTCHD1	PCIF1	SP140				C18orf10	ZFP62	CDK4	DFNA5
IGHMBP2	SRSF3		MRPS11	B3GAT2	CDCA2			GPX4	LIG4	SERPING1	PFDN5	PCM1		LAMB2	RPL36AL	SLC16A7	HSPB7	CRYGB	GOLM1	KRT15	CXXC1	DAB2	GTF2E1	C3orf62	GOLIM4			ME3		LILRB5			ZNF24	INPP5E	PLCG2	LMNB1	SCAMP1	C20orf177		PTGER2	PDE1C	SPARC				C18orf25	ZFPM1	CDK6	DGAT1
IGLL1	SSNA1		MRPS12	B3GNT1	CDCA5			GRAP	LILRA3	SETX	PFKP	PCTP		LAMP2	RPLP1	SLC17A3	HSPBAP1	CRYGC	GOSR1	KRT16	CYB561D2	DACH1	GTF2F1	C3orf63	GOLPH3			MED24		LIM2			ZNF253	INPP5K	PLEK	LMNB2	SCN2A	C20orf194		PTP4A1	PDE3B	SPARCL1				C18orf8	ZHX1	CDK7	DGCR9
IGLV1-44	SST		MRPS14	B3GNT2	CDCA7			GRIA1	LILRA4	SF1	PGM1	PDCD4		LAPTM4B	RPS27L	SLC1A4	HSPH1	CSDA	GOT1	KRT17	CYB5R1	DALRD3	GTF3C1	C3orf70	GOSR1			MEGF9		LIPA			ZNF271	INSM1	PLIN2	LMO1	SCTR	C20orf196		PTP4A3	PDE6D	SPCS3				C19orf10	ZMYM4	CDK9	DGKD
IGLV4-3	ST20		MS4A6A	B3GNT4	CDCA8			GRIA3	LILRA5	SFTPA1	PGRMC2	PDCD5		LARP4B	RPS28	SLC22A25	HTATSF1	CSE1L	GP2	KRT23	CYBA	DAO	GTPBP1	C4A	GOT1L1			MELK		LLPH			ZNF41	INTS10	PLK3	LMO2	SDC1	C20orf20		PTPN3	PDHA1	SPI1				C19orf2	ZMYND17	CDKL1	DGKE
IKZF1	ST5		MSH2	B3GNT5	CDH11			GRIK1	LILRB3	SGK1	PHC2	PDCD6IP		LARS	RRAGC	SLC24A1	HTR5A	CSF1	GPA33	KRT4	CYCS	DAP	GUCA2B	C4orf14	GPANK1			MEN1		LMNB1			ZNF43	IP6K1	PLK4	LMOD1	SDC4	C20orf203		PTPN9	PDHB	SPIB				C19orf22	ZMYND8	CDKL5	DGKG
IL13	STAT5B		MSH6	B3GNT7	CDH16			GRIK2	LILRB5	SGOL1	PHF15	PDE4DIP		LCN1	RRBP1	SLC25A16	HVCN1	CSF2RB	GPATCH4	KRT5	CYFIP1	DAP3	GUCY1A2	C4orf17	GPC6			MEOX2		LMO3			ZNF609	IQGAP2	PLOD2	LOC100272228	SELENBP1	C20orf24		PTPRK	PDK1	SPRED2				C19orf24	ZNF100	CDKN1C	DGKZ
IL13RA2	STAU2		MSR1	B3GNT9	CDH2			GRIN2B	LIMD2	SH2B3	PHF16	PDE6G		LCN2	RRM2	SLC25A40	IAH1	CSH2	GPC1	KRT6A	CYHR1	DAPK1	GUCY1A3	C4orf27	GPCPD1			MEST		LOC100133109			ZNF84	IREB2	PLXNB1	LOR	SELP	C20orf3		PYGB	PDLIM2	SQRDL				C19orf28	ZNF12	CDKN2A	DHCR24
IL15	STC1		MSRB2	B3GNTL1	CDH24			GRIN2C	LIME1	SH3GLB1	PHKB	PDE7A		LCP1	RRP15	SLC25A42	IDE	CSNK1A1	GPD2	KRT6B	CYLD	DAPK2	GUCY1B3	C4orf34	GPD2			METTL7A		LOC100134017				IRF2	PMP22	LOXL2	SEMA3C	C20orf4		PYROXD1	PDLIM5	SREBF2				C19orf29	ZNF136	CDKN2AIP	DHCR7
IL16	STC2		MST1R	B4GALNT1	CDH4			GRIP1	LIMK1	SH3KBP1	PHLDA1	PDGFA		LDHA	RSL24D1	SLC25A46	IFI27	CSNK1G2	GPI	KRT75	CYorf15B	DAPK3	GUCY2C	C4orf35	GPHN			MFAP2		LOC100287132				IRF2BP2	PMS2P11	LPCAT3	SEPW1	C20orf62		QARS	PDXDC1	SRP9				C19orf42	ZNF155	CDO1	DHODH
IL17A	STEAP1		MT1E	B4GALNT3	CDH5			GRIP2	LIPE	SH3TC2	PIGF	PDGFRL		LDHB	RSU1	SLC26A3	IFI27L1	CSPG5	GPLD1	KRT76	CYP11A1	DAZAP2	GUCY2D	C4orf36	GPIHBP1			MFAP4		LOC100287204				IRF7	PMS2P3	LPL	SERPINA2	C20orf7		QRSL1	PDXDC2P	SSR1				C19orf50	ZNF182	CDR1	DHRS12
IL18	STK19		MT1F	B4GALT1	CDH6			GRLF1	LIX1	SLA	PIGT	PDHA1		LEPREL2	RTN4	SLC28A1	IFT27	CSRP2	GPM6B	KTN1	CYP17A1	DBF4	GUK1	C4orf39	GPKOW			MFNG		LOC100287697				IRF9	PNLIPRP1	LPO	SERPINB1	C20orf71		QTRTD1	PDXK	SSR3				C19orf53	ZNF2	CDR2	DHRS2
IL1B	STK3		MT1H	B4GALT2	CDH8			GRM1	LMAN1L	SLC13A3	PIK3CG	PECAM1		LEPREL4	RYK	SLC2A2	IFT46	CST1	GPNMB	KYNU	CYP20A1	DBI	GYPA	C4orf41	GPM6B			MFSD7		LOC100287927				IRX5	PNLIPRP2	LRP1	SERPINB10	C20orf72		RAB17	PDZD9	SSR4				C19orf54	ZNF20	CDRT1	DHRS7
IL1R2	STK33		MT1X	B4GALT3	CDK12			GRM2	LMX1B	SLC14A1	PIP5K1A	PEF1		LETMD1	RYR2	SLC2A3	IFT57	CST2	GPR135	LAD1	CYP2A6	DBP	GZMM	C4orf43	GPNMB			MGLL		LOC100288387				ISCU	PNN	LRP2	SERPIND1	C20orf85		RAB1A	PFDN6	ST13				C19orf56	ZNF22	CDSN	DHX15
IL2	STK38		MTHFR	B4GALT4	CDK13			GRM3	LOC100128098	SLC17A2	PIP5K1C	PELI1		LGALS8	SAMHD1	SLC35A3	IFT74	CST4	GPR137	LAGE3	CYP2A7	DBT	H19	C4orf44	GPR107			MGMT		LOC100294391				ITGA2	PNO1	LRRC14	SF3A1	C21orf34		RAB23	PFKFB2	ST3GAL1				C19orf6	ZNF250	CDV3	DHX16
IL2RG	STK4		MTOR	B4GALT5	CDK14			GRM5	LOC100128126	SLC19A2	PKD2	PEX12		LHX2	SAP30	SLC36A4	IFT88	CST6	GPR153	LAMP1	CYP2B6	DCAF10	H2AFX	C4orf46	GPR113			MGST2		LOC155060				ITGA3	PNP	LRRC32	SF3B3	C21orf45		RAB3IP	PGAM2	STAG2				C19orf61	ZNF267	CDX2	DHX29
IL32	STRA6		MTUS1	B4GALT6	CDK18			GRM7	LOC100129917	SLC1A2	PKMYT1	PFDN5		LIG4	SAR1A	SLC3A2	IGF2	CST7	GPR17	LAMTOR2	CYP2C9	DCAF11	H2BFXP	C5orf13	GPR120			MGST3		LOC222070				ITGA4	PNPLA4	LRRC41	SFTPA1	C21orf49		RABEP2	PGLYRP4	STAG3				C19orf66	ZNF28	CDX4	DHX30
IL5RA	STUB1		MUC5AC	B4GALT7	CDK20			GRN	LOC100130458	SLC22A2	PKNOX1	PFKL		LILRA2	SATB1	SLC4A2	IK	CSTA	GPR172A	LAPTM4B	CYP2D6	DCAF7	HAB1	C5orf15	GPR137			MIA		LOC339290				ITGA5	POLR2F	LSP1	SFTPB	C21orf56		RABGGTB	PHF20L1	STAM				C19orf73	ZNF428	CDY1	DHX38
IL6	STXBP1		MUC8	B9D1	CDK2AP2			GSK3B	LOC100131532	SLC22A8	PLA2G16	PFKP		LIMA1	SATB2	SLC6A1	IKZF5	CSTB	GPR35	LARGE	CYP3A4	DCLRE1C	HADH	C5orf22	GPR137C			MIA3		LOC390998				ITGA9	POLR2G	LSR	SFTPC	C21orf59		RALB	PHKA2	STAP1				C1D	ZNF439	CDYL	DHX57
IL7	STXBP6		MUDENG	B9D2	CDK5R2			GSN	LOC100132215	SLC23A3	PLA2G7	PGM1		LIMD1	SBNO1	SLC6A12	IL13	CSTF1	GPR39	LARS	CYP3A5	DCT	HAPLN1	C5orf24	GPR146			MICA		LOC400084				ITGAM	POLR2H	LST1	SGCD	C21orf63		RALGAPA2	PHOSPHO1	STAT4				C1GALT1	ZNF449	CEACAM1	DHX8
IL8	SUB1		MXI1	BAALC	CDK6			GSS	LOC100132891	SLC24A1	PLA2R1	PGRMC2		LIPG	SCAMP2	SLC6A8	IL13RA2	CTAGE11P	GPR4	LAS1L	CYP3A7	DCTN3	HARS	C5orf32	GPR155			MICAL2		LOC644450				ITGAX	POLR2J	LTA4H	SH3BGR	C21orf70		RAPGEF3	PHYH	STAT5A				C1orf103	ZNF48	CEACAM5	DHX9
ILK	SUDS3		MYBL1	BAAT	CDK7			GSTM3	LOC100133039	SLC25A17	PLAUR	PHF15		LMO7	SCAP	SLC9A3R1	IL15	CTBP1	GPR45	LBR	CYP4B1	DCTN4	HARS2	C5orf33	GPR18			MICAL3		LOC652147				ITIH4	POLR2K	LTBP1	SH3BP2	C21orf74		RAPGEFL1	PI15	STAT6				C1orf106	ZNF510	CEACAM6	DIAPH1
ILVBL	SUPT16H		MYCBP2	BABAM1	CDK8			GSTM5	LOC100287421	SLC25A21	PLCG2	PHKB		LNPEP	SCN5A	SLC9A5	IL1F10	CTBP2	GPR63	LCMT1	CYP7B1	DCTPP1	HAS1	C5orf35	GPR183			MICB		LOC728683				ITPR3	POLR2L	LTC4S	SHFM1	C22orf28		RARG	PIGB	STK11				C1orf112	ZNF542	CEACAM8	DICER1
IMMT	SYCE1		MYH10	BACE1	CDKN1A			GSTO1	LOC100287590	SLC25A31	PLD3	PHLDA1		LOC100287387	SEC14L5	SLMO2	IL20RA	CTDSP2	GPR85	LEPRE1	CYR61	DCXR	HAS3	C5orf46	GPR19			MID1		LONP2				IVD	POSTN	LUM	SIAH1	C22orf30		RASA1	PIGR	STK17A				C1orf114	ZNF544	CEBPA	DIEXF
IMPA1	SYMPK		MYH7B	BACE2	CDKN2A			GTF2H2	LOC100288069	SLC25A38	PLEK	PIGF		LOC100506779	SEC23B	SLPI	IL20RB	CTNNBIP1	GPRC5A	LEPREL1	CYTH2	DDAH1	HBD	C5orf51	GPR34			MID2		LPAL2				IVNS1ABP	POU2AF1	LYL1	SIGMAR1	C22orf31		RASAL2	PIK3CG	STK3				C1orf115	ZNF548	CEBPD	DIO2
INA	SYN3		MYO10	BACH1	CDKN2C			GTF2H4	LOC100505989	SLC25A45	PLEKHB2	PIGT		LOC441052	SEMA5A	SMAD1	IL22RA1	CTNNBL1	GPRC5C	LEPROTL1	CYTH4	DDC	HBE1	C5orf52	GPR55			MINPP1		LPHN3				JAG2	POU2F2	LYZ	SIM2	C22orf32		RASGRP4	PIKFYVE	STK38L				C1orf116	ZNF581	CELA3A	DIRAS3
INHBA	SYNE2		MYO5C	BAD	CDKN2D			GUCA1A	LOC100506314	SLC27A2	PLIN3	PIK3CG		LOC55908	SERINC3	SMARCA1	IL23A	CTNS	GPS1	LFNG	CYTIP	DDIT4	HBEGF	C5orf53	GPR56			MIOS		LPL				JAK1	PPAP2B	MAB21L1	SIRPB1	C22orf39		RASL11B	PITPNA	STK39				C1orf123	ZNF605	CELF1	DKC1
INPP1	SYNGR1		MYO6	BAG1	CDO1			GUCA1B	LOC100506385	SLC2A5	PLK1	PIP5K1A		LOC643529	SERP1	SMARCA2	IL5	CTPS2	GPX2	LILRB4	DAAM1	DDN	HCFC1	C5orf58	GPR68			MLANA		LPPR4				JAKMIP1	PPARD	MAD1L1	SLBP	C22orf40		RASSF4	PITPNC1	STRBP				C1orf144	ZNF643	CELF2	DLAT
INPP4B	TACC1		MYO9A	BAG3	CDR2			GUCY2F	LOC100506495	SLC33A1	PLK4	PIP5K1C		LOXL1	SERPINE2	SMARCD2	IL7	CTRC	GPX3	LILRB5	DAB2	DDT	HCG9	C6orf105	GPRC5A			MLH1		LRCH4				JAKMIP2	PPAT	MAD2L1	SLC10A3	C22orf42		RBBP4	PITX3	STX11				C1orf174	ZNF645	CELF3	DLG2
INPP5A	TAF1B		MYOF	BAG4	CDV3			GUK1	LOC100507172	SLC38A2	PLOD3	PKD2		LPCAT1	SET	SMG7	IMMT	CTSA	GRAMD1B	LMAN2	DACH1	DDX10	HCLS1	C6orf112	GPT			MMP1		LRIG2				JMJD1C	PPIA	MAD2L1BP	SLC11A1	C22orf46		RBM27	PKD2	STX3				C1orf21	ZNF761	CELSR1	DLG3
INPP5E	TAF3		MYT1	BAG5	CDX2			GUSB	LOC100507178	SLC45A4	PLP1	PKMYT1		LPCAT2	SEZ6L2	SMN2	IMPACT	CTSC	GRB10	LMAN2L	DALRD3	DDX18	HDC	C6orf124	GRAMD1A			MMP10		LRP6				JMJD6	PPIF	MAL	SLC15A2	C2CD2		RBM33	PKDREJ	SUB1				C1orf216	ZNF784	CELSR3	DLG5
INPP5K	TAGLN		MYT1L	BAG6	CDYL			GYPB	LOC144481	SLC4A3	PLXNB3	PKNOX1		LPCAT3	SFXN1	SNCA	ING2	CTSD	GREM1	LMF2	DAO	DDX21	HDHD1	C6orf130	GRAP2			MMP11		LRP8				JMJD8	PPM1F	MAN2C1	SLC16A2	C2CD2L		RBMS2	PLA2G7	SUMO1				C1orf222	ZNF90	CEND1	DLGAP1
INS	TBC1D22A		NAE1	BAGE	CEACAM1			GYPC	LOC149832	SLC5A8	PLXNC1	PLA2G16		LPIN1	SGCB	SND1	INHA	CTSE	GRIA2	LMNB1	DAP	DDX23	HELZ	C6orf164	GRB14			MMP12		LRRC1				JOSD1	PPP1CC	MANF	SLC17A2	C2orf16		RBMS3	PLCD1	SWAP70				C1orf38	ZSCAN20	CENPA	DLGAP4
INSM1	TBC1D24		NAGLU	BAHCC1	CEACAM19			GYS1	LOC283693	SLC6A20	PML	PLA2G7		LRAT	SGMS1	SNRNP70	INHBB	CTSH	GRIK1	LMO2	DAP3	DDX24	HERC1	C6orf165	GREM1			MMP2		LRRC23				JRKL	PPP2R5A	MAOA	SLC17A4	C2orf18		RCBTB1	PLD4	SYK				C1orf46		CENPF	DLX2
IPO5	TBC1D4		NAIP	BAHD1	CEBPB			H1F0	LOC284440	SLC9A2	PMP22	PLA2R1		LRIG1	SGPP1	SNRPA1	INPP1	CTSL1	GRIN2A	LOC100129410	DAPK1	DDX27	HERC3	C6orf168	GRINA			MMP25		LRRFIP1				JUB	PPP3CB	MAOB	SLC18A3	C2orf24		RCN3	PLEKHM3	TACC1				C1orf54		CEP135	DLX5
IQCB1	TBC1D8B		NAP1L1	BAI2	CEBPD			H1FX	LOC284600	SLCO3A1	PMS2P1	PLAUR		LRP1	SH2B3	SOCS5	INPP4B	CTSS	GRK1	LOC100130354	DAPK2	DDX39A	HERPUD1	C6orf204	GRK6			MMP3		LRRN2				JUN	PPT1	MAP1B	SLC20A1	C2orf27A		RDH10	PLIN2	TAF2				C1orf56		CEP170	DMBT1
IQGAP1	TBCC		NARF	BAI3	CEBPG			H3F3B	LOC284912	SLTM	PMVK	PLCB4		LRP12	SH2D4A	SON	INPP5D	CTSZ	GRK5	LOC100272228	DAZAP2	DDX39B	HESX1	C6orf211	GSR			MMP9		LRRN3				JUP	PPT2	MAP2	SLC25A13	C2orf3		RDH13	PLIN5	TAOK3				C1orf61		CEP250	DMD
IRAK1	TBCK		NAV3	BAIAP2	CEBPZ			HAB1	LOC285141	SLX4	PNKD	PLCG2		LRP8	SHANK2	SORBS2	INSL3	CTTN	GRK6	LOC100287008	DBF4	DDX3X	HEXA	C6orf223	GTF2A1			MMRN1		LSG1				KAL1	PPY	MAP2K5	SLC2A1	C2orf34		RDM1	PLXNA4	TAP1				C1orf63		CEP290	DNA2
IRF1	TBX3		NBEA	BAIAP2L1	CECR1			HADHA	LOC285326	SMAD2	PNOC	PLD3		LRRC17	SHMT2	SOX3	INSL6	CUL4B	GRM6	LOC100288178	DBI	DDX49	HEXB	C6orf225	GTF2A2			MOBKL3		LSM3				KALRN	PRDM2	MAP3K12	SLC2A4	C2orf44		REG4	PMEPA1	TAPBP				C1orf68		CEP350	DNAH17
IRF2	TBXAS1		NBN	BAIAP2L2	CECR5			HAGH	LOC285692	SMAD3	PNP	PLEK		LRTM1	SHOX2	SP110	INTS6	CUL7	GSDMB	LOC100288413	DBP	DDX54	HGF	C6orf35	GTF2B			MOG		LSM5				KAT5	PRDX1	MAP3K14	SLC30A3	C2orf47		REM1	PML	TARP				C1QA		CEP55	DNAH7
IRF4	TCEAL1		NCALD	BAIAP3	CELA3A			HAL	LOC342918	SMC3	PNPLA4	PLEKHB2		LSM6	SIK2	SPAG8	INTS8	CUTA	GSDMD	LOC100288809	DBT	DDX60	HGFAC	C6orf64	GTF2H4			MORC2		LYST				KATNA1	PRDX3	MAP3K8	SLC35D1	C2orf57		RFC3	PNMA2	TBC1D27				C1QL1		CEP57	DNAJB12
IRS1	TCF21		NCAN	BAK1	CELF2			HARS2	LOC400027	SMC6	PNRC1	PLIN3		LTA4H	SIRT4	SPAM1	INTS9	CWF19L1	GSK3B	LOC155060	DCAF10	DEAF1	HIF1A	C6orf72	GTF2IRD1			MPHOSPH10		MADCAM1				KATNB1	PRDX4	MAP4	SLC38A3	C2orf60		RFESD	PNMAL2	TBC1D4				C1QTNF1		CEP63	DNAJB4
IRX4	TCF4		NCAPG	BANF1	CELF3			HAS2	LOC401022	SMEK2	POFUT1	PLK1		LUM	SIX2	SPG20	IPO5	CWH43	GSN	LOC222070	DCAF11	DEDD	HINT1	C6orf97	GTPBP1			MPRIP		MAGEC1				KBTBD2	PRG2	MAP4K5	SLC3A2	C2orf65		RGS6	PNPLA5	TBL1X				C1QTNF3		CEP68	DNAJB5
ISCU	TCL1A		NCF1C	BANK1	CELF4			HBZ	LOC440330	SMG7	POLR1A	PLK2		LY6H	SLBP	SPHK1	IQCB1	CXCL1	GSPT1	LOC339047	DCAF7	DEF8	HIP1	C7	GTPBP8			MPST		MAGED2				KCNA5	PRIM1	MAP7	SLC6A12	C2orf67		RHOG	PNRC1	TBRG1				C1R		CEPT1	DNAJB6
ISG20	TCN1		NCF2	BANP	CELSR2			HCG4P6	LOC554223	SMNDC1	POLR2A	PLK4		LYSMD1	SLC16A1	SPI1	IQCG	CXCL10	GSTA1	LOC646808	DCHS1	DEFA4	HIPK3	C7orf10	GUCA1A			MRPL23		MAL				KCNAB2	PRKACA	MAPK12	SLC6A3	C2orf69		RIIAD1	POLR1A	TBRG4				C1RL		CER1	DNAJB9
ITGA2B	TCP10L		NCOA4	BAP1	CEMP1			HCN4	LOC57399	SMURF2	POLR2G	PLOD3		LZTFL1	SLC16A4	SPOP	IQCH	CXCL11	GSTA4	LOC728683	DCLRE1C	DEFB1	HIST1H1E	C7orf11	GUCY1B3			MRPL28		MALL				KCNE3	PRKACG	MAPK9	SLC7A5	C2orf7		RIMKLA	POLR1C	TCEA1				C1S		CERK	DNAJC13
ITGA6	TCTEX1D1		NCR3	BARD1	CENPC1			HDAC3	LOC646014	SNRPA	POLR2K	PLP1		MAB21L1	SLC16A5	SPRY1	ISCU	CXCL13	GSTM4	LOC728855	DCT	DEFB4A	HIST1H1T	C7orf16	GXYLT1			MRPS12		MAP1A				KCNJ12	PRKCD	MAPRE2	SLC8A1	C2orf70		RING1	POLR3C	TCEB3				C20orf103		CES1	DNAJC24
ITGA7	TERF2IP		NDEL1	BARX2	CENPE			HDDC2	LOC730101	SNX19	PON2	PLXNB3		MAD2L1	SLC22A3	SPTB	ITCH	CXCL2	GTF2A1	LOC729580	DCTN3	DENND1A	HIST1H2AC	C7orf23	GZMA			MRPS14		MAP2K2				KCNJ9	PRKDC	MAPT	SLC9A1	C2orf73		RNASE1	POU2F3	TCF3				C20orf11		CES2	DNAJC8
ITGAE	TET3		NDFIP1	BASP1	CENPF			HDGF	LONRF2	SOAT1	POPDC2	PLXNC1		MAFB	SLC24A3	SREBF1	ITGA6	CXCL3	GTF2E2	LOC730101	DCTN4	DENND3	HIST1H2BD	C7orf25	GZMK			MSC		MAP2K6				KCNMB3	PRKX	MATN2	SLCO1A2	C2orf79		RNF157	PPCS	TCIRG1				C20orf20		CETN1	DNASE1
ITGAV	TF		NDP	BATF	CENPM			HDHD1	LPCAT4	SOCS3	POR	PML		MAGEA6	SLC25A13	SREBF2	ITGB6	CXCL6	GTF2H3	LOC81691	DCTPP1	DERL2	HIST1H2BE	C7orf26	H2BFM			MSN		MAP3K10				KCNS3	PRMT5	MB	SMAD5	C2orf81		RNF166	PPM1K	TEC				C20orf24		CETN2	DNASE1L1
ITGAX	TFAP2B		NDUFA4	BATF2	CENPO			HDLBP	LPIN1	SOS1	POSTN	PMP22		MAGED2	SLC25A21	SRGAP3	ITIH3	CXCL9	GTF2H5	LONP1	DCXR	DGCR14	HIST1H2BF	C7orf30	HACL1			MTA1		MAP3K11				KDELR2	PRPF18	MBOAT7	SMARCD1	C2orf84		RPL18	PPM1M	TFAP4				C20orf27		CFB	DNASE1L3
ITGB1	TGFBR1		NDUFA6	BAX	CENPQ			HECW1	LPPR1	SOX17	PPAP2B	PMS2P1		MAGEL2	SLC25A28	SRP54	ITPR3	CXCR2	GTF3C1	LPAR6	DDAH1	DGKA	HIST1H2BN	C7orf34	HADHA			MTERFD2		MAPK10				KDELR3	PRSS8	MCAM	SMPD1	C3AR1		RPL22L1	PPP2CA	TFRC				C20orf29		CFD	DNMT1
ITGB1BP1	TGFBRAP1		NDUFB2	BAZ1A	CENPW			HESX1	LPXN	SOX3	PPM1J	PNKD		MAN1A2	SLC25A37	SRPR	ITSN2	CXCR3	GTPBP4	LPHN2	DDB1	DGKD	HIST1H3A	C7orf42	HAUS3			MTHFD2		MAPK13				KDSR	PSG7	MCL1	SMPDL3A	C3orf1		RPL23AP32	PPP2R1B	TGFB3				C20orf30		CFHR5	DNPEP
ITGB2	THNSL2		NDUFB5	BAZ1B	CEP120			HEXA	LRCH1	SOX7	PPOX	PNOC		MAP1B	SLC25A4	SRSF11	IZUMO2	CXCR4	GTPBP8	LRP10	DDC	DGKZ	HIST1H4F	C7orf49	HAUS5			MTMR11		MAPK1IP1L				KEAP1	PSMA1	MCM2	SNAPC2	C3orf15		RPL23AP7	PPP2R2A	TIMM44				C20orf43		CFL1	DNTTIP2
ITGB3	THSD7A		NDUFS1	BAZ2A	CEP164			HEXIM1	LRFN4	SP1	PPP1R10	PNP		MAP2	SLC25A6	SRSF9	JAKMIP1	CXorf21	GTSE1	LRP3	DDN	DGUOK	HK1	C7orf54	HBP1			MTMR6		MAPK3				KHSRP	PSMA2	MCM3	SNCB	C3orf21		RPL37	PPP4R2	TIMP2				C20orf46		CFLAR	DOC2A
ITGB6	THSD7B		NDUFS6	BAZ2B	CEP170			HGD	LRIG1	SPOCK1	PPP1R2	PNPLA4		MAP2K5	SLC26A3	SSPN	JAM2	CXorf36	GUCA1B	LRP5	DDT	DHRS1	HLA-DOA	C7orf55	HCG18			MUC1		MAPK8				KIAA0174	PSMA3	MCM4	SNRNP27	C3orf22		RPL7	PRDM16	TIMP3				C21orf2		CFP	DOC2B
ITGB8	TIA1		NDUFS8	BBC3	CEP290			HGF	LRIT1	SPRR1B	PPP2CA	PNRC1		MAP3K13	SLC28A2	SSR3	JMY	CYB5R1	GUCY2C	LRPPRC	DDX11	DHRS2	HLA-DOB	C7orf58	HCRTR1			MUC4		MAPK8IP1				KIAA0226	PSMA4	MCM5	SNRNP70	C3orf23		RPS11	PRDX3	TK1				C21orf59		CFTR	DOK1
ITIH4	TINF2		NEBL	BBIP1	CEP55			HHLA1	LRP2BP	SPRR2C	PPP2R1A	POFUT1		MAP4K2	SLC35A2	ST6GALNAC5	KATNA1	CYBA	GUSB	LRRC14	DDX17	DHRS9	HLA-DQA1	C7orf68	HDAC2			MUC5AC		MAPK8IP3				KIAA0247	PSMA5	MCM6	SNRPA1	C3orf26		RPS14	PRDX4	TK2				C21orf7		CG030	DOK5
ITPR1	TK2		NEK1	BBOX1	CEP57			HIBCH	LRP3	SPTLC3	PPP2R1B	POLR1A		MAP4K4	SLC35D1	STAM	KATNAL1	CYBB	H2AFX	LRRC31	DDX18	DHTKD1	HLA-DRA	C7orf71	HECA			MUT		MAPK9				KIAA0319L	PSMA6	MCM7	SNRPC	C3orf34		RPS27A	PRELP	TLR10				C22orf26		CGREF1	DOT1L
ITSN2	TLE4		NEK2	BBS2	CEP63			HIC2	LRPAP1	SREBF1	PPP2R2B	POLR2K		MAPK7	SLC36A1	STAT3	KCMF1	CYCS	H2AFY	LRRC61	DDX21	DHX29	HLF	C7orf72	HELB			MXD1		MARCKS				KIAA0368	PSMB2	MDFI	SNRPF	C3orf46		RPUSD1	PRF1	TLR9				C22orf28		CGRRF1	DPM1
IVD	TLL2		NES	BBS4	CEP70			HIF1A	LRRC19	SREBF2	PPP2R3A	PON2		MAPK8IP1	SLC38A1	STC1	KCNE2	CYFIP1	H2AFY2	LRRC8E	DDX23	DHX34	HMBS	C8B	HELLS			MYBL2		MAS1				KIAA0430	PSMB4	MDK	SNRPG	C3orf63		RQCD1	PRIC285	TM7SF3				C22orf29		CH25H	DPP4
IVL	TM9SF3		NF2	BBS5	CEP97			HINT1	LRRC3	SRGN	PPP2R5A	POPDC2		MAPKAPK2	SLC3A1	STIL	KCNH2	CYFIP2	HABP2	LRRFIP1	DDX24	DHX58	HMGA1	C8orf30A	HEPACAM2			MYD88		MASP1				KIAA0495	PSMB5	MDM2	SOD2	C3orf67		RRN3P2	PRIM1	TMED8				C2CD2		CHAF1A	DPT
JAG1	TMCC1		NFASC	BBS7	CEPT1			HIPK2	LRRC42	SRP72	PPP2R5C	POR		MAPRE2	SLC43A1	STIM2	KCNH6	CYHR1	HAPLN1	LSM14A	DDX39A	DIABLO	HMGA2	C8orf33	HERC1			MYH10		MAX				KIAA0562	PSMB7	MDM4	SORL1	C3orf70		RRP1B	PRKAG2	TMEM106C				C2CD3		CHCHD2	DPY19L1
JAK1	TMCO2		NFE2	BBS9	CES2			HIRIP3	LRRC45	SRPRB	PPP2R5E	POSTN		MAPRE3	SLC43A3	STIP1	KCNH8	CYLD	HAUS4	LSM2	DDX39B	DIEXF	HMGB1	C8orf4	HERC3			MYH11		MBD2				KIAA0564	PSMB8	MECOM	SOX9	C3orf77		RRP36	PRKCH	TMEM165				C2orf27A		CHCHD3	DPY19L2P2
JOSD1	TMEM119		NFIB	BBX	CES4A			HIST1H1D	LRRC49	SRSF12	PPP3CB	PPAP2B		MARCO	SLC4A7	STMN1	KCNMB4	CYP11A1	HAUS5	LSM4	DDX3X	DIO2	HMGB2	C8orf50	HERC6			MYH9		MBD5				KIAA0649	PSMB9	MEF2A	SP110	C4orf17		RSBN1L	PRLR	TMEM194A				C2orf3		CHCHD7	DPYSL3
JUND	TMEM126A		NFX1	BCAN	CETN1			HIST1H2AH	LRRC6	SRSF2	PPP6C	PPM1J		MARK1	SLC5A3	STOM	KCNT2	CYP2A6	HBEGF	LSM5	DDX60	DIS3	HMGCL	C8orf59	HEYL			MYO10		MBNL2				KIAA0748	PSMC1	MEF2C	SPEG	C4orf3		RSF1	PROX1	TMEM66				C2orf43		CHCHD8	DR1
JUP	TMEM136		NFYA	BCAP29	CETN2			HIST1H2AK	LRRC68	SRSF2IP	PRDX2	PPOX		MASP1	SLC6A2	STX11	KCTD10	CYP2A7	HBP1	LSM7	DEAF1	DKC1	HMGCS1	C8orf73	HGSNAT			MYO1B		MC1R				KIAA0913	PSMC2	MEIS1	SPG7	C4orf31		RSPO1	PRPF18	TNC				C2orf44		CHD4	DRD2
KANK1	TMEM150A		NFYC	BCAS1	CETP			HIST1H2AL	LRRFIP1	SSR2	PRDX3	PPP1R10		MATK	SLC7A6	STX3	KCTD12	CYP2B6	HBQ1	LSS	DEDD	DKK4	HMGN1	C8orf74	HIBCH			MYO1C		MC2R				KIAA1279	PSMC6	MELK	SPIB	C4orf36		RSPRY1	PRPSAP2	TNFAIP3				C2orf54		CHD5	DRD3
KCNA4	TMEM159		NGB	BCAS2	CFB			HIST1H2BC	LRRFIP2	SSR3	PRELID1	PPP1R2		MATN3	SLC7A7	STX5	KCTD19	CYP2C9	HCN4	LTA4H	DEF8	DLAT	HMGN3	C8orf76	HIC2			MYO5A		MCF2L				KIAA1310	PSMD1	MEN1	SPN	C4orf39		RUFY3	PRSS23	TNFRSF11B				C2orf55		CHD7	DRD4
KCNA5	TMEM161B		NGFRAP1	BCAS3	CFD			HIST1H2BE	LRWD1	ST3GAL2	PRKACB	PPP2CA		MB	SLC7A8	SUB1	KCTD8	CYP2D6	HCRP1	LTB4R	DEFA4	DLC1	HMGN4	C8orf77	HIPK2			MYO9B		MCM3AP				KIAA1377	PSMD11	MEOX2	SPP1	C4orf43		RUNX2	PRY	TNFRSF14				C2orf68		CHD8	DSC2
KCNJ1	TMEM170B		NGRN	BCAS4	CFDP1			HIST1H2BF	LTA	STARD4	PRKAG1	PPP2R1A		MC1R	SLC9A3R1	SUCLG1	KDM1A	CYP3A4	HDAC11	LTK	DENND1A	DLEU1	HMHA1	C8orf80	HIRA			MYOC		MCM5				KIAA1468	PSMD14	METAP1	SPRR2D	C4orf44		S100A12	PSCA	TNFRSF1B				C3		CHD9	DSCAM
KCNJ15	TMEM173		NHP2	BCAT2	CFI			HIST1H2BI	LUZP1	STAT1	PRKAR2B	PPP2R1B		MCAM	SMAD1	SULT1A1	KDM3A	CYP3A5	HDAC5	LUC7L3	DENND3	DLG1	HMOX2	C8orf84	HIVEP1			MZF1		MCM6				KIAA1609	PSMD2	METTL1	SPTA1	C4orf52		S100A7A	PSMA2	TNFRSF25				C3AR1		CHEK1	DSCR3
KCNJ2	TMEM174		NINJ2	BCCIP	CFL2			HIST1H2BJ	LUZP4	STAT2	PRKCA	PPP2R2B		MCC	SMAD2	SULT1E1	KDM4D	CYP3A7	HDGF	LY6D	DENND4B	DLG4	HNF1A	C9orf100	HIVEP2			N4BP2L1		MED25				KIAA1804	PSMD6	MFAP4	SREBF2	C5		S1PR5	PSMD6	TNKS				C3orf14		CHFR	DSG1
KCNJ4	TMEM18		NIPA2	BCDIN3D	CFLAR			HIST1H2BL	LY96	STAT5B	PRKCB	PPP2R3A		MCCC1	SMAD5	SUPT16H	KDM5B	CYP4B1	HDHD1	LY6G5C	DERL1	DLG5	HNRNPA0	C9orf11	HLA-A			N4BP3		MED27				KIAA2018	PSME2	MGAT3	SRRD	C5orf13		SAP30L	PSMG4	TNRC6C				C3orf18		CHI3L1	DSG2
KDM4A	TMEM183A		NISCH	BCHE	CGREF1			HIST1H2BM	LYPD6	STEAP2	PRKCD	PPP2R5A		MCM10	SMAGP	SUPT3H	KEL	CYP7B1	HDLBP	LYPD3	DERL2	DLGAP5	HNRNPA1	C9orf123	HLA-DOA			NAB1		MED7				KIF11	PSME4	MGP	SSBP1	C5orf20		SARDH	PTAFR	TOMM34				C3orf27		CHIA	DSG3
KDSR	TMEM207		NLGN1	BCKDHA	CGRRF1			HIST1H2BN	MAB21L2	STK17A	PRNP	PPP2R5C		MCM6	SMARCA4	SURF1	KHDRBS3	CYTH2	HEBP1	LYRM1	DFFB	DLK2	HNRNPA2B1	C9orf140	HLA-DOB			NACA		MEG3				KIF13B	PTCH1	MGST1	SSTR3	C5orf22		SATB2	PTGFRN	TOP2A				C3orf37		CHKA	DSP
KEAP1	TMEM59L		NMB	BCKDHB	CHAD			HIST1H3D	MACROD1	STK4	PRODH	PPP2R5D		MCM7	SMARCC1	SWAP70	KHNYN	CYTH4	HEBP2	LYZL6	DGAT1	DMBT1	HNRNPA3P1	C9orf16	HLA-DQB1			NAGA		MEN1				KIF1B	PTEN	MGST2	SSTR4	C5orf23		SBK1	PTH1R	TOX				C3orf52		CHMP1A	DST
KHDRBS1	TMEM9B		NNMT	BCL10	CHAF1A			HIST1H4I	MAEL	STOML2	PROM1	PPP3CB		MDH2	SMARCD1	SYNGR1	KIAA0319	CYTIP	HECTD3	LZTR1	DGCR14	DMC1	HNRNPC	C9orf171	HLA-DRB1			NARS		MEP1B				KIF1C	PTGDS	MIF	SSTR5	C5orf24		SBNO2	PTPLB	TP53				C3orf63		CHMP2A	DTNA
KHSRP	TMUB2		NOC2L	BCL11A	CHCHD2			HIST1H4L	MAFK	STX16	PSEN2	PPP6C		MDN1	SMC2	SYNJ2	KIAA0368	DAB2	HEG1	MACF1	DGCR2	DMD	HNRNPD	C9orf174	HLA-F			NBEAL2		MEST				KIF20A	PTGER2	MITF	STC1	C5orf25		SCAMP1	PTPN1	TP53I11				C4orf19		CHMP2B	DTNB
KIAA0040	TMX3		NOC3L	BCL11B	CHCHD7			HLA-DMA	MAGEA12	STX3	PSG4	PPY2		ME1	SMG5	SYNM	KIAA0494	DACH1	HEPH	MAD1L1	DGCR8	DNA2	HNRNPK	C9orf21	HLCS			NBR1		METTL21B				KIF22	PTGER3	MLH1	STIL	C5orf28		SCARA5	PTPN18	TRA2A				C4orf27		CHMP4A	DTX2
KIAA0087	TNFAIP3		NOTCH2NL	BCL2	CHD3			HLA-DOA	MAGEA8	STX4	PSMB10	PRAME		ME2	SNED1	SYP	KIAA0513	DALRD3	HEXA	MAD2L1	DGKA	DNAH3	HNRNPM	C9orf23	HMBOX1			NCAPD2		MFAP3L				KIF23	PTGES3	MLH3	STT3A	C5orf30		SCARB1	PTPN21	TRADD				C4orf31		CHORDC1	DTX4
KIAA0114	TNFAIP6		NR4A2	BCL2A1	CHD4			HLA-DOB	MAGEA9	STX6	PSMB9	PRDX2		MED11	SNORA21	SYT11	KIAA0753	DAP	HEXB	MAEA	DGKD	DNAJA1	HNRNPU	C9orf25	HMHA1			NCLN		MFN1				KIF2A	PTGIR	MME	STX1A	C5orf32		SCT	PTPN5	TRAF3IP3				C4orf34		CHP	DUSP1
KIAA0141	TNFAIP8		NR5A1	BCL2L1	CHDH			HLA-DQB1	MAGEB2	STXBP6	PSME1	PRDX3		MED9	SNRNP40	SYT17	KIAA1267	DAP3	HEXIM1	MAGEA5	DGKG	DNAJA2	HOXA1	C9orf3	HMOX2			NCOA4		MFN2				KIF2C	PTGR1	MMP1	SULT1E1	C5orf33		SEC22C	PTPRA	TRAF5				C5		CHP2	DUSP11
KIAA0146	TNFRSF19		NRBP1	BCL2L10	CHEK1			HLA-F	MAGEC2	SYAP1	PSME4	PRELID1		MEF2D	SNRPD1	TAF10	KIAA1370	DAPK1	HFE	MAGEB3	DGKZ	DNAJB1	HOXB1	C9orf30	HNF4G			NCOR2		MGEA5				KIF3C	PTN	MMP11	SUMO1	C5orf4		SEC62	PTRH2	TRAJ17				C5AR1		CHPF	DUSP14
KIAA0174	TNFRSF21		NRG2	BCL2L11	CHGB			HLA-G	MAGEH1	SYN3	PTAFR	PRKACB		MEGF9	SNRPD3	TAF2	KIAA1598	DAPK2	HGD	MAGI1	DHRS1	DNAJB12	HOXB6	C9orf41	HNRNPA1			NDEL1		MGRN1				KL	PTP4A1	MMP12	SUMO2	C5orf41		SEC63	PTS	TRAM2				C5orf13		CHPF2	DUSP2
KIAA0195	TNFSF10		NRP1	BCL2L12	CHI3L1			HLA-J	MALAT1	SYNCRIP	PTCH1	PRKAG1		MEIS1	SNX1	TAGLN	KIAA1797	DAPK3	HGF	MAGOH2	DHRS2	DNAJB6	HOXB7	C9orf46	HNRNPA1L2			NDN		MIIP				KLF1	PTPN11	MMP13	SYMPK	C5orf42		SELT	PURA	TRIB2				C5orf15		CHPT1	DUSP3
KIAA0196	TNK1		NRP2	BCL2L13	CHI3L2			HLF	MAN2B1	SYT1	PTDSS1	PRKAR2B		MEIS2	SNX10	TAGLN2	KIF16B	DAZAP2	HHEX	MAL	DHX15	DNAJC10	HOXC6	C9orf5	HNRNPA3			NDRG1		MIS12				KLF16	PTPN12	MMP14	SYN1	C5orf48		SERINC2	PYGL	TRIB3				C5orf22		CHRD	DUSP4
KIAA0240	TNS3		NRXN1	BCL2L14	CHIC1			HMBS	MAP3K11	SYT4	PTGER3	PRKCA		MEIS3P1	SNX2	TARDBP	KIF18A	DBF4	HHLA2	MALL	DHX29	DNAJC15	HOXD10	C9orf6	HNRNPH1			NDRG2		MKL1				KLF5	PTPN3	MMP15	SYPL1	C5orf51		SERPINB8	PYGO1	TRIM22				C5orf23		CHRM2	DUSP6
KIAA0247	TOM1L2		NRXN3	BCL2L15	CHIC2			HMG20B	MAP4K4	SYT6	PTGER4	PRKCB		MELK	SNX3	TAX1BP1	KIF1B	DBI	HHLA3	MALT1	DHX34	DNAJC2	HOXD4	C9orf72	HNRNPH3			NDST1		MKNK2				KLF6	PTPN4	MMRN1	TACR3	C5orf53		SERPINB9	RAB1A	TRIO				C5orf30		CHRM3	DUSP7
KIAA0317	TOR1AIP2		NSFL1C	BCL2L2	CHID1			HMGCL	MAP7D3	TACC2	PTGES	PRKCD		MEMO1	SOBP	TBC1D20	KIF24	DBP	HIC2	MAN2A2	DHX38	DNAJC3	HOXD9	C9orf82	HNRNPM			NDUFA5		MKS1				KLHDC5	PTPN6	MN1	TAF1	C5orf54		SERPINF1	RAB3IL1	TSC22D3				C5orf4		CHRM4	DUSP8
KIAA0430	TOX		NSUN5	BCL3	CHL1			HMGCS2	MARCO	TACSTD2	PTGS2	PRNP		MEPCE	SOCS2	TBC1D8B	KIF25	DBT	HIF3A	MAN2B1	DHX58	DNAJC4	HPCA	C9orf93	HNRNPU			NDUFAF3		MLANA				KLHL28	PTPRK	MNDA	TAF1B	C6		SERTAD4	RAB40A	TSG101				C5orf42		CHRNA10	DUX1
KIF2C	TOX4		NSUN5P1	BCL6	CHMP2A			HMGN2	MATK	TAF1B	PTMS	PRODH		MEPE	SOX4	TBCB	KIF27	DCAF10	HIPK3	MAOA	DIABLO	DNAJC6	HPD	CA1	HNRNPUL1			NDUFB1		MLH3				KLK11	PTPRN	MORC3	TAGLN2	C6orf1		SETBP1	RAB5A	TTC3				C5orf45		CHRNA3	DUX2
KIF5B	TP53I3		NSUN5P2	BCL7A	CHMP2B			HMGN4	MBD5	TALDO1	PTP4A1	PROM1		METTL2B	SPAG16	TBCC	KIF2A	DCAF11	HIST1H1A	MAP1A	DICER1	DNASE1L3	HPGD	CA10	HOXC4			NDUFB8		MLL				KNTC1	PTPRN2	MPG	TARS	C6orf103		SETX	RAB8B	TUBA1B				C5orf54		CHRNA4	DVL3
KISS1	TP53RK		NTRK3	BCL7B	CHMP4C			HMGXB3	MBNL2	TANK	PTPLAD1	PRPF4B		MFAP1	SPATA5L1	TBP	KIF2B	DCAF7	HIST1H2BJ	MAP2K1	DIDO1	DNASE2	HPN	CA13	HP1BP3			NDUFS1		MLLT10				KPNB1	PTPRS	MPHOSPH9	TBC1D22A	C6orf105		SGCB	RABEP2	TUBA4A				C6orf105		CHRNA6	DYNC1H1
KIT	TPD52L1		NUDT18	BCL7C	CHN1			HMHA1	MBOAT2	TASP1	PTPN13	PSEN2		MFSD6	SPCS3	TCEA2	KIF3A	DCLRE1C	HIST1H3I	MAP2K4	DIEXF	DND1	HR44	CA2	HPCA			NDUFS2		MMP13				KPTN	PTS	MPO	TBC1D5	C6orf106		SGCE	RABEPK	TUFM				C6orf106		CHRNA9	DYNC1I1
KLF10	TPM2		NUDT4	BCL9L	CHORDC1			HNF1A	MBP	TATDN3	PTPN14	PSMB10		MGAT4A	SPECC1L	TCEAL4	KIF5B	DCT	HK1	MAP3K6	DIO2	DNMBP	HRAS	CA9	HPS1			NDUFS4		MMP14				KRIT1	PUF60	MPP1	TBX2	C6orf108		SGMS1	RABL3	TWF1				C6orf108		CHRNB3	DYNC1I2
KLF3	TPPP		NUMA1	BCLAF1	CHP			HNF4A	MBTD1	TCEA1	PTPN2	PSMB9		MID1	SPG7	TCEB3	KLB	DCTN3	HKDC1	MAP3K7	DIS3	DNMT1	HSD17B10	CAB39L	HPS4			NDUFS7		MMP16				KRT1	PUM2	MPP3	TBXA2R	C6orf112		SGPP2	RALGAPB	TWF2				C6orf120		CHRNE	DYNLL1
KLF5	TPR		NUPR1	BCMO1	CHPT1			HNMT	MCC	TCF12	PTPN21	PSMC6		MIP	SPIN2A	TCERG1	KLF11	DCTN4	HLA-B	MAP4K2	DKC1	DNMT3A	HSD17B4	CABIN1	HPS5			NDUFV2		MMP19				KRT15	PURA	MRC1	TCL1A	C6orf115		SGSM2	RAP2A	TXN				C6orf124		CHST1	DYRK1B
KPNA1	TPTE		NUSAP1	BCOR	CHRFAM7A			HNRNPA1	MDH2	TCF20	PTPN4	PSME4		MKNK2	SPINK1	TCF12	KLHDC9	DCTN5	HLA-C	MAP7D1	DKK4	DNMT3B	HSD3B1	CACNA1C	HSF2			NEBL		MMP25				KRT17	PVALB	MRE11A	TEAD4	C6orf118		SGTB	RAPGEF6	TXNRD1				C6orf130		CHST10	DYRK2
KPNA3	TRAF2		OCLN	BCORL1	CHRNA4			HNRNPA3	MDM1	TCF4	PTPN7	PTAFR		MKS1	SPON1	TCF25	KLHL10	DCTPP1	HLA-DMA	MAPK1	DLAT	DOCK1	HSF1	CACNA1D	HSF4			NECAB2		MMS19				KRT8	PWP1	MRPL3	TEF	C6orf127		SH3RF2	RAPH1	TYK2				C6orf15		CHST11	DYRK3
KPNA4	TRAF4		ODC1	BCS1L	CHST10			HNRNPD	MEAF6	TCHP	PTPRA	PTCH1		MLLT10	SPRR2B	TCF4	KLHL11	DCXR	HLA-DPA1	MAPK11	DLC1	DOCK5	HSP90AA1	CACNA1E	HSPA8			NELL2		MOAP1				KRT81	PWP2	MRPS31	TERT	C6orf130		SHANK3	RARS2	TYROBP				C6orf155		CHST12	DYRK4
KPNA5	TREML2		OGDH	BDH1	CHST11			HNRNPK	MED12	TCTN2	PTPRC	PTGER3		MLLT11	SPRY1	TCF7L1	KLHL12	DDAH1	HLA-DQB2	MAPK14	DLEU1	DOCK6	HSP90AB1	CACNA1H	HSPB7			NFATC4		MOGAT2				KYNU	PYCR1	MS4A2	TFAM	C6orf132		SHB	RASL10B	U2AF2				C6orf162		CHST15	DZIP1
KPNB1	TREML3		OIP5	BDH2	CHTF8			HOMER1	MED12L	TDRD6	PTPRR	PTGER4		MLN	SRGAP2	TCN2	KLHL2	DDAH2	HLA-DRB6	MAPK1IP1L	DLG1	DOCK9	HSPA13	CACNA1S	HTR2B			NFIL3		MOGS				LACTB2	PYGB	MSMB	TFDP2	C6orf136		SHC4	RASL11B	UAP1				C6orf211		CHST5	E2F1
KRIT1	TRIM10		OLFML3	BDKRB2	CHUK			HOXA9	MED21	TEAD1	PTPRS	PTGES		MLXIPL	SRP19	TEAD3	KLHL32	DDB1	HLA-E	MAPK3	DLG3	DOK1	HSPA1A	CACNA2D1	HTRA3			NFKB1		MORC2				LAD1	PYGL	MSN	TGFB3	C6orf138		SIK1	RBCK1	UBA7				C6orf26		CHST8	E2F3
KRT18	TRIM13		OLIG2	BDNF	CIAO1			HOXB5	MEGF9	TECRL	PTPRT	PTGS2		MMP12	SRP72	TEAD4	KLHL7	DDC	HLA-F	MAPK4	DLG4	DOK4	HSPA4	CACNA2D3	ICAM5			NFKB2		MORC3				LAIR1	PZP	MSR1	TGFBI	C6orf146		SIM1	RBL2	UBE2A				C6orf48		CHTOP	E2F4
KRT19	TRIM27		OMG	BDNF-AS1	CIAPIN1			HOXB6	MEPE	TFCP2	PVRL3	PTH		MMP23B	SRSF2	TEKT2	KLK10	DDN	HLA-G	MAPK6	DLGAP5	DOM3Z	HSPA5	CACNB1	ICOS			NFKBIA		MOSPD2				LAMP2	QARS	MST1R	TGIF1	C6orf162		SIPA1	RBM25	UBE2H				C6orf54		CIAO1	E2F5
KRT20	TRIM33		OPCML	BDP1	CIB2			HOXC6	MESDC1	TGFB2	PYGL	PTMS		MMP9	SRSF3	TERF1	KPNA2	DDT	HLA-J	MAST2	DLK2	DPAGT1	HSPA9	CACNB3	IDH3A			NFKBIB		MPHOSPH9				LANCL1	QPCT	MT1A	TGM1	C6orf164		SIRT5	RBM26	UBE2L6				C6orf62		CIB2	E2F6
KRT32	TRIM44		OPN1SW	BEAN1	CIC			HOXD1	METRN	TGFBR2	PYROXD1	PTP4A1		MMRN1	SRSF6	TESK1	KPNA4	DDX10	HLF	MAST4	DMBT1	DPH5	HSPB1	CACNB4	IER3IP1			NFYA		MPL				LANCL2	QSOX1	MT1E	TGM3	C6orf168		SIX6	RBM46	UBE2Z				C6orf97		CIDEA	EAPP
KRT33B	TRIM78P		OPRL1	BECN1	CIRH1A			HOXD3	MFAP3L	TGM1	RAB31	PTPLAD1		MN1	SRSF8	TESK2	KPNA5	DDX11	HMBS	MATN3	DMC1	DPP3	HSPB3	CACNG2	IFIH1			NFYB		MPO				LARP1	R3HDM1	MT1L	THBS1	C6orf170		SKI	RBMS2	UBQLN2				C7		CIDEC	EBAG9
KRT7	TRIM8		OR2C1	BEGAIN	CIT			HP	MFAP5	THAP2	RAB40A	PTPN1		MNT	SSRP1	TET3	KRAS	DDX18	HMGCS2	MATR3	DMD	DPP4	HSPD1	CACYBP	IFT140			NFYC		MPP2				LARP6	RAB1A	MT1X	THRA	C6orf174		SKP1	RBMX2	UBR2				C7orf10		CIRBP	EBNA1BP2
KRT8	TRNT1		ORC1	BEND3	CITED1			HRAS	MFSD2A	THAP3	RAB4A	PTPN13		MORC2	STAG1	TFDP2	KREMEN1	DDX24	HMGXB3	MAX	DNAH3	DPY19L1	HSPE1	CAD	IGF1			NGFR		MPP3				LASP1	RAB21	MT2A	TIMM44	C6orf223		SLAMF1	RBX1	UBR7				C7orf16		CITED1	ECE2
KSR1	TRPC3		ORM1	BEND4	CITED2			HRC	MFSD7	THUMPD1	RAB6A	PTPN14		MPG	STAG2	TGDS	KRT23	DDX27	HNF1B	MBD1	DNAH9	DPY19L4	HSPG2	CADM1	IGFBP3			NHLH2		MPZL1				LASS5	RAB27B	MTERF	TK1	C6orf225		SLC11A1	RCAN3	UCK2				C7orf28B		CITED2	ECHS1
KTN1	TRPM2		OSBPL11	BEND5	CITED4			HSD17B1	MFSD8	TIMM50	RAB7A	PTPN2		MPHOSPH6	STAG3L1	TGFB1I1	KRT27	DDX39A	HNF4A	MBD2	DNAJA1	DR1	HSPH1	CADM2	IGHG1			NHP2		MRC2				LBR	RAB31	MTHFD2	TM9SF4	C6orf26		SLC12A6	RCE1	UCP2				C7orf42		CIZ1	ECI1
L1CAM	TRPV3		OSGEP	BEND6	CIZ1			HSD17B10	MFSD9	TIMP3	RABEP1	PTPN21		MPZL1	STAT1	TGFB2	KRTAP5-9	DDX39B	HNMT	MBD5	DNAJA2	DRAM1	HTATSF1	CALCOCO2	IGKC			NID1		MREG				LCMT1	RAB40AL	MTMR11	TMED2	C6orf35		SLC16A5	RDH11	UGCG				C7orf44		CKAP2	ECM1
LAGE3	TSC2		OXCT1	BEND7	CKAP2			HSD17B4	MGAT1	TKT	RABEPK	PTPN4		MRPL11	STAU1	TGFB3	KRTDAP	DDX3X	HNRNPA2B1	MBTPS1	DNAJB1	DRD2	HTN1	CALCRL	IGSF21			NID2		MRM1				LCMT2	RAB40B	MTMR6	TMSB10	C6orf52		SLC17A9	RDH16	UGP2				C7orf49		CKAP4	EDA
LAMB1	TSLP		P2RY14	BEST1	CKLF			HSD17B8	MGAT2	TLX2	RAC2	PTPN7		MRPL13	STMN1	TGM2	KTN1	DDX49	HNRNPC	MCC	DNAJB12	DSC3	HTN3	CALD1	IK			NMB		MRPL23				LDLR	RAB6A	MUM1	TMSB4X	C6orf64		SLC1A5	REG1A	UHRF1				C7orf58		CKM	EDC4
LAMB2	TSPAN12		P4HA1	BEST3	CKMT1B			HSP90AB1	MGAT4B	TM2D1	RAC3	PTPRA		MRPL19	STRN3	TGM3	KYNU	DDX60	HNRNPK	MCL1	DNAJB14	DSCC1	HTR1B	CALHM2	IKBKAP			NME1		MRPL42				LEMD1	RAB7A	MYB	TNFAIP6	C6orf70		SLC22A2	RFTN1	UNC93B1				C7orf63		CKS2	EDIL3
LAMC2	TSPY1		P4HB	BET1	CKMT2			HSP90B1	MGAT5	TMEFF2	RAD51L1	PTPRC		MRPL2	STRN4	THAP5	LACTB2	DEAF1	HNRNPU	MCM10	DNAJB6	DSCR6	HTR1E	CALR	IKBKB			NMT2		MRPL52				LEPREL1	RAB8A	MYBL2	TNFRSF14	C6orf72		SLC22A3	RFX7	UPP1				C8orf17		CLASP2	EDNRB
LAMP2	TSPYL1		P4HTM	BET1L	CKS2			HSPA1A	MGAT5B	TMEM111	RAD54L	PTPRR		MRPL36	STX16	THAP6	LAMP1	DEDD	HOXA10	MCM2	DNAJC10	DSG1	HTR2A	CAMK1D	IKZF1			NMU		MRPL9				LEPREL2	RABGGTA	MYBPC2	TNFRSF17	C6orf89		SLC24A1	RGS1	UQCRB				C8orf33		CLC	EED
LAPTM5	TSPYL6		PAICS	BET3L	CLC			HSPA1L	MGC10814	TMEM169	RAF1	PTPRS		MRPL38	STX18	THBS3	LAMP3	DEF8	HOXA2	MCM3	DNAJC12	DSG2	HTR2C	CAMK2D	IKZF4			NNMT		MRPS11				LEPREL4	RABGGTB	MYCN	TNFRSF1A	C7		SLC24A3	RGS6	UQCRC1				C8orf39		CLCA1	EEF1A2
LARP4B	TSSC1		PAMR1	BEX1	CLCN3			HSPA2	MGC13053	TMEM176B	RALA	PTPRT		MRPL42	STX3	THNSL1	LAPTM4A	DEFA4	HOXA4	MCM6	DNAJC15	DSG3	HTR3A	CAMK2N1	IL11RA			NOC2L		MRPS18C				LETM1	RAD21	MYD88	TNK2	C7orf10		SLC25A16	RHOBTB3	UROS				C8orf4		CLCC1	EEF1D
LARS2	TTC16		PANK3	BEX2	CLCN4			HSPA4	MGC16075	TMEM180	RALB	PUF60		MRPL47	STX6	THY1	LARP1B	DENND3	HOXA5	MCM7	DNAJC17	DSN1	HTR6	CAMK2N2	IL12A			NOP2		MRPS34				LFNG	RAD23B	MYF6	TNNC1	C7orf11		SLC25A27	RHOV	USP22				C8orf41		CLCN3	EEF1G
LCAT	TTC31		PARP1	BEX4	CLCN5			HSPA6	MGST3	TMEM184C	RALGAPA1	PVALB		MRPS14	SUMO2	TIMP2	LATS2	DENND4A	HOXB2	MDC1	DNAJC2	DSTNP2	HTR7	CAMSAP1	IL16			NPEPPS		MS4A1				LGALS3BP	RAD54L	MYH10	TNNT2	C7orf13		SLC26A2	RIC8B	USP9X				C8orf55		CLCN4	EFCAB11
LCP2	TTC35		PARP2	BEX5	CLCN6			HSPA8	MICAL3	TMEM194B	RALGPS1	PYGL		MRPS18A	SUPT4H1	TK2	LBH	DENND5B	HOXB6	MDM1	DNAJC3	DSTYK	HTRA1	CAMSAP1L1	IL17D			NPHS1		MS4A2				LHFPL2	RAE1	MYH11	TNPO1	C7orf16		SLC26A7	RIIAD1	UVRAG				C9orf156		CLCN5	EFEMP2
LDHA	TTC39C		PAX6	BFAR	CLDN1			HSPA9	MIER1	TMEM203	RALGPS2	PYROXD1		MRPS22	SURF1	TKT	LCMT1	DERL1	HOXB7	MEA1	DNAJC4	DTL	HTT	CAMTA1	IL18R1			NPTX2		MS4A5				LILRA2	RANBP1	MYH2	TOP2A	C7orf23		SLC2A8	RIMKLB	VAC14				C9orf16		CLCN7	EFHA1
LDHB	UBAP2L		PBK	BFSP1	CLDN23			HSPB1	MIP	TMEM223	RANBP1	RAB31		MS4A2	SVIL	TLE4	LDHB	DERL2	HOXC10	MED13L	DNAJC6	DTX3	HYAL1	CAMTA2	IL1B			NPTXR		MSH4				LILRB3	RAP1GAP	MYH7	TOP2B	C7orf27		SLC30A7	RIPK2	VAMP5				C9orf3		CLDN10	EFHD1
LEPR	UBASH3B		PBX1	BGN	CLDN5			HSPB3	MKLN1	TMEM27	RAP1B	RAB35		MS4A7	SYNGR3	TLX1	LDHC	DFFB	HOXD13	MED16	DNAJC7	DTX4	HYAL3	CAND1	IL21R			NPY2R		MSL2				LIMK1	RAPGEF3	MYH9	TOP3B	C7orf29		SLC35A5	RMND5B	VASP				C9orf6		CLDN15	EFNA1
LEPROT	UBC		PCBP2	BHLHB9	CLEC16A			HSPG2	MKRN3	TMEM56	RAP2A	RAB40A		MSH5	SYPL1	TM2D1	LDOC1	DGCR14	HOXD3	MED6	DNAJC8	DTYMK	HYOU1	CANX	IL23A			NR1H3		MSR1				LIMS1	RAPGEF5	MYL4	TP53I11	C7orf30		SLC38A10	RMST	VBP1				C9orf7		CLDN18	EFNA2
LGALS1	UBE2D3		PCCB	BHLHE22	CLEC1A			HTATIP2	MLL2	TMEM68	RARB	RAB4A		MSH6	TAC1	TM4SF18	LECT2	DGCR8	HPCA	MEF2D	DNASE1L3	DUOX1	IARS	CAP2	IL28RA			NR2C1		MTERF				LIN7A	RARA	MYL6	TPM2	C7orf36		SLC38A11	RND2	VCL				C9orf82		CLDN3	EFNA3
LHFPL2	UBE2O		PCDH8	BHLHE23	CLEC1B			HTN3	MLL3	TMEM79	RARG	RAB5A		MSL3	TACR3	TM9SF1	LEFTY1	DGKA	HPCAL1	MEOX1	DNMBP	DUSP1	IBSP	CAPN10	IL33			NR2F2		MTF2				LITAF	RARRES2	MYL9	TPM3	C7orf44		SLC3A1	RNF103	VEGFA				C9orf86		CLDN4	EFNA5
LIF	UBE2QL1		PCNA	BHLHE40	CLEC2B			HTR1E	MLL4	TMEM8B	RARRES2	RAB7A		MST1P9	TAF12	TM9SF3	LEMD3	DGKD	HPS1	MEST	DOCK1	DUSP11	ICAM1	CAPN12	ILF3			NR3C2		MTL5				LLGL2	RARS	MYLK	TRAF1	C7orf46		SLC40A1	RNF111	VEGFB				C9orf95		CLDN5	EFNB2
LILRB4	UBE3B		PCNX	BHMT	CLEC4M			HTR3A	MLLT1	TMF1	RASA1	RABEP1		MST4	TAF1C	TMBIM6	LEPR	DGKZ	HRASLS	METAP1	DOCK3	DUSP12	ICAM3	CAPN13	IMMT			NRCAM		MTMR3				LMNA	RASSF7	MYO1E	TRAF3	C7orf47		SLC41A1	RNF114	VEGFC				CA1		CLDN8	EGFR
LIMK1	UBL7		PCSK6	BHMT2	CLGN			HTR4	MLLT3	TMLHE	RASSF7	RABEPK		MSX2	TANK	TMCC1	LGALS8	DGUOK	HRASLS2	METRN	DOCK5	DUSP21	ICAM5	CAPN14	IMPAD1			NRG1		MTO1				LOC100132891	RB1	MYO7A	TRAF4	C7orf49		SLC41A2	RNF139	VIM				CA11		CLEC16A	EGR2
LIMK2	UBQLN1		PDCD10	BICD1	CLIC3			HTRA1	MLN	TMPRSS4	RB1CC1	RAC2		MTAP	TAZ	TMEM127	LGR6	DHRS1	HRH1	METTL13	DOCK6	DUSP22	ICT1	CAPN2	INA			NRL		MTOR				LOC100288730	RB1CC1	MYOC	TRIM15	C7orf50		SLC45A3	RNF14	VNN2				CA12		CLEC1A	EHMT2
LIMS1	UBR2		PDCD2	BICD2	CLIC4			HUWE1	MLNR	TMX4	RBL2	RAC3		MTCH2	TBC1D30	TMEM184B	LHFP	DHRS2	HRH2	METTL18	DOCK9	DUSP3	ID1	CAPN7	ING3			NSA2		MTSS1L				LOC100505749	RBBP7	MYOG	TRIP12	C7orf55		SLC47A2	RNF166	VPREB3				CA14		CLEC2D	EI24
LIPA	UBR5		PDCD5	BID	CLIC5			HYAL3	MLXIPL	TNK2	RBM17	RAD50		MTDH	TBL1XR1	TMEM47	LHPP	DHTKD1	HS3ST3A1	MFAP3L	DOK1	DUSP4	ID3	CAPN8	ING5			NSF		MUC1				LOC100506233	RBM42	MYST3	TSC22D3	C7orf59		SLC4A9	RNF19A	VRK1				CA2		CLEC3B	EID1
LLGL1	UCP3		PDCD6	BIN1	CLIP1			IBSP	MMP1	TOMM5	RBM25	RAD51L1		MTFR1	TCEAL1	TMF1	LIN37	DHX29	HSD17B10	MFN2	DOK4	DUSP5	ID4	CAPN9	INPP4A			NT5C2		MUC3A				LOC100506711	RBMS2	MZF1	TSFM	C7orf63		SLC6A19	RNF19B	VWF				CA3		CLEC4E	EIF1AX
LMAN1	UFC1		PDE4B	BIN3	CLIP4			ICA1	MMP17	TOP2A	RBM34	RAD54L		MTHFD2	TCF7	TMX4	LIN7A	DHX34	HSD17B11	MFSD5	DPAGT1	DUSP6	IDUA	CAPNS1	INPP4B			NTRK2		MUC4				LOC151162	RBPMS	N4BP2L1	TSN	C7orf68		SLC7A11	RNF44	WARS				CA5B		CLEC4M	EIF1AY
LMF2	UGCG		PDE4DIP	BIRC2	CLMN			ICAM1	MMP3	TP53I11	RBM38	RAF1		MTL5	TCP1	TNC	LIN7B	DHX58	HSD17B2	MGC12488	DPH5	DUSP7	IFI6	CAPRIN1	INPP5D			NTRK3		MUC5B				LOC284214	RCAN1	N4BP2L2	TTK	C7orf70		SLCO2A1	RNF5	WASF3				CA6		CLIC3	EIF1B
LMO1	UGGT2		PDE6H	BIRC5	CLN8			ICAM2	MMP9	TP53TG5	RBM5	RALA		MTMR2	TES	TNFRSF10B	LIN7C	DIABLO	HSF1	MICALL1	DPP3	DUSP8	IFNA1	CAPRIN2	INPP5E			NTS		MUT				LOC284244	RCAN2	NAA10	TTR	C7orf71		SLU7	ROD1	WDR1				CA7		CLIC4	EIF2B2
LMO2	UIMC1		PDE8A	BIRC6	CLOCK			ID1	MOBP	TPM1	RBMS1	RALB		MTNR1B	TEX10	TNFRSF11B	LINGO1	DIAPH2	HSP90AA1	MICB	DPP4	DVL1	IFNA10	CAPSL	INSIG1			NUCB2		MXD4				LOC284749	RCN1	NAAA	TTYH2	C7orf72		SMAD2	ROM1	WDTC1				CA8		CLINT1	EIF2B4
LMO4	UNKL		PDE9A	BIRC7	CLP1			IDE	MORC1	TPMT	RBP5	RALGAPA1		MTPAP	TFAP2A	TNFRSF14	LINGO2	DICER1	HSP90B1	MID1	DPY19L1	DVL2	IFNAR1	CAPZA1	INSL4			NUDT3		MXRA7				LOC339290	RCN2	NAB1	TWIST1	C8A		SMAD4	RORA	WEE1				CA9		CLIP1	EIF2B5
LOC100288962	UPP2		PDGFC	BIVM	CLPB			IDH3A	MPDZ	TPPP	RBPJ	RALGPS1		MTPN	TFDP1	TNFRSF17	LIPF	DIEXF	HSPA12A	MINA	DPYS	DYNC1LI2	IFNAR2	CARD18	INTS1			NUMA1		MYCBP				LOC386758	RDX	NAP1L1	TXN	C8orf30A		SMAD5	RPAP3	WIPF1				CAB39		CLK2	EIF2C2
LOC100289043	USP10		PDGFD	BLCAP	CLPP			IDH3B	MPEG1	TRAIP	RCN1	RALGPS2		MTRR	TFE3	TNFRSF8	LLPH	DIO2	HSPA2	MKI67	DPYSL2	DYNC2H1	IFNGR1	CARM1	IPCEF1			NUP155		MYCN				LOC389906	RECQL	NASP	TXN2	C8orf31		SMURF1	RPH3AL	WNT2				CAB39L		CLN3	EIF2S1
LOC100293553	USP19		PDHA1	BLID	CLPTM1L			IDH3G	MPO	TRANK1	RCOR1	RAN		MTUS1	TFEC	TNFSF10	LMLN	DIS3	HSPA5	MLH3	DRAM1	DYNC2LI1	IFNW1	CARNS1	IPO5			NUP214		MYL6				LOC440944	REEP5	NBL1	TXNDC9	C8orf33		SNORA72	RPL10	WSB2				CABIN1		CLN5	EIF2S2
LOC100294423	USP20		PDHB	BLK	CLSTN3			IDI1	MPP1	TRIM14	RDBP	RANBP1		MUC8	TFF2	TNFSF13B	LNX1	DKC1	HSPB8	MLL	DRAP1	DYNLL1	IFT88	CASC1	IQCH			NUP62		MYL7				LOC643733	REL	NCAPD3	TXNRD1	C8orf34		SNRNP25	RPL10A	XBP1				CABP1		CLNS1A	EIF3A
LOC91316	USP21		PDZRN3	BLM	CLTA			IDO1	MPP5	TRIM24	RDH5	RAP1B		MVP	TGFBR2	TNP1	LOC100506581	DKK4	HSPG2	MLX	DRD2	DYNLT1	IGF1	CASD1	IQSEC1			NUTF2		MYNN				LOC643837	RFC2	NCAPH2	TYMS	C8orf37		SNRNP70	RPL13P5	XCL1				CABYR		CLOCK	EIF3E
LOX	USP42		PECAM1	BLMH	CLTC			IDS	MPRIP	TRIM25	REEP5	RARB		MXD1	TGOLN2	TOB2	LOC26172	DLAT	HTATIP2	MMP11	DRD3	DYRK1A	IGF2R	CASK	IQSEC3			OAT		MYO15B				LOC729082	RFC3	NCF2	U2AF2	C8orf38		SNRPA	RPS21	XPO1				CACNA1C		CLP1	EIF3H
LPCAT3	VAMP2		PELI1	BLOC1S1	CLU			IFI27	MPZL1	TRIM27	REL	RARG		MYB	TIA1	TOMM7	LOC389765	DLC1	HTR1D	MMP17	DRG1	DYRK2	IGFALS	CASP3	IRAK1			OCLN		MYO1B				LOC81691	RFC4	NCF4	UBA1	C8orf4		SNRPN	RPS6	XRCC4				CACNA1D		CLPP	EIF3I
LPGAT1	VAMP7		PEPD	BLOC1S2	CLUL1			IFI35	MPZL3	TRIM36	RELN	RASA1		MYBL2	TIAM1	TOPORS	LOH12CR1	DLEU1	HUWE1	MMP24	DSG1	DZIP3	IGFBP2	CASP6	IREB2			ODF2		MYO5C				LPCAT4	RFTN1	NCKAP1L	UBA7	C8orf45		SNTB2	RPS6KA6	XRN1				CACNA1G		CLSTN1	EIF4A2
LPP	VEGFA		PER1	BLVRA	CMAH			IFI6	MRC1	TRIOBP	RET	RASSF7		MYLIP	TIMM17B	TP53I11	LPGAT1	DLG1	HYAL1	MNX1	DSG2	E2F1	IGFBP4	CASP8AP2	IRF2BP2			ODZ1		MYO7A				LPGAT1	RGN	NCOA1	UBB	C8orf50		SNW1	RRN3P1	YES1				CACNA1I		CLTA	EIF4A3
LRBA	VEGFB		PERP	BLZF1	CMC1			IFITM3	MRE11A	TRMT6	REXO2	RB1CC1		MYO10	TIMP2	TP53TG3B	LPP	DLG3	HYOU1	MORC2	DSTNP2	E2F3	IGFBP5	CASP9	IRF4			OGG1		MYO9B				LPIN1	RGS1	NCOA2	UBE2A	C8orf59		SNX21	RS1	YTHDC2				CACNA1S		CLTB	EIF4B
LRMP	VEZT		PEX19	BMF	CMPK2			IFNA2	MRO	TRPS1	RFC3	RBL2		MYO5C	TJAP1	TP53TG5	LPPR5	DLG4	IBSP	MPHOSPH9	DSTYK	EBNA1BP2	IGHA1	CASR	IRF8			OGT		MYOF				LPL	RGS19	NDN	UBE2G1	C8orf71		SOCS7	RSAD1	YWHAQ				CACNA2D2		CLTCL1	EIF4EBP2
LRPAP1	VPS52		PEX3	BMI1	CMTM3			IFNA5	MRP63	TSNARE1	RFC4	RBM34		MYOC	TLR3	TPD52	LRP8	DLG5	ICA1	MPP2	DTL	ECE1	IGHD	CAST	IRGQ			OLFML2B		MYST4				LPP	RHEB	NDST1	UBE2K	C8orf73		SOD2	RTCD1	YWHAZ				CACNA2D3		CLU	EIF4G1
LRRC14	VPS53		PFKP	BMP1	CMTM6			IFNA8	MRPL19	TST	RFX5	RBM38		MYOD1	TLR5	TPI1	LRRC20	DLGAP4	ICAM2	MPZL2	DTX2	ECHDC2	IGHE	CATSPERB	IRX6			ORC1		MYT1L				LPPR4	RIF1	NDUFB7	UBE2N	C8orf74		SOS2	RXFP3	ZAP70				CACNB1		CLUAP1	EIF5
LRRC23	VPS72		PGK1	BMP10	CMTM7			IFNGR1	MS4A12	TTC28-AS1	RGL2	RBM5		MYOF	TM2D3	TPM4	LRRC28	DLGAP5	ID1	MR1	DTX3	ECM1	IGHG1	CATSPERG	ITCH			OSBPL2		MZF1				LRBA	RNASE1	NDUFS8	UBE2S	C8orf76		SP8	RXRG	ZBTB44				CACNB2		CMA1	EIF5B
LRRC41	VPS8		PGRMC1	BMP15	CNBP			IFRD1	MS4A4A	TULP3	RGN	RBP5		MYRIP	TM7SF3	TPP2	LRRC34	DLK2	ID2	MRE11A	DTX4	ECT2	IGHM	CAV2	ITFG2			OXCT1		MZT2A				LRP6	RNASE4	NDUFV3	UBE2V2	C8orf77		SPAG16	S100B	ZCCHC10				CACNB3		CMAH	ELAVL3
LTK	WDHD1		PHF14	BMP2	CNGB1			IFT27	MSH3	TXNDC8	RGS13	RBPJ		MYST1	TM7SF4	TRAF1	LRRC36	DMBT1	ID4	MREG	DTYMK	EDA	IGJ	CBFA2T2	ITFG3			OXSR1		N4BP2L1				LRPPRC	RNASE6	NEDD9	UBL4A	C8orf84		SPAG9	SACM1L	ZFAT				CACNG3		CMKLR1	ELF1
LUZP2	WDR19		PHF3	BMP2K	CNIH4			IGBP1	MSI2	TXNDC9	RGS16	RCN1		MZF1	TMCC1	TRAF3IP2	LRRC37A4	DMC1	IDH3G	MRP63	DUOX1	EDEM2	IGKC	CBFB	ITGA3			P4HA1		NAA11				LRRC14	RND3	NEFH	UCHL3	C8ORFK29		SPATA20	SAGE1	ZFP161				CACNG4		CNGA1	ELF2
LY9	WDR45		PHF8	BMP7	CNN3			IGF1	MSLN	TXNIP	RGS5	RCOR1		NAA15	TMED10	TRAP1	LRRC37B	DMD	IDI2-AS1	MRPL2	DUSP13	EDEM3	IGLL1	CBL	ITGB4			P4HB		NAAA				LRRC37A2	RNF10	NEFL	UFD1L	C9orf100		SPECC1	SAP30BP	ZFP36				CACYBP		CNN2	ELF3
LYN	WDR73		PHKB	BMPER	CNOT1			IGF1R	MTFMT	TXNL4A	RHOA	RDBP		NAB1	TMED7	TRIB2	LRRC3B	DMXL2	IDS	MRPL39	DUSP21	EDN1	IGLL5	CBLN1	ITGB5			PABPC1		NAB1				LRRC41	RNF103	NEK2	UFM1	C9orf102		SPECC1L	SBF1	ZFP36L2				CAD		CNNM2	ELF4
LYST	WDR91		PHLDA1	BMPR1A	CNOT10			IGF2BP3	MTHFD1L	TYSND1	RHOB	REEP5		NACA	TMEM111	TRIL	LRRC50	DNA2	IER5	MRPS14	DUSP22	EDNRA	IGLV1-44	CBR1	ITIH4			PABPN1		NACAP1				LRRC58	RNF2	NET1	UGP2	C9orf114		SPG11	SBNO1	ZHX2				CADM1		CNNM4	ELF5
LYZ	WIPF1		PHLDB1	BMPR1B	CNOT2			IGFBP1	MTHFD2	U2AF1L4	RHOC	RET		NAE1	TMEM140	TRIM13	LRRC7	DNAH3	IFI27	MRPS18A	DUSP3	EED	IKBKE	CBR4	ITM2A			PACRG		NADK				LRRC59	RNF4	NEUROD2	UGT2B15	C9orf123		SPINK13	SCAF8	ZNF135				CADM3		CNOT1	ELK4
MAD2L1BP	WISP2		PHLPP1	BMPR2	CNOT3			IGFBP2	MTHFR	UBE2G1	RHOG	REXO2		NAIP	TMEM144	TRIM15	LRRC8C	DNAH9	IFI30	MRPS30	DUSP4	EEF1B2	IL10	CBWD5	ITPK1			PALLD		NARS				LRRN3	RNH1	NFATC1	UPK1A	C9orf128		SPOCD1	SCAMP1	ZNF200				CADM4		CNOT2	ELMO1
MAMLD1	WIZ		PICALM	BMS1P5	CNOT4			IGFBP5	MUC15	UBE2G2	RHOJ	RFC3		NAPG	TMEM176A	TRIM27	LRRCC1	DNAJA1	IFI35	MRS2	DUSP6	EEF1D	IL10RA	CBX1	ITPR2			PANX1		NAT8B				LSM1	ROR1	NFE2L2	USF1	C9orf135		SPOCK3	SCARA5	ZNF608				CADPS		CNOT3	ELN
MAN1A1	WNT2		PIGF	BNC2	CNPY2			IGFBP6	MVD	UBE2W	RIN2	RFC4		NAT1	TMEM176B	TRIM33	LRRN3	DNAJA2	IFI44	MSH6	DUSP7	EFCAB11	IL11RA	CBX3	ITPRIPL2			PARD3		NBEA				LSM7	ROS1	NFIB	USP11	C9orf142		SPRY3	SCG5					CADPS2		CNOT7	ELOVL5
MAN2A1	WNT3		PIGK	BNIP1	CNPY3			IGFBP7	MYADM	UBQLN3	RNF14	RFX5		NAV3	TMEM41B	TRIM35	LRTOMT	DNAJB1	IFITM1	MSLN	DUSP8	EFHC2	IL12B	CBX4	ITSN2			PARG		NCAM2				LTB	RPA3	NFIL3	USP13	C9orf144		SREBF2	SCGB1A1					CALB1		CNOT8	ELOVL6
MAN2B1	WNT5A		PIGN	BNIP2	CNTD1			IGHM	MYBPC2	UBR1	RNF5	RGL2		NBL1	TMEM48	TRIM73	LSM10	DNAJB12	IFITM3	MST1	DUX1	EFHD2	IL12RB1	CBX5	IVD			PARK2		NCDN				LTBP4	RPIA	NFKB1	USPL1	C9orf150		SRI	SCN10A					CALB2		CNPY2	EMD
MAOA	WRNIP1		PIK3C2A	BNIP3	CNTLN			IGKC	MYBPC3	UBXN10	RNH1	RGN		NBPF1	TMEM70	TRIP10	LSM14B	DNAJB6	IFNA14	MT1X	DVL1	EFNA1	IL13	CC2D2B	JAK2			PARN		NCKAP1				LTBR	RPL14	NFKBIA	VAMP1	C9orf16		SRP72	SCN1A					CALCA		CNPY3	EML2
MAP1A	YARS		PIK3CB	BNIP3L	CNTN2			IGKV1D-13	MYCBP	UCN	ROCK2	RGPD5		NBR1	TMOD3	TROAP	LSM3	DNAJC10	IFNA4	MTCP1	DVL2	EFNA5	IL17A	CCBE1	JAKMIP2			PARP1		NCLN				LTF	RPL17	NFKBIB	VAV1	C9orf174		SRRM2	SCRN1					CALCB		CNR1	EMP1
MAP2	YLPM1		PIK3R3	BOC	CNTN3			IGL@	MYH15	UGCG	RPIA	RGS13		NCALD	TMSB15A	TRPA1	LYAR	DNAJC15	IFNAR2	MTERFD1	DYNC1LI2	EFNB1	IL18R1	CCBL1	JAKMIP3			PARP2		NCOA2				LY9	RPL18	NFX1	VCAN	C9orf23		SSBP2	SCRT1					CALCOCO1		CNR2	EMP3
MAP2K1	YTHDF3		PIK3R4	BOD1	CNTN6			IGLV1-44	MYH4	UGP2	RPL13A	RGS16		NCAPD2	TNFAIP8	TRPC2	LYG1	DNAJC16	IFNGR1	MTHFD2	DYNC2H1	EFNB2	IL1A	CCBL2	JAZF1			PARP4		NCOA4				LYAR	RPL27	NGFR	VDAC1	C9orf24		SSFA2	SCYL2					CALCOCO2		CNTN1	EMX1
MAP2K2	YWHAB		PILRB	BOD1L	CNTROB			IGSF3	MYH9	UGT2B4	RPL27	RGS5		NCAPD3	TNFRSF11A	TRPC4AP	LYPLAL1	DNAJC17	IFT46	MTMR1	DYNC2LI1	EFNB3	IL1R2	CCDC104	JMJD1C			PARVB		NCR1				LYN	RPL29	NKG7	VDAC2	C9orf27		ST3GAL1	SDC1					CALCRL		CNTN2	ENG
MAP2K4	ZBTB33		PIN1	BOK	COBLL1			IHH	MYO15B	UGT2B7	RPL27A	RHOA		NCAPG2	TNFRSF21	TSC22D4	LYZL2	DNAJC2	IFT52	MTMR4	DYNLL1	EFS	IL2	CCDC109A	JMJD6			PAX9		NCR2				LZTS2	RPL31	NME1	VEGFA	C9orf3		ST3GAL2	SDCCAG3					CALD1		CNTNAP2	ENO2
MAP3K10	ZBTB40		PIN4	BOLA1	COG1			IK	MYO1A	ULK1	RPL36A	RHOB		NCAPH	TNFSF9	TSPAN1	LYZL4	DNAJC3	IGBP1	MTSS1	DYNLRB1	EGLN2	IL23A	CCDC109B	JOSD1			PBX1		NCRNA00094				MACF1	RPL32	NMU	VEGFC	C9orf30		ST6GAL1	SDHAF1					CALM1		CNTNAP3B-LIKE	ENOSF1
MAP3K5	ZBTB5		PIP5K1A	BOLA2	COG2			IKBKB	MYO1D	UNC45A	RPS6KA3	RHOC		NCF1	TNNC2	TSPYL1	LZIC	DNAJC4	IGF2BP2	MUC6	DYNLT1	EGR1	IL2RB	CCDC110	KAT5			PCBD1		NDST2				MAD2L1	RPL35A	NONO	VIPR1	C9orf37		ST8SIA3	SEC22B					CALM2		COASY	ENPP1
MAP4	ZBTB7C		PIP5K1B	BPA-1	COG3			IKBKE	MYO5A	UNK	RQCD1	RHOG		NCOR2	TNPO1	TSTD2	LZTFL1	DNASE1L3	IGF2R	MXD1	DYRK1A	EGR2	IL32	CCDC12	KBTBD2			PCCA		NDUFA1				MADD	RPL4	NOS3	VRK2	C9orf41		STAG3L1	SEC22C					CALM3		COBLL1	ENSA
MAP4K5	ZDHHC14		PJA1	BPGM	COG4			IL10	MYO5C	UQCR11	RRAGB	RHOJ		NDC80	TOR1AIP1	TTC17	MAEA	DND1	IGFALS	MXD3	DYRK2	EGR4	IL4	CCDC120	KBTBD6			PCF11		NDUFA3				MAFG	RPL6	NPAS2	VWF	C9orf46		STK17A	SEC23B					CALML3		COCH	ENTPD2
MAP7	ZDHHC17		PKD2L2	BPNT1	COG5			IL12A	MYSM1	URGCP	RRP1B	RIN2		NDP	TOX4	TTC35	MAEL	DNMBP	IGFBP3	MXRA5	DZIP3	EHD1	IL6	CCDC122	KBTBD7			PCGF1		NDUFA5				MAGEA9	RPL7	NPC2	WAS	C9orf5		STK38	SEC23IP					CALML5		COG5	ENTPD4
MAPK1	ZDHHC23		PKP4	BPTF	COG6			IL12B	MYT1L	USP2	RSAD2	RNF14		NDRG4	TP53AIP1	TTC39A	MAGEA9	DNMT1	IGHG1	MYBL2	E2F1	EHD3	IL6R	CCDC127	KCMF1			PCYT1A		NDUFA6				MAGEE1	RPL7L1	NPR1	WFDC2	C9orf6		STMN3	SEC24B					CALR		COIL	EP400
MAPK10	ZDHHC7		PLAC4	BRAF	COG7			IL12RB2	N4BP2	USP43	RTKN	RNF5		NDST1	TP53I11	TUBGCP2	MAGEB3	DNMT3A	IGHM	MYD88	E2F3	EIF1	IL6ST	CCDC132	KCNA3			PCYT1B		NDUFAB1				MAN1A2	RPL8	NPR2	WIPF1	C9orf68		STX6	SECISBP2L					CALU		COL10A1	EPB41L1
MAPK14	ZFP14		PLAG1	BRAP	COIL			IL13RA1	N4BP2L1	USP7	RUNX1	RNH1		NDST2	TP53TG1	TUBGCP3	MAGEC2	DNMT3B	IGKV3-20	MYF6	EAF2	EIF2AK1	IL7R	CCDC135	KCNAB3			PDAP1		NDUFB1				MANF	RPLP0	NPRL3	WNT2	C9orf78		STYK1	SELT					CAMK1D		COL11A1	EPB41L3
MAPK1IP1L	ZFP28		PLEK2	BRAT1	COL11A1			IL1B	N4BP2L2	UST	RUNX3	RPIA		NDUFA10	TPBG	TXLNA	MAGEH1	DOCK1	IGSF3	MYH7B	EBNA1BP2	EIF2B4	IL8	CCDC137	KCNE1			PDCD1		NDUFB8				MAP2K5	RPLP2	NPY	WWP2	C9orf82		SYAP1	SEMA4C					CAMK1G		COL18A1	EPCAM
MAPK9	ZFYVE19		PLEKHA1	BRCA1	COL12A1			IL1R2	N4BP3	UVRAG	S100A12	RPL10A		NDUFA2	TPD52L1	TXNDC17	MAGOHB	DOCK5	IKBKG	MYH9	ECE1	EIF2C4	IL9	CCDC138	KCNH8			PDE1C		NEDD4L				MAP3K5	RPP30	NPY1R	XAF1	C9orf86		SYBU	SEMA4G					CAMK2B		COL1A1	EPHA1
MAPKAPK3	ZFYVE20		PLEKHF2	BRCA2	COL14A1			IL1RAP	NAA11	VAMP7	S100A4	RPL13A		NDUFAF3	TPH1	U2AF1L4	MAK	DOCK6	IKZF2	MYO1E	ECHDC2	EIF2S2	ILF2	CCDC14	KCNK3			PDE6D		NEK2				MAP3K6	RPP38	NQO1	XRCC1	C9orf91		SYCE1L	SENP6					CAMK2G		COL1A2	EPHB1
MAPRE1	ZIK1		PLIN2	BRD2	COL15A1			IL2RA	NAALADL1	VEZF1	S100B	RPL27		NDUFS6	TPP1	UBA7	MALT1	DOCK9	IL13RA1	MYO7A	ECM1	EIF3B	ILF3	CCDC149	KCNN4			PDGFA		NEU1				MAP4	RPS11	NR1H3	YWHAE	C9orf96		SYN2	SERPINB13					CAMK2N1		COL21A1	EPHB4
MARCKS	ZKSCAN2		PLK4	BRD4	COL16A1			IL4	NACC1	VLDLR	SALL2	RPL27A		NEDD4L	TRADD	UBAP2L	MAMLD1	DOK1	IL15	MYOF	ECT2	EIF3D	ILVBL	CCDC150	KCNS1			PDHB		NEUROD4				MAP4K4	RPS17	NR2C1	ZBTB48	CA10		SYNE2	SESTD1					CAMKK2		COL3A1	EPM2AIP1
MAS1	ZNF148		PLOD2	BRD7	COL17A1			IL5RA	NAGA	VPS41	SAR1B	RPL36A		NEK2	TRAF5	UBE2D3	MAN1A1	DOK4	IL15RA	MYST1	EDEM2	EIF3L	IMPDH1	CCDC159	KCNS2			PDHX		NEUROD6				MAPK12	RPS19	NR2C2	ZFHX3	CA11		SYNJ2	SETDB2					CAMKV		COL4A3	EPN2
MAT2A	ZNF174		PLP1	BRD7P3	COL1A1			IL6	NAGK	VPS53	SC5DL	RPS6KA3		NEK9	TRAK2	UBE2I	MAN2A2	DOM3Z	IL17A	MYT1L	EDEM3	EIF4B	IMPDH2	CCDC19	KCTD4			PDIA2		NF1				MAPK1IP1L	RPS2	NR2F6	ZNF131	CA13		SYT13	SF3A1					CAMLG		COL4A5	EPOR
MATK	ZNF187		PLSCR1	BRD8	COL1A2			ILF3	NAPSB	VPS72	SCAMP4	RQCD1		NELL2	TRAPPC2L	UBE3A	MAOA	DPAGT1	IL17RB	N4BP1	EDN1	EIF4E	INHBA	CCDC22	KCTD5			PDIA6		NF2				MAPK4	RPS27A	NR3C1	ZNF132	CA14		SYTL3	SFPQ					CAMSAP1		COL5A1	EPR1
MATR3	ZNF239		PLSCR4	BRE	COL3A1			ILK	NARG2	VSTM2A	SCFD1	RRAGB		NEO1	TRAPPC6A	UBE3B	MAP2	DPH5	IL17RC	N4BP2L2	EDN2	EIF4E2	INPP4A	CCDC25	KDELR2			PDLIM5		NFASC				MAPK6	RPS28	NR3C2	ZNF133	CA2		SYTL5	SFRS18					CAMSAP1L1		COL5A2	EPRS
MBL2	ZNF257		PLXDC1	BREA2	COL4A1			IMP4	NCAM1	WAPAL	SDC4	RRP1B		NET1	TRD@	UBE3C	MAP2K5	DPP3	IL1B	NAA40	EDNRA	EIF4EBP1	INPP5A	CCDC34	KDM4B			PDLIM7		NFATC3				MAPK7	RPS5	NR4A1	ZNF135	CA3		TAF10	SGPP1					CAMTA1		COL5A3	EPS15
MBOAT7	ZNF271		PLXNC1	BRF1	COL4A2			IMPDH2	NCF2	WARS	SDF2	RSAD2		NEU1	TREX1	UBR3	MAP3K12	DPP4	IL1F6	NAB1	EDNRB	EIF4EBP2	INPP5B	CCDC38	KDM4C			PDPN		NFE2				MAPK8	RPS6KB1	NR4A2	ZNF165	CA5B		TAF7	SGPP2					CAND1		COL6A1	EPS8
MBTPS1	ZNF302		PLXND1	BRF2	COL4A5			IMPG1	NCKAP1L	WDR45L	SDHA	RTKN		NF2	TRIAP1	UBXN8	MAP3K5	DPT	IL1F9	NAG18	EEF1B2	EIF4ENIF1	INPP5J	CCDC39	KEAP1			PDZD2		NFE2L3				MAPKAPK3	RPS7	NR4A3	ZNF197	CA5BP		TAGAP	SHMT1					CAND2		COL6A2	EPX
MCAM	ZNF320		PMP2	BRI3	COL5A1			INE1	NCRNA00161	WDR78	SDHAP1	RUNX1		NFATC3	TRIB2	UCK2	MAP6	DPY19L1	IL1R2	NAGA	EFCAB6	EIF4G1	INSL4	CCDC40	KHDC1			PEA15		NFIL3				MAPKAPK5	RPS9	NR6A1	ZNF211	CA6		TAP2	SIAH2					CANT1		COL8A1	ERAL1
MCFD2	ZNF343		PNMA1	BRI3BP	COL5A2			ING3	NCRNA00253	WDTC1	SDHB	RUNX3		NFIB	TRIM22	UGCG	MAP7	DPY19L4	IL23A	NAGLU	EFHC2	EIF4G3	INSR	CCDC45	KIAA0020			PEBP1		NFKBIB				MAPRE3	RPSA	NRGN	ZNF22	CA7		TAS2R14	SIGMAR1					CANX		COL8A2	ERAP1
MCL1	ZNF398		PNMAL1	BRIP1	COL5A3			INHBA	NDFIP1	WFDC2	SEC13	S100A12		NFIC	TRIM23	UGP2	MAP9	DR1	IL27RA	NAMPT	EFHD2	EIF5	INTS9	CCDC47	KIAA0100			PECAM1		NFS1				MARCKS	RRP1B	NSMAF	ZNF24	CA9		TAS2R5	SIN3A					CAP1		COL9A1	ERBB2
MCM2	ZNF408		PODXL	BRIX1	COL6A1			INPP1	NDST3	WHSC1	SEC16A	S100A4		NFKBIL1	TRIM31	UNC13B	MAPK1	DRAM1	IL32	NAPA	EFNA5	EIF5B	IPO5	CCDC50	KIAA0182			PES1		NFX1				MARK3	RRS1	NTN3	ZNF266	CAB39L		TBC1D1	SIPA1					CAP2		COMMD10	ERBB3
MCM5	ZNF436		POLB	BRMS1	COL6A2			INPP4A	Ndufaf4	WIPI2	SEC24C	S100B		NFYA	TRIM33	UPP1	MAPK4	DRAP1	IL6R	NARF	EFNB1	ELAC2	IQGAP2	CCDC55	KIAA0232			PEX10		NFYA				MARS	RSU1	NTRK2	ZNF35	CABP4		TBC1D15	SIPA1L1					CAPG		COMMD8	ERBB4
MCM6	ZNF449		POLD2	BRMS1L	COL7A1			INPP4B	NDUFB2	WIZ	SEC61G	SAV1		NHP2L1	TRIM44	URB2	MAPRE3	DRD2	IL8	NASP	EFNB2	ELAVL4	IRAK1	CCDC57	KIAA0355			PEX11B		NGLY1				MARS2	RTCD1	NUMB	ZNF37A	CABYR		TBC1D27	SIRT5					CAPN2		COMMD9	ERC1
MCM7	ZNF473		POLE2	BRP44	COMMD1			INPP5F	NDUFB4	WNK2	SEC62	SC5DL		NINJ1	TRIM58	UROD	MARK1	DRD3	ILF3	NAT10	EFNB3	ELF3	IRF3	CCDC59	KIAA0368			PFN1		NIPAL2				MAST2	S100A8	NUP62	ZNF592	CACNA1A		TBC1D5	SIX2					CAPN3		COPA	ERCC1
MDM2	ZNF496		POLR1D	BRPF3	COMMD10			INS	NEDD4L	WNK3	SELE	SCAMP4		NIP7	TRIT1	UROS	MCART1	DRD4	IMPA2	NAT9	EFS	ELF4	IRF4	CCDC6	KIAA0391			PFN2		NLRP1				MAST3	S100A9	OAS1	ZNF91	CACNA1C		TBRG1	SLAIN2					CAPN6		COPB1	ERCC2
ME2	ZNF513		POLR3B	BRSK1	COMMD2			INSIG2	NELF	WNT4	SELL	SCFD1		NIPA2	TRO	USP22	MCF2	DRG1	INA	NBPF10	EGFL7	ELK3	IRF5	CCDC61	KIAA0485			PGD		NLRP3				MAT2A	SALL2	OASL	ZNRD1-AS1	CACNA1E		TBX1	SLC12A3					CAPNS1		COPB2	ERCC3
MECP2	ZNF565		PON2	BRSK2	COMMD3			INSL4	NELL2	WNT5A	SELT	SDC4		NIPAL3	TSC22D1	USP34	MDC1	DSC3	INE1	NBR2	EGLN1	ELL2	IRS1	CCDC64B	KIAA0564			PGF		NME5				MATK	SARS	OAZ1	ZXDA	CACNA1I		TCF12	SLC16A9					CAPRIN1		COPE	ERCC5
MEF2A	ZNF629		PPA2	BRWD1	COMMD4			INTS3	NENF	WWC1	SEMA3C	SDF2		NISCH	TSPAN31	USP6NL	MDK	DSCAM	INF2	NCAPD3	EGLN2	ELMO2	IRX5	CCDC66	KIAA0649			PGM1		NME6				MATR3	SATB1	ODF3B		CACNA2D1		TDRD6	SLC18A3					CAPRIN2		COPG	ERCC6
MEF2C	ZNF638		PPIA	BRWD3	COMMD6			IP6K1	NES	XIRP2	SEMA4D	SDHA		NME5	TSPAN9	USP9X	MDM4	DSCC1	ING4	NCAPH2	EGR1	ELN	ISG20	CCDC69	KIAA0922			PHC2		NMT1				MAZ	SCG5	OGT		CACNA2D2		TEAD1	SLC1A5					CAPZA2		COPS2	EREG
MEIS1	ZNF645		PPIC	BSCL2	COMT			IPCEF1	NEU3	XPR1	SERBP1	SDHAP1		NMT1	TSR1	USPL1	ME3	DSG1	INPP4B	NCBP2	EGR2	ELOVL4	ITGA1	CCDC7	KIAA1033			PHF2		NMT2				MBD2	SCGB1A1	OLFM1		CACNA2D3		TECR	SLC22A13					CAPZB		COPS8	ERF
MEIS3P1	ZNF668		PPIF	BSDC1	COPA			IPO8	NEUROG1	YARS	SERPINB1	SDHB		NMU	TTC12	UTY	MEA1	DSG2	INPP5B	NCKIPSD	EGR4	ELTD1	ITGA2B	CCDC72	KIAA1045			PHLDA2		NNAT				MBD3	SCN7A	OLR1		CACNB1		TFDP1	SLC22A7					CARD10		COPZ1	ERH
MEOX1	ZNF689		PPIP5K2	BSG	COPB1			IPO9	NEUROG3	YARS2	SERPINC1	SEC13		NNT	TTC23	VAMP2	MEAF6	DSG3	INPP5D	NCR3	EHD1	EMILIN1	ITGA5	CCDC74A	KIAA1143			PHTF2		NOD1				MBD4	SCNN1A	OMD		CACNB3		TFPI	SLC25A37					CARD14		COPZ2	ERI3
MERTK	ZNF710		PPM1F	BSN	COPB2			IQCK	NFYA	YES1	SERPINE2	SEC16A		NOLC1	TTC37	VARS	MED19	DSN1	INPP5E	NDC80	EHD3	EML3	ITGA6	CCDC75	KIAA1257			PIK3C2B		NOL10				MBNL1	SCNN1B	ORC2		CACNG2		TGDS	SLC25A42					CARD9		COQ10B	ERLIN1
METAP1	ZNRF1		PPP1CC	BSPRY	COPS3			IQSEC1	NHLRC2	ZACN	SETD7	SEC24C		NOP10	TTI1	VDAC1	MED26	DST	INPP5K	NDRG2	EHHADH	EMP1	ITGA7	CCDC8	KIAA1279			PIK3CD		NOLC1				MBNL3	SCTR	OS9		CACNG4		TGM3	SLC2A13					CARM1		COQ3	ERN1
MFAP3	ZUFSP		PPP1R12A	BST2	COPS5			IQSEC3	NIN	ZAK	SETDB1	SEC61G		NOS1	TUFT1	VEGFA	MED4	DSTN	INSL6	NDRG3	EIF1	EMP2	ITGAV	CCDC81	KIAA1407			PIKFYVE		NOP16				MCL1	SDC1	OSBP		CACYBP		THBS2	SLC2A4RG					CARS		COQ9	ERP29
MFGE8	ZXDC		PPP1R15A	BTBD1	COPS7A			IRF3	NIPAL3	ZBTB34	SFRP1	SEC62		NPAS3	TUG1	VNN3	MED7	DSTNP2	INSR	NDRG4	EIF2AK1	ENC1	ITGB1	CCDC84	KIAA1432			PIM1		NOP56				MCM7	SDC4	OSMR		CAD		THBS3	SLC2A9					CARS2		CORO1B	ESM1
MFSD10			PPP1R16B	BTBD10	COPS8			IRF4	NIPSNAP3B	ZBTB6	SFRP4	SELL		NPC1	TXLNG	VPS26A	MEGF10	DSTYK	IP6K2	NDST1	EIF2B4	ENDOD1	ITGB3	CCDC85A	KIAA1462			PITPNM1		NOS1				MCM9	SDHA	OSTF1		CADM2		THEM4	SLC35A5					CASC3		CORO1C	ESR1
MGAT1			PPP2R2B	BTBD11	COPZ1			IRF5	NKG7	ZC3H12B	SH2B1	SELT		NPHP1	TXNDC9	WAPAL	MEI1	DTL	IPO9	NDUFC1	EIF2C4	ENDOU	ITGB5	CCDC85B	KIAA1468			PITX1		NOTCH2				MDFI	SEC13	P2RX3		CADM4		THNSL2	SLC35C1					CASC5		COX11	ESR2
MGAT2			PPP2R3C	BTBD16	COQ9			IRF6	NKX2-5	ZDHHC21	SH2B2	SEMA3C		NPLOC4	TXNIP	WDR26	MEMO1	DTX3	IPW	NDUFS8	EIF2D	ENG	ITGB6	CCDC88A	KIAA1704			PITX2		NOTCH4				MDFIC	SEC23A	P2RY10		CADPS		THRAP3	SLC35F5					CASD1		COX15	ESRRA
MGLL			PPP2R5D	BTBD17	CORIN			IRF9	NLGN4X	ZDHHC22	SH3BP2	SEMA4D		NPY1R	TXNL1	WDR31	MERTK	DTX4	IQCE	NEBL	EIF3B	ENGASE	ITGB7	CCDC91	KIAA1958			PJA2		NPHP4				MDH2	SEC23B	P2RY14		CALCOCO2		THSD4	SLC38A10					CASKIN2		COX16	ESYT1
MGMT			PPP3CA	BTBD19	CORO1A			IRS2	NLGN4Y	ZFAND2B	SHBG	SERPINB1		NR2F1	TYMS	WFDC2	MEX3B	DTYMK	IQCK	NEDD4L	EIF3D	ENO1	ITIH4	CCDC93	KIF1A			PKI55		NPLOC4				MDN1	SEC61B	P4HA1		CALCRL		THTPA	SLC38A5					CASP1		COX4I1	ETF1
MGP			PPP6C	BTBD3	CORO1C			IRX5	NLRC5	ZFP37	SHMT2	SERPINC1		NR4A2	UBAP2L	WNT10B	MEX3C	DUOX1	IQGAP2	NEK2	EIF3K	ENOX2	ITK	CCDC94	KIF1B			PKIA		NPRL2				ME2	SECISBP2L	P4HB		CALD1		TIMM44	SLC38A7					CASP10		COX4NB	ETFA
MGST1			PPPDE2	BTBD6	CORO7			ITGA2	NODAL	ZFP64	SHROOM3	SETD7		NR6A1	UBE2I	WRN	MFAP3L	DUSP1	IRF8	NENF	EIF3L	ENPEP	ITPK1	CCIN	KIF26A			PKM2		NPY1R				MED1	SELENBP1	PABPC1		CALM1		TIPIN	SLC39A2					CASP2		COX5A	ETHE1
MGST2			PQLC2	BTBD7	CORT			ITGA2B	NOX5	ZFYVE20	SIAH1	SETDB1		NRAS	UBE2K	WWC3	MFF	DUSP11	ISG15	NET1	EIF4B	ENPP1	ITPKA	CCKBR	KIFAP3			PKMYT1		NPY2R				MED13L	SELP	PAFAH1B1		CALN1		TJP2	SLC43A1					CASP4		COX5B	ETV1
MIA3			PRAF2	BTBD9	COTL1			ITGA9	NPAS2	ZMYM6	SIAH2	SFRP1		NRM	UBE2L3	ZBTB11	MFN2	DUSP12	ISG20	NEU3	EIF4E2	ENPP2	ITPR1	CCL11	KIFC3			PLA2G15		NPY5R				MED14	SEPW1	PAFAH1B3		CALR		TJP3	SLC44A3					CASP6		COX6A1	ETV2
MICB			PRC1	BTF3	COX10			ITGAX	NPC2	ZNF131	SIGMAR1	SFRP4		NRXN1	UBE2L6	ZBTB39	MFSD2A	DUSP2	ITFG2	NEURL	EIF4EBP1	ENPP4	IVD	CCL15	KIT			PLA2G2A		NQO1				MED19	SERPINB1	PAICS		CALU		TK2	SLC45A3					CASP7		COX6B1	ETV3
MIF			PRCP	BTF3L4	COX17			ITGB3	NPEPL1	ZNF148	SIK1	SGCB		NSMCE1	UBE3A	ZC3H12C	MGAT2	DUSP21	ITGA2B	NFATC1	EIF4EBP2	ENSA	IVL	CCL23	KITLG			PLAGL1		NR2F2				MED22	SERPINB6	PAK1		CAMK1		TLK2	SLC6A15					CASP8		COX6C	ETV5
MKRN3			PRDX2	BTF3P12	COX18			ITIH1	NPFFR2	ZNF195	SKP1	SH2B1		NSUN2	UBE4B	ZFAND5	MGAT4C	DUSP22	ITGA3	NFE2L3	EIF4ENIF1	ENTPD3	JAK1	CCL25	KLF1			PLAU		NR2F6				MED27	SERPINE1	PAK2		CAMK1D		TM9SF3	SLC6A2					CASP8AP2		COX7A1	EVI5
MLC1			PRDX3	BTG1	COX19			ITPK1	NPL	ZNF264	SLA	SH2B2		NSUN5	UBQLN2	ZFP36L2	MGC16121	DUSP26	ITGA6	NFKBIE	EIF4G1	ENTPD4	JAK3	CCL28	KLF12			PLAUR		NR4A1				MED29	SERPINF1	PALM		CAMK2B		TMC8	SLC6A3					CASQ2		COX7B	EWSR1
MLEC			PRELP	BTG2	COX4NB			ITPKB	NPPB	ZNF320	SLAMF1	SH3BP2		NTN4	UBR7	ZFPL1	MGC16142	DUSP3	ITGAE	NFRKB	EIF4G3	ENTPD6	JARID2	CCL5	KLF8			PLCD1		NR4A3				MED6	SERPINH1	PAPOLA		CAMK2D		TMCC1	SLC7A11					CASR		COX7C	EXD2
MLH1			PRKAA1	BTG3	COX5A			IVD	NPY1R	ZNF345	SLC15A2	SHBG		NTRK2	UFD1L	ZFYVE26	MGST2	DUSP4	ITGB1	NFYA	EIF5	ENTPD7	JUN	CCL7	KLHDC8A			PLCL2		NR5A2				MED7	SERPINI1	PARP1		CAMK2N1		TMEM108	SLC8A1					CAST		CP	EXOSC2
MLLT10			PRKACB	BTK	COX5B			IZUMO4	NR1D1	ZNF384	SLC16A3	SHISA7		NUBP1	UPF2	ZKSCAN1	MGST3	DUSP5	ITGB3	NGLY1	EIF5B	ENY2	JUNB	CCM2	KLHL17			PLD3		NR6A1				MEF2D	SFTPA1	PAX2		CAMK4		TMEM125	SLFN12					CASZ1		CPA2	EXOSC7
MLN			PRKAG1	BTLA	COX6A1			JAK1	NR5A1	ZNF496	SLC22A18	SHMT2		NUDT21	URB2	ZMIZ2	MICAL2	DUSP6	ITGB4	NHLH1	ELAC2	EPAS1	JUND	CCNA2	KLHL3			PLEC		NRG1				MEGF8	SFTPA2	PAX3		CAMKK2		TMEM177	SLFN5					CAT		CPA3	EXT1
MMD			PRKAR1A	BTN1A1	COX6B1			JAK3	NRBP2	ZNF512B	SLC22A3	SHROOM3		NUFIP1	USP1	ZMYM6	MKKS	DUSP7	ITGB5	NHLRC2	ELAVL1	EPB41L2	KAL1	CCNB2	KLHL6			PLEKHA6		NRP2				MESDC2	SFTPC	PAX6		CAMKV		TMEM20	SLIT1					CATSPERG		CPA4	EXT2
MMP11			PRKCA	BTN2A1	COX7A2L			JAKMIP1	NRG4	ZNF551	SLC25A38	SIAH1		NUMA1	USP18	ZMYND10	MKL2	DUSP8	ITPKA	NINJ1	ELAVL4	EPB41L3	KARS	CCNB3	KLHL9			PLEKHB1		NRXN1				METAP2	SHB	PCCB		CAMP		TMEM213	SLIT3					CAV1		CPB2	EXTL2
MMP12			PRKD1	BTN2A2	COX7B			JHDM1D	NSUN4	ZNF558	SLC25A4	SIAH2		NUP155	USP36	ZMYND11	MKRN1	DVL1	ITPR3	NIPBL	ELF3	EPB41L4A	KAT2B	CCND1	KLK3			PLEKHG3		NSDHL				METRN	SHC3	PCDH11X		CAMSAP1		TMEM30B	SLITRK1					CAV2		CPD	EXTL3
MMP13			PRKD3	BTN3A1	CPB2			JMJD6	NSUN7	ZNF559	SLC25A5	SIGMAR1		NUP160	USP7	ZMYND8	MKRN2	DYNC1LI2	IVNS1ABP	NIT2	ELF4	EPB41L4B	KAT5	CCND3	KLRB1			PLEKHM1		NT5DC3				MFAP3	SHFM1	PCDHB17		CAMTA1		TMEM70	SLN					CBARA1		CPM	EYA2
MMP16			PRKG1	BTN3A2	CPD			JRK	NT5C1A	ZNF561	SLC2A3	SLA		NUP205	USP9Y	ZNF10	MLF1	DYNC2H1	JAK1	NKAIN1	ELK3	EPCAM	KCNA3	CCNE2	KLRC1			PLIN3		NTRK2				MFAP3L	SIM2	PCDHGB7		CAMTA2		TMOD2	SLX4					CBFA2T2		CPN1	EZH2
MMP19			PRMT3	BTN3A3	CPEB4			JRKL	NTN4	ZNF579	SLC33A1	SLAMF1		NUP210	UTP11L	ZNF135	MLF1IP	DYNC2LI1	JMJD6	NLE1	ELMO1	EPHA1	KCNAB2	CCNG1	KLRC2			PLK1		NTRK3				MFAP5	SIX1	PCNA		CAND1		TMPRSS15	SMARCA4					CBFA2T3		CPN2	F13A1
MMP7			PRPF40A	BTNL3	CPLX2			JUNB	NTNG2	ZNF701	SLC39A6	SLC15A2		NUP54	UTP14A	ZNF167	MLLT10	DYNLL1	JOSD1	NLK	ELMO2	EPHB1	KCNB1	CCNG2	KLRK1			PLLP		NTSR1				MFN2	SKAP1	PCP4		CAND2		TNC	SMARCC1					CBFB		CPNE3	F13B
MMP8			PRPF4B	BTNL9	CPN1			KAT5	NUDT21	ZNF74	SLC3A2	SLC16A3		NUP93	UTP18	ZNF187	MMAA	DYNLT1	JPH2	NMB	ELN	EPHB2	KCNC4	CCNH	KMO			PLOD1		NUCKS1				MFSD10	SKP2	PCSK6		CANT1		TNFRSF13B	SMARCE1					CBL		CPNE6	F2
MMP9			PRRG1	BTRC	CPN2			KBTBD2	NXPH2	ZNF791	SLC44A2	SLC22A18		NUPL1	UXT	ZNF202	MMD	DYRK1A	JRK	NMI	ELOVL4	EPHB4	KCNH2	CCNL2	KNTC1			PLOD2		NUDCD3				MFSD4	SLBP	PDC		CANX		TNFRSF21	SMG5					CBLC		CPNE7	F2R
MNDA			PSEN1	BUB1	CPNE1			KCNA1	NXPH4	ZNF8	SLC4A2	SLC22A3		NUS1P3	VAV3	ZNF211	MMP28	DYRK2	KANK1	NMT2	ELTD1	EPHB6	KCNJ10	CCNT1	KPNA6			PLOD3		NUDT1				MGAT1	SLC12A4	PDCD1		CAPN10		TNFRSF8	SMR3A					CBR1		CPOX	F5
MNT			PSMA1	BUB1B	CPNE2			KCNA5	NYX	ZNF81	SLC7A5	SLC25A38		NUSAP1	VDR	ZNF263	MMRN1	DZIP3	KAT5	NMU	EMID1	EPHX1	KCNJ11	CCNT2	KPNB1			PMS2P1		NUDT4				MGAT2	SLC15A2	PDE1B		CAPN14		TNFSF11	SNHG3					CBR4		CPPED1	F8
MNX1			PSMA2	BUB3	CPNE4			KCNAB2	OAS2	ZNF862	SLC9A3R1	SLC25A4		NUTF2	VPS16	ZNF33A	MMS19	E2F1	KAZALD1	NOL8	EMILIN1	EPHX3	KCNJ12	CCNYL1	KRT17			POLA2		NUDT7				MGC42105	SLC16A1	PDE1C		CAPN5		TNFSF8	SNN					CBX3		CPS1	FAAH
MOBKL1B			PSMA6	BUD13	CPNE8			KCNB2	OAZ2	ZNHIT3	SLC9A3R2	SLC25A5		OAS2	VPS37C	ZNF345	MNS1	E2F3	KBTBD10	NOP16	EML3	EPM2A	KCNJ15	CCR1	KRT19			POLR2F		NUFIP1				MICAL2	SLC18A2	PDE2A		CAPN9		TNIP3	SNX27					CBX4		CPSF1	FABP4
MOBP			PSMB10	BUD31	CPPED1			KCNC4	OCM2	ZPBP	SLK	SLC2A3		OGDHL	VPS41	ZNF500	MOBKL2A	EBNA1BP2	KCMF1	NOP56	EMP1	EPN2	KCNJ2	CCT2	KRT73			POLR2G		NUP50				MIDN	SLC1A1	PDE4B		CAPRIN1		TNP2	SORL1					CBX6		CPT1A	FADS3
MORF4L2			PSMB9	BVES	CPS1			KCND1	ODZ1	ZSCAN29	SLN	SLC39A6		OGFOD1	WAC	ZNF516	MOBP	ECE1	KCNA2	NOS1	EMP2	EPO	KCNJ9	CCT4	KRTAP5-7			POLR2H		NUPL2				MKI67	SLC20A1	PDE4C		CAPRIN2		TNRC18	SOS1					CBX7		CR1	FAIM2
MPP1			PSMC2	BZRAP1	CPSF1			KCND3	OGFRL1	ZXDC	SLPI	SLC3A2		OGN	WARS	ZNF536	MORC1	ECHDC2	KCNA5	NOSIP	EMR1	EPOR	KCNMA1	CCT5	KRTDAP			POLR3C		NUSAP1				MKNK1	SLC25A13	PDE6C		CAPZA1		TNRC6C	SOX15					CBX8		CRADD	FAM114A1
MPP2			PSMD1	BZW1	CPSF6			KCNG1	OLFM2		SMAD3	SLC7A5		OIP5	WARS2	ZNF605	MORC2	ECM1	KCNAB1	NOTCH2	ENAH	EPPK1	KCNMB1	CCT6B	KSR2			POM121L2		NXPH3				MKRN1	SLC25A3	PDE6H		CAPZA3		TNS3	SOX2					CBY1		CRAT	FAM115A
MPPED2			PSMD14	BZW2	CPZ			KCNH2	OMA1		SMARCA1	SLC9A3R1		OLFML3	WBP11	ZNF629	MORF4L1	ECT2	KCNJ14	NOVA1	ENC1	EPRS	KCNQ1	CCT6P3	KYNU			PON2		OAZ2				MLEC	SLC25A5	PDGFA		CAPZB		TNS4	SOX4					CC2D1A		CRCP	FAM131B
MPST			PSME2	C10orf10	CRB1			KCNJ1	OPA1		SMARCC2	SLC9A3R2		OLIG2	WDR44	ZNF816	MORF4L2	EDA	KCNJ2	NPAT	ENDOU	EPS8	KCNQ2	CCT7	LACTB			POP7		OCLM				MLLT1	SLC2A1	PDGFB		CARD18		TOM1L1	SP2					CCBL1		CREB1	FAM13C
MPZ			PSME3	C10orf107	CRBN			KCNJ13	OPA3		SMC1A	SLK		OLR1	WDR45	ZNF85	MORN3	EDEM2	KCNK1	NPEPPS	ENG	EPS8L1	KCTD2	CD109	LAIR1			POSTN		OCRL				MMP10	SLC2A3	PDGFRA		CARD8		TOM1L2	SP3					CCBL2		CREBBP	FAM155A
MRPL19			PTCD2	C10orf11	CREB5			KCNK3	OPRK1		SMN2	SLN		OMD	WDR7	ZNF850	MORN5	EDEM3	KCNK5	NPHS2	ENO1	EPS8L3	KDM5A	CD180	LAMC1			POU6F1		OGFOD2				MMP19	SLC30A3	PDGFRL		CARHSP1		TP53INP1	SP8					CCDC101		CREBL2	FAM168B
MRPL3			PTDSS1	C10orf114	CREBBP			KCNMA1	OPRM1		SMOX	SMAD3		OPN3	WDR76	ZSCAN2	MPP3	EDN1	KCNN4	NPIP	ENPEP	ERAP1	KDM5D	CD209	LAPTM5			PPFIA1		OGT				MMP9	SLC31A2	PDIA5		CARM1		TP53RK	SPAM1					CCDC106		CREBZF	FAM171A1
MRPS27			PTGDS	C10orf116	CREBZF			KCNQ1	OR1A2		SMS	SMARCA1		OPRL1	WDTC1	ZSCAN30	MPP5	EDN2	KCNQ1	NPM1	ENPP1	ERCC6	KEAP1	CD22	LARP1			PPIB		OLR1				MMRN1	SLC33A1	PDIA6		CARNS1		TPM1	SPARC					CCDC134		CRELD1	FAM178A
MRPS31			PTHLH	C10orf118	CREG1			KCNS1	OR2A4		SNAPC2	SMARCA2		OR1F1	WFDC1	ZXDC	MPP6	EDNRA	KCNQ2	NR0B1	ENPP2	EREG	KHDRBS1	CD27	LARP1B			PPIC		ONECUT1				MMS19	SLC35A1	PDK1		CASC3		TPRG1L	SPATA5					CCDC22		CREM	FAM179B
MSH3			PTP4A1	C10orf12	CREG2			KCNS3	OR2F1		SNRNP27	SMARCC2		OR2S2	WIPF2		MPZL1	EED	KCNQ3	NR5A2	ENPP4	ERG	KHSRP	CD274	LARP4B			PPIE		OPHN1				MOAP1	SLC35A2	PDK3		CASP1		TPRN	SPATA5L1					CCDC25		CRHR1	FAM189A1
MSN			PTPN11	C10orf128	CREM			KCNV2	OR52A1		SNTB1	SMC1A		OR5I1	WIZ		MRAS	EEF1B2	KCNS1	NRD1	ENSA	ERGIC3	KIAA0020	CD28	LASP1			PPIF		OPRK1				MOBKL2B	SLC39A6	PDK4		CASP2		TRAF3IP3	SPG11					CCDC28A		CRIM1	FAM189A2
MST1P9			PTPN13	C10orf137	CRH			KCTD20	OR6W1P		SNW1	SMN2		OR7E24	WLS		MRFAP1	EEF1D	KCNV2	NRG1	ENTPD1	ERLIN2	KIAA0100	CD2AP	LAT			PPIL2		OPRL1				MOCS1	SLC5A2	PDLIM1		CASP4		TRAP1	SPINT1					CCDC28B		CRIP1	FAM190B
MSX2			PTPN21	C10orf18	CRHR1			KCTD7	OR7A17		SNX1	SMOX		ORC2	WNT5A		MRPL22	EFCAB6	KCTD14	NRSN2	ENTPD4	ERN2	KIAA0125	CD2BP2	LBH			PPIL6		OPRM1				MOCS3	SLC7A5	PDXDC1		CASQ2		TRBV24-1	SPIRE1					CCDC40		CRIPT	FAM193A
MT1A			PTPRC	C10orf2	CRIP2			KDM1A	ORAI2		SNX14	SNAPC2		ORC6	WWP1		MRPL39	EFHC2	KCTD15	NSL1	ENTPD6	ERP44	KIAA0182	CD300C	LBR			PPL		OR12D2				MORC3	SLC9A1	PEA15		CASR		TRD@	SPPL2B					CCDC46		CRISP3	FAM32A
MT1L			PTPRG	C10orf25	CRISP2			KDM2A	ORF1		SNX5	SNRNP27		ORMDL1	XAF1		MRPL42	EFHD2	KCTD2	NSUN5	ENTPD7	ESD	KIAA0195	CD302	LCP2			PPM1F		OR2B2				MORF4L2	SLPI	PEBP1		CAST		TRIB1	SPR					CCDC51		CRISPLD2	FAM38A
MT1X			PTPRH	C10orf31	CRISP3			KDM5A	OSBPL2		SOCS1	SNRPN		OSTF1	XK		MRPL43	EFNA1	KCTD20	NSUN5P1	ENY2	ESM1	KIAA0232	CD36	LDOC1L			PPM1G		OR2C1				MOSC2	SMAD6	PECAM1		CAT		TRIM13	SPTY2D1					CCDC53		CRK	FAM3A
MT2A			PTPRK	C10orf32	CRISPLD1			KDM5D	OSCP1		SOCS2	SNTB1		OTOR	XPNPEP1		MRPL46	EFNA5	KDELR2	NSUN5P2	EPB41L2	ESR2	KIAA0247	CD38	LEPROTL1			PPOX		OR2H2				MPDZ	SMARCB1	PEX1		CATSPER2P1		TRIM21	SQSTM1					CCDC59		CRKL	FAM3C
MTFR1			PTPRN2	C10orf35	CRLF3			KEL	OTOF		SOD1	SNX1		OTUD6B	XPO7		MRPL53	EFNB1	KDELR3	NTHL1	EPB41L3	ESRRG	KIAA0368	CD40	LGALS13			PPP1R3C		OR2J3				MPHOSPH6	SMARCC1	PEX13		CATSPERG		TRIM32	SRGAP3					CCDC6		CROCC	FAM49A
MTHFS			PTPRO	C10orf46	CRLS1			KHNYN	OTOR		SOD2	SNX14		OXCT1	XYLT1		MRPS11	EFNB2	KDM4B	NTRK2	EPB41L4A	ETAA1	KIAA0430	CD44	LGALS3			PPP1R7		OR52A1				MPHOSPH8	SMARCD1	PEX5		CAV1		TRIM33	SRI					CCDC68		CROCCP3	FAM50B
MTIF2			PXDN	C10orf53	CROT			KIAA0090	OXCT1		SORL1	SNX5		P2RX3	YES1		MRPS21	EFNB3	KDM5A	NUCB1	EPB41L4B	ETF1	KIAA0513	CD46	LGALS8			PPP2CA		OR5I1				MPO	SMC1A	PFDN5		CAV2		TRIM39	SRSF10					CCDC69		CROT	FAM53B
MTM1			QDPR	C10orf57	CRP			KIAA0196	OXR1		SOX4	SOCS1		P2RX4	YIPF6		MRPS22	EFS	KDM6B	NUDC	EPCAM	ETFDH	KIF11	CD47	LGMN			PPP2CB		OR7A5				MPST	SMPD1	PFKFB1		CBL		TRIM6	SRSF4					CCDC70		CRP	FAM5C
MTMR1			QKI	C10orf58	CRTC1			KIAA0355	P2RY1		SP1	SOCS2		P2RX5	YY1		MRPS25	EGLN1	KEAP1	NUDT18	EPHA1	ETNK1	KIF14	CD59	LIAS			PPP2R1B		ORC4				MPZL1	SMYD5	PFKP		CBLB		TRIM62	SSR4					CCDC76		CRTAC1	FAM63B
MTMR2			RAB15	C10orf72	CRY1			KIAA0430	P2RY11		SP140	SOD2		P2RY1	ZBED4		MRPS31	EGLN2	KHSRP	NUFIP1	EPHB1	ETNK2	KIF23	CD5L	LIG3			PPP2R2A		ORC5				MPZL2	SNAPC1	PGAM1		CBR1		TRIM67	ST6GALNAC4					CCDC81		CRTAP	FAM65B
MTMR3			RAB20	C10orf76	CRYAB			KIAA0494	P2RY14		SPCS2	SORL1		P4HA1	ZBTB10		MRPS9	EGLN3	KIAA0040	NUP107	EPHB2	ETS2	KIF2A	CD81	LILRA1			PPP2R4		OSBP				MRGPRF	SNAPC2	PGC		CBR4		TRIO	ST7					CCDC85B		CRTC1	FAM89B
MTMR6			RAB31	C10orf81	CRYBA4			KIAA0509	P2RY8		SPI1	SOS1		P4HB	ZBTB25		MRS2	EGR1	KIAA0101	NUP160	EPHB4	ETV1	KIF2C	CD83	LILRB2			PPPDE1		OSBPL10				MRI1	SNRNP27	PGK1		CBS		TRMT1	STAG1					CCDC86		CRYBA2	FAM98A
MUC2			RAB3D	C10orf84	CRYGC			KIAA0649	PACS1		SPIB	SOX4		PA2G4	ZBTB38		MS4A5	EGR2	KIAA0141	NUP188	EPHB6	ETV5	KIR2DS3	CD84	LIMD1			PPWD1		OSBPL1A				MRPL13	SNRPA	PGM5		CBWD5		TROVE2	STAT5B					CCDC87		CRYBA4	FANCA
MUT			RAB3GAP1	C10orf88	CRYL1			KIAA0753	PADI3		SPOP	SP1		PAFAH1B1	ZC3H12A		MS4A6A	EGR4	KIAA0495	NUP210	EPHX1	ETV7	KIT	CD86	LIMD2			PRCP		OSBPL3				MRPL28	SNRPA1	PHC2		CBX1		TSEN2	STK17B					CCDC88A		CRYBB1	FANCC
MVD			RAB8B	C10orf90	CRYM			KIAA0754	PAGE1		SPRR1B	SP140		PAG1	ZC4H2		MSH4	EHD1	KIAA0513	NUP43	EPHX2	EVI2A	KL	CD93	LIN7C			PRDX1		OSBPL7				MRPL3	SNRPB	PHF16		CBX3		TSFM	STK38					CCDC90A		CRYBB2P1	FANCG
MVK			RAB9A	C10orf92	CRYZ			KIAA0930	PANX2		SR140	SPCS2		PAK6	ZCCHC11		MSL3	EHD2	KIAA0562	NUP62	EPM2A	EVI2B	KLF1	CD99	LINS			PRDX2		OSGIN2				MRPL30	SNRPC	PHKA1		CBX5		TSG101	STK39					CCDC90B		CRYBB3	FANCI
MXI1			RABEP2	C10orf99	CSDE1			KIAA1009	PAPD5		SRF	SPIB		PALM	ZDHHC14		MT1F	EHD3	KIAA0586	NUSAP1	EPN1	EWSR1	KLF10	CDADC1	LMAN1L			PRDX6		OTUD3				MRPL43	SNRPD1	PHLDA2		CBX7		TSLP	STK4					CCDC91		CRYBG3	FAP
MYBL2			RAD17	C11orf1	CSF3R			KIAA1109	PAPD7		SRGN	SPOP		PAPD7	ZFAND5		MTCH2	EIF1	KIAA0754	NVL	EPN2	EXD2	KLF4	CDC123	LMO3			PREP		OXTR				MRPS10	SNRPD2	PHOX2B		CBY3		TSN	STRN					CCDC92		CRYGA	FARP1
MYCL1			RAD51C	C11orf10	CSNK1A1			KIAA1539	PAPPA2		SRP19	SPRR1B		PAPPA	ZFP36L1		MTF1	EIF2AK1	KIAA0894	NXN	EPO	EXO1	KLF9	CDC14A	LOC100049716			PREPL		P2RX6				MRPS14	SNRPE	PIAS1		CC2D1A		TSPAN1	STRN3					CCDC94		CRYGB	FARSA
MYCN			RAD51L1	C11orf16	CSNK1G3			KIF17	PARD6G		SRP9	SR140		PAQR3	ZFPL1		MTFR1	EIF2B2	KIAA0913	NXT1	EPOR	EXOC7	KLK3	CDC16	LOC100101938			PRIM2		P4HA2				MS4A1	SNRPF	PIK3R1		CC2D1B		TSPAN11	STX11					CCDC99		CRYM	FAS
MYD88			RAD54B	C11orf20	CSNK2A2			KIF1A	PARK2		SRPK1	SRF		PAQR5	ZFR		MTHFSD	EIF2B4	KIAA1199	NYX	EPPK1	EXOG	KLRC3	CDC23	LOC100128164			PRKAR1A		PAGE4				MSH4	SNRPG	PIK3R3		CC2D2A		TSPAN12	STYX					CCHCR1		CS	FASN
MYH7			RAGE	C11orf21	CSPP1			KIF1C	PARK7		SRPK2	SRGN		PARD3	ZFX		MTIF3	EIF2D	KIAA1310	OBFC1	EPS8	EXOSC2	KLRK1	CDC25A	LOC100128176			PRKCD		PAH				MSLN	SNW1	PIP5K1A		CC2D2B		TTC22	SULF1					CCK		CSDA	FASTK
MYL12A			RALBP1	C11orf30	CSRP1			KIF21B	PARM1		SRSF5	SRP19		PARP1	ZMPSTE24		MTL5	EIF2S2	KIAA1324	OBFC2B	EPS8L1	EXOSC7	KNG1	CDC25B	LOC100128361			PRKCE		PAK4				MST4	SOD2	PIP5K1B		CCBL2		TTC28-AS1	SULT1E1					CCKAR		CSDE1	FAT1
MYL2			RALGAPB	C11orf31	CSRP2			KIF22	PARP10		SRSF7	SRP9		PARP16	ZNF131		MTMR14	EIF3B	KIAA1467	OCA2	EPS8L3	EXOSC8	KPNA2	CDC25C	LOC100128494			PRKCSH		PAK6				MT1E	SOD3	PITPNB		CCBP2		TTC38	SULT4A1					CCL13		CSE1L	FAU
MYL3			RAMP1	C11orf36	CSRP3			KIF3A	PARP4		SSR1	SRPK1		PARP3	ZNF155		MTMR2	EIF3D	KIAA1598	OCLM	ERAP1	EXOSC9	KPNA5	CDC27	LOC100129380			PRKD2		PAPD7				MT1F	SORL1	PITX2		CCDC102B		TTLL11	SUV420H1					CCL19		CSF2RB	FBL
MYL6			RAP1GDS1	C11orf41	CST3			KIF3B	PAX4		ST20	SRPK2		PARP6	ZNF200		MTO1	EIF3L	KIAA1609	OGG1	ERAP2	EXT1	KPNB1	CDC37	LOC100129387			PRMT1		PAPPA2				MTF1	SOX3	PKD2		CCDC103		TTTY6	SV2C					CCL21		CSF3	FBLN1
MYLK			RAP2B	C11orf48	CST6			KIF5A	PBOV1		ST6GAL1	SRSF5		PBK	ZNF230		MTR	EIF4B	KIF13B	OLFM1	ERBB3	EXT2	KRT12	CDC40	LOC100131112			PROCR		PARD6A				MTF2	SOX6	PKLR		CCDC109B		TUBG2	SWAP70					CCL22		CSF3R	FBLN2
MYLPF			RAP2C	C11orf49	CST7			KIF5C	PCA3		ST6GALNAC2	SRSF7		PBRM1	ZNF239		MTRF1	EIF4E	KIF23	OPA1	ERCC6	EYA1	KRT17	CDC42	LOC100131510			PRODH2		PARK2				MTHFD2	SOX9	PKM2		CCDC111		TWF1	SYN2					CCL23		CSH1	FBLN5
MYO1F			RARG	C11orf51	CSTA			KIR3DL1	PCDH11Y		ST8SIA1	SS18		PBX2	ZNF24		MUC7	EIF4E2	KIF25	OPA3	ERG	EYA2	KRT18	CDC42BPA	LOC100131829			PROS1		PARM1				MTMR3	SP110	PKN2		CCDC116		TXLNA	SYNCRIP					CCL27		CSHL1	FBN1
MYO7A			RARRES1	C11orf52	CSTB			KLF10	PCDH8		STAC	SSR1		PCBP2	ZNF287		MUM1	EIF4EBP2	KIF3B	OPCML	ERGIC2	EZH1	KRT20	CDC42BPB	LOC100132735			PRPF31		PARP2				MTMR4	SPARC	PKP2		CCDC117		TXNL1	SYT3					CCL8		CSK	FBP1
N4BP2L1			RARRES3	C11orf54	CSTF1			KLF12	PCDHB19P		STAM	ST20		PCDH17	ZNF329		MUM1L1	EIF4ENIF1	KIR2DL3	OR10J1	ERLIN2	EZR	KRT32	CDC42EP1	LOC100134015			PRPSAP1		PATZ1				MTMR6	SPARCL1	PLA2G16		CCDC120		U2SURP	TAF3					CCNA2		CSN3	FBXL14
NAB2			RASSF2	C11orf57	CSTF2			KLF4	PCDHB2		STARD10	ST6GAL1		PCDH8	ZNF394		MYCBP	EIF4G1	KIR2DL4	OR1D2	ERN2	F2R	KRT35	CDC42EP2	LOC100190986			PRSS3		PAWR				MTMR9	SPEG	PLA2G1B		CCDC122		UBAP1	TANK					CCNB1		CSNK1A1	FBXL4
NACA			RASSF4	C11orf58	CSTF3			KLF6	PCDHGB8P		STAT3	ST6GALNAC2		PCDHB14	ZNF419		MYCBP2	EIF4G3	KIR2DS2	OR2B6	ERP44	F2RL1	KRT4	CDC42SE1	LOC100216546			PRUNE		PAX2				MTRF1	SPIB	PLA2G2A		CCDC123		UBAP2	TAS2R4					CCNB1IP1		CSNK1G1	FBXL7
NAE1			RASSF8	C11orf61	CTBP1			KLHDC3	PCDHGC3		STEAP2	ST8SIA1		PCDHB4	ZNF432		MYCBPAP	EIF5	KIR3DX1	OR2H1	ESPL1	F3	KRT7	CDC42SE2	LOC100272228			PSCA		PBK				MTSS1	SPINK1	PLA2G5		CCDC126		UBE2CBP	TAS2R8					CCNB2		CSNK1G3	FBXO21
NAGA			RBCK1	C11orf63	CTBS			KLHL25	PCF11		STK38	STAC		PCDHB7	ZNF442		MYCNOS	EIF5B	KLF2	ORC3	ESR2	F5	KRT76	CDC5L	LOC100287221			PSIP1		PCDH17				MTUS2	SPP1	PLAG1		CCDC137		UBE2D2	TBC1D15					CCNC		CSNK2A1	FBXO28
NAMPT			RBL2	C11orf64	CTCF			KLHL4	PCGF1		STK39	STAM		PCDHB9	ZNF500		MYEF2	ELAC2	KLF8	ORC5	ESRRG	FA2H	KRT81	CDC7	LOC100287290			psiTPTE22		PCDH7				MUC1	SPTBN1	PLAGL1		CCDC138		UBE2D3	TBC1D4					CCND1		CSPG4	FBXW4P1
NAP1L1			RBM14	C11orf66	CTDP1			KLK2	PCGF2		STRA13	STARD10		PCID2	ZNF551		MYH1	ELAVL1	KLHDC3	OSBPL3	ETAA1	FAAH	KRT85	CDC73	LOC100287482			PSMA6		PCDHA6				MUM1	SREBF2	PLAU		CCDC14		UBE2G2	TBRG1					CCND2		CSPG5	FCAR
NAPG			RBM25	C11orf67	CTDSP2			KLK3	PCLO		STRN3	STAT3		PCM1	ZNF587		MYH11	ELAVL4	KLHDC8A	OSGEP	ETF1	FABP1	KRT86	CDCA2	LOC100294145			PSMB2		PCDHB1				MXRA5	SRGN	PLEC		CCDC144C		UBE2J1	TBX15					CCND3		CSPP1	FCER2
NARS			RBMS2	C11orf68	CTDSPL			KNG1	PCNP		SUOX	STK38		PCNA	ZNF652		MYH15	ELF3	KLHL12	OSTF1	ETFDH	FABP5	KRT9	CDCA3	LOC100422737			PSMB3		PCDHB11				MYBPH	SRM	PLEK		CCDC15		UBE2J2	TBX21					CCNE1		CSRNP3	FCGR2A
NBR1			RCAN1	C11orf70	CTGF			KPNA3	PDCD1		SUPT5H	STK39		PCNXL2	ZNF702P		MYH2	ELF4	KLHL18	OTUB2	ETNK1	FABP6	KRTAP1-1	CDCA5	LOC100499177			PSMB5		PCDHB6				MYD88	SRP54	PLK1		CCDC150		UBL7	TBX6					CCNE2		CSRP2	FCGRT
NCAM1			RCBTB1	C11orf71	CTH			KRAS	PDCD2L		SUPT6H	STRA13		PCP4	ZNF75D		MYH3	ELK3	KLHL21	OVOL1	ETNK2	FAM105A	KRTAP5-9	CDCA7	LOC100505483			PSMB9		PCDHGA1				MYEOV	SRPK1	PLK4		CCDC153		UBN2	TCN2					CCNG1		CST7	FCN2
NCAPD3			RCBTB2	C11orf73	CTNNA1			KRIT1	PDCD6		SYBU	STRN3		PCSK6	ZNF767		MYL5	ELL2	KLHL24	OXSR1	ETS2	FAM108A1	KSR1	CDCA8	LOC100505624			PSMC3		PCDHGA10				MYH11	SRSF2	PLN		CCDC158		UBQLN3	TCP10L					CCNG2		CST8	FEN1
NCAPH2			RCHY1	C11orf74	CTNNAL1			KRT1	PDE1B		SYK	SUPT6H		PCYT1A	ZNF814		MYL6B	ELMO1	KLHL36	P2RX1	ETV1	FAM108B1	KTN1	CDH11	LOC100505636			PSMC4		PCDHGB5				MYH2	SRSF9	PLOD1		CCDC159		UBXN10	TCTE1					CCNH		CSTF1	FETUB
NCBP2			RCN2	C11orf75	CTNNB1			KRT10	PDE3B		TACC3	SYBU		PDCD10	ZSCAN18		MYNN	ELMO2	KLRC3	P2RX3	ETV5	FAM111A	L1CAM	CDH19	LOC100505881			PSMD11		PCDHGC3				MYH3	SSBP1	PLOD2		CCDC19		UBXN6	TDRD12					CCNJ		CT62	FEZ1
NCF2			RDH11	C11orf80	CTNNBL1			KRT12	PDE6A		TADA1	SYK		PDCD4			MYO15A	ELN	KPNA2	P2RY2	EVI2B	FAM118A	LAGE3	CDH22	LOC100506083			PSMD2		PCIF1				MYL5	SSR1	PLP2		CCDC22		UCMA	TEAD1					CCNL1		CTAGE5	FEZ2
NCL			RDX	C11orf82	CTNND1			KRT14	PDE6G		TAF10	SYMPK		PDCD5			MYO5C	ELOVL4	KRT1	P4HA1	EWSR1	FAM120A	LAMB1	CDH24	LOC100506215			PSMD9		PCLO				MYL6B	SSRP1	PLS1		CCDC24		UGGT2	TERF2					CCNL2		CTAGE9	FGB
NCOA4			RECQL5	C11orf83	CTNND2			KRT19	PDGFC		TAF12	TACC3		PDE4C			MYO6	ELTD1	KRT18	PAEP	EXD2	FAM127A	LAMP1	CDH26	LOC100506343			PTAFR		PCM1				MYO10	SSTR3	PLXNB3		CCDC25		UROD	TEX9					CCNO		CTBP1	FGD1
NCSTN			REEP1	C11orf87	CTNS			KRT2	PDIA2		TAGLN2	TADA1		PDE6B			MYO7A	EMILIN1	KRT2	PAFAH1B1	EXOC7	FAM134A	LAMP2	CDHR3	LOC100506409			PTCH1		PDCD10				MYO1D	ST5	PMAIP1		CCDC27		USP14	TFAM					CCNT2		CTBP2	FGF1
NDP			REG1P	C11orf9	CTSB			KRT34	PDX1		TAP1	TAF10		PDGFRL			MYO9A	EML3	KRT20	PAFAH1B3	EXOSC5	FAM134B	LBR	CDHR5	LOC100506495			PTDSS1		PDCD2				MZT1	STAB1	PMP22		CCDC28B		USP18	TFDP1					CCPG1		CTBS	FGF2
NDUFA5			RELB	C11orf92	CTSC			KRT6A	PDYN		TARBP2	TAF11		PDHA1			MYOC	EMP1	KRT31	PAGE4	EXOSC7	FAM136A	LCK	CDIPT	LOC100506499			PTGDS		PDCD5				N4BP1	STAM	PMS2P11		CCDC34		USP2	THAP3					CCR1		CTCF	FGF3
NDUFB7			RFC3	C11orf96	CTSL1			KRT7	PDZD4		TARP	TAF12		PDHX			MYOM2	EMP2	KRT32	PAIP1	EXPH5	FAM13A	LDHA	CDK1	LOC100506710			PTGER1		PDE10A				N4BP2L2	STAT1	PMS2P5		CCDC43		USP24	THOC6					CCR10		CTDSP2	FGF5
NDUFS1			RFWD3	C12orf10	CTSO			KRT8	PDZD8		TATDN2	TAGLN2		PDIA4			MYOZ2	ENAH	KRT33A	PAK3	EXT1	FAM155A	LDLR	CDK12	LOC100506795			PTGIS		PDE12				NAA30	STAT3	PNO1		CCDC45		USP6NL	THSD4					CCR2		CTH	FGF6
NEK4			RFX7	C12orf11	CTSS			KRTAP26-1	PEBP1		TAX1BP1	TAP1		PDIA6			NAA16	ENC1	KRT34	PALMD	EXT2	FAM162A	LEPREL4	CDK13	LOC100506809			PTGS2		PDE3B				NAAA	STC1	PNRC1		CCDC47		UTS2D	THUMPD1					CCR6		CTNNA1	FGF7
NEK9			RGL1	C12orf23	CTSZ			LAGE3	PEG3		TAX1BP3	TARP		PDPR			NAA20	ENDOD1	KRT7	PAM16	EXTL1	FAM164A	LGALS1	CDK16	LOC100506990			PTHLH		PDE4A				NACAD	STIL	POLB		CCDC48		VASH2	TIFA					CCR7		CTNND1	FGF8
NET1			RGS14	C12orf24	CUBN			LAIR2	PER3		TBCA	TATDN2		PDS5B			NAE1	ENDOU	KRT8	PAN2	EYA1	FAM171A1	LGALS2	CDK17	LOC100507297			PTK6		PDE4B				NANS	STIM1	POLD1		CCDC50		VASP	TKTL2					CCRL1		CTNND2	FGFR1
NEUROG1			RGS19	C12orf28	CUEDC1			LALBA	PES1		TBRG4	TAX1BP1		PDSS1			NAF1	ENG	KRT85	PANK3	EYA2	FAM174B	LGALS8	CDK19	LOC100507495			PTK7		PDE4D				NAP1L4	STOM	POLD3		CCDC51		VGLL3	TLCD1					CCRN4L		CTNS	FGFR1OP
NFATC1			RGS5	C12orf29	CUL1			LAMB4	PF4		TCEA3	TBCA		PDZK1			NAIF1	ENGASE	KRT86	PAPOLG	EZH1	FAM184A	LGALS9	CDK20	LOC145694			PTN		PDE6A				NAPG	STRA13	POLR2F		CCDC54		VPS13C	TLL2					CCT2		CTRB2	FGFR2
NFATC4			RHOA	C12orf32	CUL3			LARGE	PGLYRP1		TCEB2	TBRG4		PECI			NAIP	ENO1	KYNU	PAPPA	EZR	FAM192A	LGMN	CDK3	LOC148145			PTP4A1		PDE8B				NBL1	STRN3	POLR2H		CCDC57		VTI1A	TLR5					CCT3		CTSB	FGFR3
NFE2L2			RHOQ	C12orf35	CUL4A			LCK	PGR		TCEB3	TBXA2R		PECR			NAP1L5	ENPEP	L3MBTL1	PAQR4	F2R	FAM38B	LIF	CDK4	LOC158402			PTPN12		PDE9A				NBN	STXBP1	POLR2J		CCDC58		WASL	TLR8					CCT5		CTSG	FGL2
NFIL3			RIF1	C12orf39	CUL4B			LCMT2	PGS1		TCF12	TCEA3		PEF1			NBEA	ENPP1	LAG3	PARD3	F2RL1	FAM46A	LIFR	CDK5	LOC219347			PTPN14		PDGFRB				NCAPD3	SULT1C2	POLR3C		CCDC61		WDR47	TLX3					CCT6A		CTSW	FGR
NFKB1			RIMS1	C12orf40	CUL5			LDHA	PHACTR2		TCF7L2	TCERG1		PELI1			NBR1	ENPP2	LAMA3	PARN	F5	FAM46C	LIG1	CDK5R2	LOC220729			PTPN18		PDHB				NCK1	SULT2A1	POLR3D		CCDC64		WFDC10A	TM4SF20					CCT6B		CTSZ	FHL2
NFKB2			RIN2	C12orf41	CUL7			LDOC1	PHC3		TCL1A	TCF12		PER3			NCF4	ENPP4	LAMA5	PARP1	FA2H	FAM49B	LILRB1	CDK5RAP2	LOC257152			PTPN3		PDIA3				NCOA6	SUMO3	PON2		CCDC69		WRB	TM6SF1					CCT7		CUL4A	FIBP
NFKBIA			RIN3	C12orf42	CUTC			LECT2	PHF8		TEK	TCF3		PEX11B			NCKIPSD	ENSA	LAMB3	PART1	FAAH	FAM50A	LIMK1	CDK5RAP3	LOC283070			PTPRA		PDIA5				NCS1	SURF1	PPAP2B		CCDC7		XIAP	TM6SF2					CCZ1		CUL4B	FICD
NFKBIB			RNASE4	C12orf47	CUX2			LEPROT	PHKG1		TET3	TCF7L2		PEX12			NCOA1	ENTPD3	LAMC2	PATZ1	FABP1	FAM59A	LIMK2	CDK6	LOC283174			PTPRB		PDLIM7				NCSTN	SUZ12	PPARG		CCDC72		XPA	TM9SF1					CD101		CUL5	FKBP1B
NFKBIE			RNF11	C12orf48	CWC15			LGALS1	PHLDA1		TFAM	TCIRG1		PEX13			NCOA4	ENTPD4	LAMC3	PAWR	FABP7	FAM5B	LIPA	CDK7	LOC283624			PTPRD		PDPR				NDUFA1	TACSTD2	PPBP		CCDC74A		XPNPEP1	TMC6					CD151		CUL7	FKBP2
NFYA			RNF31	C12orf49	CWF19L1			LGALS3	PI4K2B		TFCP2	TCL1A		PFDN2			NCOA6	ENTPD6	LAMP1	PAX9	FADS3	FAM63A	LIPE	CDKL2	LOC283663			PTPRE		PDS5B				NDUFB2	TAF1A	PPFIA1		CCDC77		XPNPEP2	TMCO3					CD164		CUTA	FKBP4
NFYB			RNPS1	C12orf5	CWF19L2			LGALS4	PIK3R5		TFDP1	TEK		PFDN5			NDC80	ENTPD7	LANCL1	PBX1	FAM105A	FAM63B	LIPF	CDKL3	LOC283713			PTPRJ		PEBP1				NDUFV1	TAF1B	PPIA		CCDC80		YBX2	TMED6					CD180		CUTC	FKBP5
NFYC			RPE65	C12orf51	CXCL1			LGALS9	PITPNM2		TFF3	TET3		PFKP			NDNL2	ENY2	LAP3	PBXIP1	FAM108A1	FAM64A	LLGL1	CDKN1B	LOC283738			PTPRK		PEF1				NEAT1	TAF4	PPIF		CCDC81		YY1	TMEM106A					CD19		CUX1	FKBP9
NGF			RPL12	C12orf52	CXCL12			LGI1	PITPNM3		TGFA	TFAM		PGAM1			NDRG4	EPB41L2	LAPTM4A	PC	FAM108B1	FAM65A	LMAN1	CDKN1C	LOC285014			PTPRN		PEG10				NECAB2	TAF5	PPIL2		CCDC82		ZBTB10	TMEM14A					CD1A		CUX2	FKTN
NGFR			RPL13	C12orf53	CXCL13			LHX1	PKD2L1		TGFB1	TFCP2		PGAP2			NDUFA2	EPB41L3	LAPTM4B	PCBP1	FAM111A	FAM66D	LMAN2	CDKN2A	LOC285147			PTPRN2		PER1				NECAP2	TAF6	PPM1F		CCDC85A		ZBTB39	TMEM151A					CD1C		CX3CL1	FLI1
NHLH2			RPL23	C12orf54	CXCL14			LHX2	PKLR		TGFB3	TFF3		PGK1			NDUFA5	EPB41L4A	LARGE	PCCA	FAM120A	FAM76A	LMNB1	CDKN2C	LOC285286			PTRF		PEX16				NEDD4	TAF9	PPP1CB		CCDC85B		ZCCHC3	TMEM175					CD1E		CXADR	FLNA
NINJ1			RPLP2	C12orf55	CXCL2			LILRA3	PKN2		THBS4	TGFB3		PGM2			NDUFA8	EPB41L4B	LARP1	PCDH11Y	FAM127A	FAM83E	LMNB2	CDKN2D	LOC285740			PTTG1IP		PEX5L				NEDD8	TAGLN2	PPP1R10		CCDC86		ZCCHC7	TMEM184B					CD200		CXCL1	FLNC
NIPA2			RPS18	C12orf57	CXCL9			LILRA4	PKP2		THRA	THBS4		PGR			NDUFA9	EPCAM	LASP1	PCDHA9	FAM127B	FAM96B	LMO1	CDKN3	LOC285812			PTX3		PFKFB2				NEDD9	TAL1	PPP1R1A		CCDC88A		ZDHHC23	TMEM19					CD207		CXCL12	FLRT2
NKRF			RPS28	C12orf59	CXCR7			LILRB5	PLA1A		THY1	THOC5		PHF1			NDUFAF1	EPHA1	LASS2	PCDHB1	FAM134A	FANCA	LMOD1	CDON	LOC338620			PUF60		PGC				NEFH	TAP1	PPP2CB		CCDC88B		ZDHHC5	TMEM207					CD209		CXCL14	FLT1
NKX2-1			RRM2	C12orf60	CXorf1			LIMS1	PLA2G12B		TIMP2	THRA		PHF15			NDUFB4	EPHB2	LDOC1	PCDHB3	FAM134B	FANCI	LOC100130354	CDS2	LOC339192			PURA		PGK1				NEIL1	TARS	PPP2R1A		CCDC88C		ZFHX4	TMEM30A					CD24		CXCL2	FLT3LG
NMB			RSRC2	C12orf62	CXorf23			LIN37	PLA2G2D		TINF2	THY1		PHGDH			NDUFB6	EPHB4	LEFTY1	PCDHGA3	FAM136A	FANCL	LOC100131434	CDV3	LOC339290			PXDN		PGLYRP1				NEIL2	TBC1D5	PPP2R1B		CCDC90A		ZFP2	TMEM38B					CD244		CXCL3	FMNL1
NMI			RTP4	C12orf66	CXorf65			LIPA	PLA2G3		TM4SF1	TIMP2		PHLDA2			NDUFB9	EPHB6	LEP	PCNA	FAM149B1	FAR2	LOC100272228	CDX2	LOC339352			PYGM		PGP				NEURL1B	TBX2	PPP2R2A		CCDC90B		ZFP82	TMEM41B					CD247		CXCL5	FMO5
NOLC1			RUFY3	C12orf68	CXXC1			LIPE	PLA2G5		TM4SF18	TM9SF1		PHLDA3			NDUFC1	EPHX1	LEPR	PCNXL2	FAM155B	FARP1	LOC100289043	CDYL	LOC339400			PYROXD1		PGPEP1				NFATC1	TBX5	PPP2R5A		CCDC91		ZFPM2	TMEM63A					CD248		CXCR1	FMR1
NOS2			RUNDC2C	C12orf73	CYB5A			LIPT1	PLA2G7		TM9SF1	TMCO1		PHLDB1			NECAP1	EPHX2	LEPREL1	PCSK1N	FAM162A	FARP2	LOC100290481	CEACAM7	LOC346887			PYY		PHF10				NFIX	TCEB1	PPP2R5C		CCDC93		ZFR	TMEM64					CD2AP		CXCR2	FN1
NOS3			RUNX1	C12orf76	CYB5B			LITAF	PLCB4		TMCO1	TMEM106A		PHPT1			NECAP2	EPHX3	LEPROT	PCYT1A	FAM169A	FASN	LOC100293553	CEBPZ	LOC348761			RAB11A		PHF7				NFKB1	TCOF1	PPP3CA		CCDC99		ZFYVE26	TMEM67					CD2BP2		CXCR3	FNBP1
NPEPPS			RUNX3	C13orf1	CYB5D1			LMAN2	PLCE1		TMEM106A	TMEM11		PHTF2			NEIL2	EPM2A	LEPROTL1	PDCD1LG2	FAM171A1	FAT1	LOC646652	CECR1	LOC387646			RAB27A		PHF8				NFKBIZ	TCP1	PPP3CB		CCL15		ZG16B	TMEM92					CD302		CXCR5	FNBP1L
NPPB			RWDD1	C13orf15	CYBA			LMNB2	PLD3		TMEM11	TMEM132B		PIGA			NEK3	EPN1	LGALS2	PDCD6IP	FAM172A	FAT2	LOC90925	CECR2	LOC387647			RAB2A		PHIP				NFRKB	TCTA	PPP4C		CCL16		ZKSCAN4	TMEM97					CD320		CXCR6	FNBP4
NQO1			RXRA	C13orf16	CYC1			LMTK2	PLEC		TMEM132B	TMEM31		PIGH			NEK4	EPN2	LGALS3BP	PDE4D	FAM174B	FBN2	LOC91316	CELA3B	LOC387895			RAB5A		PHTF1				NFU1	TDG	PPT1		CCL18		ZMAT3	TNFRSF4					CD34		CXorf1	FNDC3A
NR2F6			S100A10	C13orf18	CYCS			LOC100129973	PLEK		TMEM41B	TMEM41B		PIGV			NEU2	EPO	LGALS4	PDE4DIP	FAM184A	FBP1	LOR	CELF1	LOC390595			RABGAP1L		PI4K2A				NFX1	TDO2	PPY		CCL2		ZMYND8	TNNC1					CD36		CXorf36	FNTB
NR4A1			S100B	C13orf23	CYFIP1			LOC100131434	PLEKHA8		TMEM57	TMEM57		PIK3R2			NEUROG3	EPOR	LGALS9	PDE6D	FAM192A	FBXL2	LOXL2	CELF2	LOC400657			RABGGTA		PI4KA				NGEF	TEAD4	PRAME		CCL25		ZNF148	TOP2B					CD3D		CXorf40A	FOLR3
NR4A2			S1PR4	C13orf26	CYP11B1			LOC100287809	PLEKHB2		TMSB15B	TMSB15B		PIR			NFE2L2	EPPK1	LHFPL2	PDE6H	FAM32A	FBXL6	LPA	CELF4	LOC400986			RAD23A		PIGO				NGF	TFAM	PRCP		CCL26		ZNF167	TOP3A					CD3E		CXorf48	FOS
NR4A3			SACS	C13orf27	CYP1B1			LOC100288178	PLEKHG4		TNFAIP3	TNFAIP3		PITPNB			NFIA	EPRS	LHPP	PDIA2	FAM38B	FBXO11	LPAL2	CELF5	LOC401022			RAD50		PIGR				NHLH1	TFF2	PRDM2		CCL3		ZNF214	TPM3					CD3EAP		CXorf56	FOSB
NRF1			SAMD4A	C13orf31	CYP24A1			LOC100289632	PLIN2		TNFRSF17	TNFRSF17		PITRM1			NFS1	EPS8	LIAS	PDIA4	FAM46A	FBXO2	LPAR1	CELSR2	LOC401320			RAD51C		PIK3C2G				NHLRC3	TFF3	PRDX4		CCL4L1		ZNF24	TRA2A					CD4		CXorf57	FOXE1
NRIP1			SAMHD1	C13orf33	CYP27A1			LOC100290481	PLK2		TNFRSF25	TNFRSF25		PKD1			NFU1	EPS8L1	LIF	PDLIM1	FAM46C	FBXO3	LPCAT3	CENPE	LOC440944			RAD54L		PIK3C3				NIPAL3	TFPI2	PRELP		CCL5		ZNF271	TRAF3IP1					CD40		CYB561	FOXF1
NSDHL			SC4MOL	C13orf34	CYP2B6			LOC100291373	PLTP		TNFSF10	TNFSF10		PKHD1L1			NGFRAP1	EPS8L3	LIMA1	PDLIM2	FAM48A	FBXO34	LPGAT1	CENPF	LOC442075			RAD54L2		PIK3CB				NISCH	TFRC	PRF1		CCL7		ZNF276	TRAPPC6B					CD44		CYB5B	FOXG1
NSMAF			SC5DL	C13orf36	CYP2E1			LOC100293553	PLVAP		TNK2	TNK2		PKIG			NGLY1	ERAP1	LIN7B	PDLIM5	FAM49B	FBXO4	LPIN2	CENPJ	LOC493754			RAF1		PIK3CD				NKRF	TGFB1	PRKACA		CCM2		ZNF285	TRIM26					CD46		CYB5R3	FOXH1
NT5C2			SCARB1	C13orf38	CYP2R1			LOC155060	PLXNB3		TNPO1	TNPO1		PKMYT1			NKAPL	ERAP2	LIPF	PDS5B	FAM50A	FBXO40	LPO	CENPL	LOC643085			RALA		PIK3R5				NKX3-2	TGFBI	PRKAG1		CCNA2		ZNF30	TRIM58					CD47		CYB5R4	FOXI1
NTF3			SCFD1	C14orf101	CYP2U1			LOC157627	PLXND1		TOM1L2	TNRC6A		PKP4			NKIRAS1	ERBB4	LIPG	PELP1	FAM5B	FBXO41	LRMP	CENPM	LOC643441			RAMP2		PINK1				NMT1	TGFBR2	PRKAR2A		CCNB2		ZNF300	TRIM66					CD55		CYBRD1	FOXJ1
NTN3			SCG3	C14orf104	CYP4B1			LOC283079	PMS2P1		TOP1	TOM1L2		PLCB4			NKX3-1	ERCC6	LITAF	PERP	FAM63A	FBXO42	LRP8	CENPN	LOC643837			RAP1A		PIP5K1B				NNAT	TGFBR3	PRKCB		CCNB3		ZNF322A	TRIM9					CD58		CYC1	FOXJ2
NTRK2			SCHIP1	C14orf109	CYP4F12			LOC284649	PNLIPRP1		TOR1A	TOP1		PLCH1			NLGN3	ERGIC3	LMCD1	PFDN2	FAM65A	FBXO5	LRPAP1	CENPO	LOC644135			RAPGEF4		PITX1				NOL8	TGIF1	PRKCH		CCNC		ZNF347	TRIP11					CD59		CYCS	FOXJ3
NUBP1			SCLY	C14orf118	CYP4Z1			LOC647979	PNOC		TP53	TOP2A		PLCXD1			NME5	ERH	LMNB1	PFDN4	FAM65B	FBXW11	LRRC14	CENPQ	LOC652993			RARA		PKD1				NOMO1	THBD	PRKD1		CCND1		ZNF37BP	TRIP4					CD6		CYFIP1	FOXK2
NUDT1			SCML2	C14orf119	CYP51A1			LOC729678	POC1B		TP53BP1	TOP2B		PLD1			NME7	ERI2	LOC100128640	PFDN6	FAM76A	FBXW12	LRRC16A	CENPW	LOC728084			RARG		PKLR				NONO	THBS1	PRKDC		CCNE2		ZNF407	TRMT61A					CD63		CYLC1	FOXN2
NUP153			SCN1A	C14orf129	CYR61			LOC91316	POLA1		TP53BP2	TOR1A		PLEKHA1			NMT2	ERLIN2	LOC100129250	PFKFB2	FAM83E	FCER1A	LRRC17	CEP110	LOC728190			RARRES2		PLA2G15				NOP2	THBS2	PRL		CCNG1		ZNF41	TRNP1					CD70		CYLC2	FOXO1
NUP160			SCN3A	C14orf132	CYTIP			LOC92249	POLD3		TP53I11	TP53		PLEKHB1			NOC3L	ERN2	LOC100129410	PGAM1	FAM96B	FCER1G	LRRC23	CEP120	LOC728743			RASA1		PLA2G1B				NOP56	THOC1	PRMT5		CCNJ		ZNF414	TRPC3					CD74		CYP11B1	FOXO3
NUP188			SCP2	C14orf135	CYTL1			LOXL1	POLR3G		TPBG	TP53BP1		PLEKHH3			NOL7	ESM1	LOC100272216	PGAP1	FANCA	FCGRT	LRRC41	CEP170	LOC729082			RASGRF1		PLA2G5				NOS1	THOP1	PRNP		CCNJL		ZNF440	TRPM3					CD79B		CYP11B2	FOXO4
NUP62			SCRG1	C14orf139	DAB2			LPCAT1	PON1		TPD52	TP53BP2		PLIN2			NOSIP	ESR2	LOC100287008	PGD	FAR2	FECH	LSP1	CEP192	LOC81691			RBBP5		PLA2G6				NOS2	THPO	PROS1		CCNL2		ZNF574	TSPAN12					CD81		CYP19A1	FPGT
NUP98			SCUBE2	C14orf145	DACH1			LPCAT4	PON2		TRAF1	TP53I11		PLK1S1			NOSTRIN	ESRRG	LOC100288758	PHACTR2	FARP1	FEN1	LSR	CEP250	LOC91450			RBBP8		PLAC1				NOS3	THY1	PRR3		CCNO		ZNF585B	TSPAN2					CD82		CYP1A1	FPR1
OAS1			SEC11A	C14orf147	DACH2			LPHN3	POR		TRAF3	TPBG		PLK2			NOVA2	ETAA1	LOC100288809	PHC3	FARP2	FERMT1	LSS	CEP350	LOC93444			RBL2		PLAC8				NOTCH2NL	TIA1	PRRC2A		CCNT1		ZNF594	TSPYL4					CD8B		CYP1A2	FRAT2
OAZ1			SEC23B	C14orf149	DAD1			LPIN2	POU3F4		TRAFD1	TPD52		PLLP			NOX5	ETF1	LOC100293679	PHF1	FASN	FETUB	LTA	CEP57	LOH12CR2			RBM3		PLAG1				NOV	TIAL1	PRRX2		CCNT2		ZNF689	TSTA3					CD9		CYP1B1	FRMD4B
OCA2			SEC23IP	C14orf153	DAG1			LPO	PPAP2C		TRAM1	TRAF1		PLOD3			NPTX2	ETFDH	LOC157562	PHF15	FAT1	FEZ2	LTBP2	CEP57L1	LOXL2			RBM38		PLCB1				NOXA1	TIMM17A	PRSS8		CCR2		ZNF766	TTC12					CD93		CYP2A13	FRY
OCLN			SEC24D	C14orf156	DAGLB			LRBA	PPBPL2		TRDN	TRAF2		PLXNB1			NPY2R	ETNK1	LOC157627	PHF17	FBP1	FGD1	LTC4S	CEP76	LPCAT1			RBM5		PLCB2				NPEPPS	TIMP3	PSAP		CCRL2		ZNF784	TTC14					CD96		CYP2A7	FSCN1
OCRL			SELPLG	C14orf162	DAK			LRCH1	PPEF2		TRIB2	TRAF3		PLXNB3			NR0B1	ETNK2	LOC282997	PHF20	FBRS	FGF1	LTF	CEP78	LPHN3			RBP1		PLCB4				NPFF	TK1	PSEN1		CCS		ZNF789	TTC36					CD99		CYP2A7P1	FSCN2
OGDH			SEMA3B	C14orf166	DAP			LRPAP1	PPFIA4		TRIM29	TRAF6		PLXND1			NR2C2	ETV5	LOC390940	PHF21A	FBXL2	FGF18	LTK	CEPT1	LPIN1			RBPJ		PLCG2				NPRL3	TLR1	PSG3		CCT2		ZNF81	TTC38					CDA		CYP2B7P1	FSHB
OLR1			SEMA3F	C14orf166B	DAPK1			LRRC23	PPIP5K1		TRIM31	TRAFD1		PNO1			NR3C2	ETV7	LOC400084	PHF3	FBXL6	FGF6	LUM	CES2	LPP			RBPMS		PLCL2				NPTN	TLX1	PSG7		CCT4		ZNF827	TTC39B					CDC123		CYP2C8	FSHR
OMP			SEMA4A	C14orf167	DARC			LRRC37A2	PPIP5K2		TRIM73	TRAM1		PNP			NRD1	EVI2A	LOC440434	PHIP	FBXL7	FGFBP1	LY6E	CETN2	LPPR1			RCAN1		PLEKHB1				NPTX1	TM4SF4	PSIP1		CCT5		ZNF92	TTLL10					CDC14A		CYP2C9	FST
ORC2			SEMA4C	C14orf169	DARS			LRRC37A3	PPM1A		TRIP10	TRAP1		PNPLA4			NRG2	EVI2B	LOC652147	PHKG2	FBXO11	FGFR1	LY9	CETN3	LRCH3			RCAN2		PLK4				NR1D1	TMED2	PSMB2		CCT6A		ZNRD1-AS1	TTLL3					CDC14B		CYP2D6	FTL
ORC3			SEMA4D	C14orf179				LRRC41	PPP1R10		TRIP11	TRIB2		PNRC2			NRIP3	EWSR1	LPCAT1	PHLDA1	FBXO2	FGFR1OP	LYST	CFC1	LRFN5			REEP5		PLOD3				NR1D2	TMPO	PSMB4		CCT6B		ZSCAN16	TTTY11					CDC16		CYP2E1	FTO
OSBP			SEMA5A	C14orf180	DAXX			LRRC48	PPP1R14D		TRIP4	TRIM26		POFUT1			NSD1	EXD2	LPCAT3	PHTF2	FBXO3	FGFR2	LYZ	CFC1B	LRIG1			RELA		PLP2				NR1H4	TMSB10	PSMB5		CCT6P1		ZSCAN29	TTYH1					CDC20		CYP2R1	FUBP3
OSTF1			SEPHS1	C14orf182	DAZAP2			LRRFIP1	PPP1R16A		TSG101	TRIM29		POLA2			NSUN6	EXO1	LPCAT4	PI3	FBXO34	FGFR3	MAD2L1	CFD	LRIG2			RELB		PLUNC				NRARP	TMSB4X	PSMB6		CCT6P3			TTYH2					CDC25A		CYP3A4	FURIN
OVOL3			SEPP1	C14orf2	DBNDD1			LSM14A	PPP1R16B		TSPAN31	TRIM31		POLD1			NTNG1	EXOC7	LPIN1	PIAS4	FBXO4	FGFR4	MADD	CFH	LRP2			REPS2		PMP2				NRAS	TNFAIP6	PSMD11		CCT8			TUBGCP3					CDC25B		CYP3A43	FUS
OXA1L			SERBP1	C14orf21	DBNL			LSM4	PPP1R2		TSPAN5	TRIM32		POLG			NUCB2	EXOG	LPIN2	PIGC	FBXO42	FGGY	MAF	CFHR1	LRP3			RER1		PMPCB				NRBF2	TNFRSF14	PSMD2		CCZ1			TULP3					CDC25C		CYP3A7	FUT1
P2RX3			SERPINA10	C14orf37	DBR1			LSM6	PPP1R7		TTYH3	TRIM73		POLI			NUDT10	EXOSC2	LRFN3	PIGQ	FBXO9	FH	MAG	CFL2	LRP6			RFC4		PODXL2				NRG1	TNFRSF1A	PSMD4		CD109			TXK					CDC27		CYP4B1	FUT4
P4HA1			SERPINA3	C14orf50	DCAF10			LSM7	PPP1R9B		TUBA4A	TRIP10		POLR2D			NUDT11	EXOSC7	LRFN4	PIGT	FBXW11	FHL2	MAGI1	CFLAR	LRP8			RFC5		POFUT2				NRGN	TNFRSF9	PSMD8		CD163			TXLNB					CDC34		CYP4F11	FUT8
P4HB			SERPINB9	C14orf64	DCAF12			LTA	PRAC		TUBB	TRIP11		POLR2H			NUDT21	EXOSC8	LRP10	PIN4	FBXW12	FKBP10	MAL	CFLP1	LRPPRC			RGL1		POLDIP3				NRXN1	TNFSF10	PSMD9		CD19			TXNL1					CDC37		CYP4F3	FXN
PABPC1			SERPINI1	C14orf80	DCAF5			LTA4H	PRAMEF2		TYRO3	TRIP4		POLR2K			NUDT4	EXOSC9	LRP2BP	PION	FCER1A	FKBP11	MAMLD1	CGA	LRRC19			RGS20		POLE3				NSF	TNK2	PSME3		CD1C			UBAP1					CDC37L1		CYP51A1	FXR2
PABPC4			SET	C14orf81	DCAF6			LTK	PRB3		TYROBP	TSG101		POLR3H			NUDT9	EXT1	LRRC20	PIP5K1A	FCF1	FKBP1A	MAN2B1	CGGBP1	LRRC23			RGS3		POLG				NTM	TNNC1	PSME4		CD2			UBASH3B					CDC40		CYSLTR2	FYB
PAK2			SF3A2	C14orf82	DCAF7			LY6D	PRELID1		UBE2B	TSPAN31		POM121			NUF2	EXT2	LRRC23	PIP5K1B	FCGR3B	FKBP2	MAOA	CGNL1	LRRC61			RHCE		POLR2A				NUBP1	TNXB	PSPH		CD209			UBB					CDC42		CYTH1	FYN
PAM			SFN	C14orf93	DCAKD			LYN	PRG3		UBE2D3	TSPAN5		POMP			NUP155	EYA1	LRRC31	PITPNA	FCGRT	FKBP4	MAP1A	CGREF1	LRRC8B			RHO		POLR2I				NUDCD2	TOB1	PTAFR		CD22			UBE2D4					CDC42BPA		CYTH3	FZD5
PAPOLA			SFRP4	C15orf27	DCBLD2			LYST	PRH2		UBE2J1	TTL		POP7			NUP62CL	EYA2	LRRC32	PITX1	FCN2	FKBP8	MAP2K1	CH25H	LRRTM3			RHOA		POLR3D				NUDT14	TOB2	PTGDS		CD226			UBE2E1					CDC42EP1		DAAM2	FZD6
PARP4			SFXN3	C15orf28	DCI			LYZL6	PRICKLE3		UBFD1	TTYH3		POR			NUP88	EZR	LRRC36	PKD1	FECH	FKBP9	MAP2K3	CHAD	LRTM1			RHOC		PORCN				NUDT16	TOP1	PTGER4		CD27			UBIAD1					CDC42EP2		DAB1	FZR1
PBX3			SGCB	C15orf29	DCK			M6PR	PRKAA2		UBL4A	TUBA4A		POSTN			NUPL1	F11	LRRC40	PKP1	FEN1	FKTN	MAP2K5	CHAF1A	LSM10			RIF1		POU4F1				NUDT21	TOP2A	PTH1R		CD274			UBL4A					CDC42EP3		DAB2	G0S2
PCBD1			SGSM3	C15orf33	DCLRE1A			MAD2L1BP	PRKCA		UBXN2B	TUBB		PPARGC1A			NXF1	F2R	LRRC59	PKP3	FER1L4	FLG	MAP2K6	CHCHD10	LSM14A			RMND5B		POU4F3				NUP205	TOPBP1	PTHLH		CD28			UBR1					CDC42EP4		DAG1	GAA
PCBP1			SH3BGRL	C15orf38	DCP2			MADD	PRKCI		UCHL1	TYROBP		PPBP			NXF3	F2RL1	LRRC61	PLA2G15	FERMT1	FLI1	MAP3K10	CHCHD2	LTBP4			RNASE3		PPCS				NUP35	TP53BP1	PTK2B		CD300LG			UBR2					CDC42SE1		DALRD3	GAB1
PCCA			SH3BP5	C15orf39	DCT			MAEA	PRKRIP1		UCK2	UBE2B		PPM1B			OAZ2	F5	LRRC8D	PLAT	FETUB	FLII	MAP3K11	CHCHD3	LTBR			RNASE4		PPFIA1				NUP62	TPT1	PTK6		CD302			UBR4					CDC45		DAO	GABARAPL1
PCDH1			SHANK2	C15orf41	DCTD			MAG	PRM2		UCP2	UBE2D3		PPM1F			OCA2	FA2H	LRRFIP1	PLCB1	FEZ2	FLJ11235	MAP3K14	CHCHD5	LTC4S			RNF103		PPIH				NUP93	TRA2B	PTMS		CD320			UBR7					CDC5L		DAP	GABPB1
PCDHGB7			SHCBP1	C15orf42	DCTN1			MAGEA12	PRO1768		UFD1L	UBE2I		PPM1J			OCRL	FAAH	LSM14B	PLCD1	FEZF2	FLJ11292	MAP3K5	CHCHD7	LUM			RNF8		PPIP5K1				NUTF2	TRAF4	PTN		CD34			UCK1					CDC6		DAP3	GABRA3
PCK1			SHOX2	C15orf44	DCTN5			MAGEA5	PRO2852		UGP2	UBE2J1		PPP1R12A			ODF1	FABP1	LSM4	PLCH2	FGD1	FLJ13224	MAP4	CHCHD8	LY9			RNH1		PPP1CB				NVL	TRAIP	PTOV1		CD36			UCKL1					CDC7		DAPK1	GABRA5
PCNA			SIPA1L3	C15orf50	DCTN6			MAGEC1	PRODH2		UMPS	UBL4A		PPP1R13L			ODF2	FABP5	LTA4H	PLCXD1	FGF1	FLJ14100	MAP4K1	CHD1	LYSMD3			RNPS1		PPP1R2P9				OAF	TRIM15	PTPN1		CD37			UFC1					CDCA3		DAPK2	GABRB3
PCOLCE			SKP1	C15orf52	DCUN1D1			MAGED2	PROM2		UNC119	UBXN2B		PPP1R2			ODZ4	FABP6	LTB	PLD1	FGF12	FLJ14107	MAP4K2	CHD1L	MAB21L1			RPL10A		PPP2R5A				OBFC1	TRIM28	PTPN14		CD38			ULBP1					CDCA4		DAPK3	GAD1
PCSK1			SLC12A1	C15orf59	DCX			MAGI2	PROP1		UPP1	UCHL1		PPP2R3C			OGDH	FADS1	LTBP4	PLD3	FGF18	FLJ38109	MAPK1	CHD7	MAD1L1			RPL13		PPP5C				OCA2	TRIM32	PTPN2		CD4			UROS					CDCA8		DAPP1	GAD2
PCYT2			SLC12A3	C15orf61	DDB1			MAGOH	PRPF18		UQCR11	UCK2		PPPDE1			OLAH	FADS3	LTF	PLEC	FGF6	FLNB	MAPK14	CHD8	MAF1			RPL14		PPP6C				OPA1	TRIM38	PTPN3		CD40			USP28					CDCP1		DARC	GAGE3
PDAP1			SLC14A1	C16orf11	DDC			MAK16	PRPF38B		UQCRQ	UCP2		PPY			OLR1	FAM105A	LUM	PLEKHM1	FGFR1	FLOT1	MAPK3	CHD9	MAFB			RPL15		PPP6R1				OPRL1	TRIP12	PTPN4		CD44			USP6NL					CDH1		DARS	GAL
PDC			SLC15A2	C16orf13	DDIT3			MAN2C1	PRRC2A		USP10	UFD1L		PRAME			OPLAH	FAM108A1	LXN	PLIN3	FGFR1OP	FLOT2	MAPKAPK2	CHEK2	MAG			RPL17		PPP6R3				OR51E2	TRIP13	PTPN5		CD47			UTP23					CDH13		DAXX	GAL3ST1
PDCD11			SLC16A1	C16orf42	DDIT4			MANF	PRRG2		USP14	UMPS		PRC1			OPTN	FAM108B1	LY6G6C	PLOD3	FGFR2	FLRT1	MAPRE1	CHGA	MALAT1			RPL18		PRC1				ORC4	TROAP	PTPN6		CD48			VAMP5					CDH15		DAZAP2	GALE
PDCD4			SLC16A4	C16orf45	DDR2			MAOB	PRSS21		USP6NL	UNC119		PRCC			OR1L4	FAM111A	LYN	PLSCR2	FGFR3	FLRT3	MAPRE3	CHIC2	MALT1			RPL21		PRDM11				ORC6	TSC2	PTPRB		CD52			VANGL1					CDH19		DAZL	GALK1
PDE4A			SLC1A1	C16orf46	DDX1			MAP2	PRSS50		UXS1	UPP1		PRDM4			OR4F15	FAM120A	LYZ	PLXNA2	FGFR4	FLT1	MAS1	CHKB	MAML3			RPL27A		PRDM2				OSTF1	TSC22D3	PTPRC		CD53			VARS2					CDH22		DBN1	GALNT10
PDE4B			SLC1A3	C16orf48	DDX23			MAP2K1	PRY		VAMP2	UQCRFS1		PRDX4			OR4N4	FAM127A	MAB21L1	PLXNA3	FGGY	FMO2	MAS1L	CHML	MAP2K5			RPL3		PRDM5				OTUD3	TSFM	PTPRF		CD55			VASH1					CDH3		DBP	GALNT2
PDE7A			SLC24A3	C16orf5	DDX26B			MAP2K6	PSAP		VCAM1	UQCRQ		PRIM2			OR51A2	FAM134A	MACROD1	PLXNC1	FH	FMO5	MAST1	CHMP1A	MAP3K2			RPL31		PRDX2				OXCT1	TSN	PTPRJ		CD59			VAV3					CDH4		DCAF11	GALNT3
PDGFRB			SLC25A5	C16orf52	DDX28			MAP3K4	PSG6		VEGFA	USP10		PRKAA1			OR5H6	FAM134B	MAF	PMS1	FHL2	FNBP1L	MAT1A	CHMP1B	MAP3K4			RPL32		PRDX6				OXSR1	TSPAN3	PTPRM		CD6			VN1R3					CDH7		DCAF15	GALR3
PDHA2			SLC25A6	C16orf53	DDX3X			MAP4	PSORS1C1		VEZF1	USP14		PRKAG1			OR7E5P	FAM136A	MAFB	PMS2P1	FHOD1	FNDC3B	MATK	CHMP2B	MAP4K5			RPL34		PRG2				P2RX7	TSPAN8	PTPRO		CD68			VPREB1					CDHR1		DCAF4	GALT
PDHB			SLC2A1	C16orf57	DDX46			MAP4K5	PSORS1C2		VGLL1	USP6NL		PRKAG2			OR8J1	FAM13A	MAFG	PMS2P3	FIGF	FNDC4	MBL2	CHMP4C	MAP6			RPL5		PRG3				P2RY13	TSPO	PTPRU		CD81			VPREB3					CDHR5		DCAF7	GAMT
PDHX			SLC2A3	C16orf61	DDX49			MAPK14	PTBP2		VGLL4	USP8		PRLR			ORC2	FAM149B1	MAGED1	PMS2P5	FKBP10	FNTB	MBOAT7	CHN1	MAPKBP1			RPL9		PRIM1				PA2G4	TST	PTS		CD82			VPS54					CDK1		DCAKD	GANAB
PDIA3			SLC2A6	C16orf62	DDX51			MAPK3	PTGDS		VNN3	USP9X		PRODH2			ORC3	FAM155B	MAGEL2	PNKP	FKBP11	FOSL2	MC5R	CHORDC1	MARCKS			RPN1		PRKAB2				PABPC1	TTC1	PTTG1IP		CD83			WDFY1					CDK10		DCLK1	GAPDH
PDK3			SLC30A1	C16orf70	DDX54			MAPK4	PTGER3		VPS41	UTP15		PROL1			ORMDL1	FAM162A	MAML3	PNP	FKBP1A	FOXA2	MCC	CHPT1	MAST3			RPS13		PRKCA				PAK6	TTC9	PTX3		CD84			WDR12					CDK11A		DCLK2	GAPVD1
PDK4			SLC35A1	C16orf72	DDX55			MAPK8	PTGES2		VWF	UTRN		PROM1			ORMDL2	FAM171A1	MAN2A2	POLA2	FKBP1B	FOXB1	MCF2	CHRFAM7A	MAST4			RPS14		PRKG2				PALM	TTK	PUF60		CD86			WDR33					CDK12		DCLRE1B	GARS
PDLIM1			SLC35A3	C16orf73	DDX58			MAPKAP1	PTPN7		WAS	UXS1		PRPF6			OSCP1	FAM174B	MAP1S	POLD1	FKBP2	FOXD2	MCHR1	CHRNB2	MATN1			RPS23		PRO2012				PAM	TUB	PUM2		CD9			WDR61					CDK13		DCN	GAS1
PDXDC1			SLC35A5	C16orf74	DDX59			MAPKAPK2	PTPRH		WDR31	VAMP2		PRR13			OSR2	FAM176B	MAP2K1	POLE2	FKBP4	FOXE1	MCM2	CHST11	MATN4			RPS3A		PROP1				PANK3	TUBB	PURA		CD93			WDR72					CDK14		DCP1A	GAS2L1
PDYN			SLC38A6	C16orf79	DEAF1			MAPKAPK3	PTPRZ1		WDR43	VASH1		PRRC2C			OVOS2	FAM184A	MAP2K3	POLG2	FKBP8	FOXM1	MCM3	CHST14	MATR3			RPS4Y1		PROS1				PAPD4	TUBB3	PXDN		CD97			WDR82					CDK16		DCPS	GAS6
PECAM1			SLC39A14	C16orf80	DECR1			MAPT	PURB		WDR74	VCAM1		PRRG1			OXSM	FAM192A	MAP2K7	POLQ	FKBP9	FOXP3	MCM4	CHST15	MAU2			RPS6		PRPF18				PAR5	TWF1	PXN		CD99			WDTC1					CDK17		DCT	GAS8
PEPD			SLC44A1	C16orf81	DEF6			MARK2	PVR		WFDC2	VEGFA		PRRG2			PAAF1	FAM32A	MAP3K11	POLR2C	FKBPL	FRMD8	MCM6	CHST7	MBD1			RPS6KB1		PRPF4				PARG	TWIST1	PYCR1		CD99L2			WFDC10A					CDK19		DCTD	GATA2
PEX19			SLC46A3	C16orf87	DEF8			MARS	PVRIG		WNK1	VEZF1		PRTFDC1			PAF1	FAM38B	MAP3K12	POLR2D	FKTN	FRYL	MCM7	CHST9	MBD2			RRAGA		PRPH				PARP1	TXK	R3HDM1		CDC123			WIPF1					CDK2		DCTN1	GATA3
PEX2			SLC5A3	C16orf89	DEFB1			MASP1	PWWP2A		WNT2	VGLL1		PRY			PAFAH1B1	FAM46A	MAP3K5	POLR2K	FLCN	FST	MDFI	CHTF8	MBLAC2			RRAGD		PRPS1L1				PASK	TXN2	RAB11A		CDC14A			WNT11					CDK2AP1		DCTN4	GBAS
PEX7			SLC5A6	C17orf101	DEGS1			MAST1	PYCRL		WNT5B	VGLL4		PSAT1			PAGE1	FAM46C	MAP4	POLR3G	FLG	FTL	MDH1	CIAO1	MBNL3			RRM2		PRR14L				PBX3	TXNDC9	RAB1A		CDC16			WRN					CDK2AP2		DCTN5	GBE1
PFKFB1			SLC6A1	C17orf103	DEK			MAST4	PYGO1		XBP1	VPS41		PSD			PAGE5	FAM49B	MAPK14	POLRMT	FLI1	FTSJ2	MDK	CIAPIN1	MBTPS2			RSAD2		PRRC2A				PCBD1	TXNIP	RAB28		CDC20			XAB2					CDK4		DCTPP1	GBF1
PFKFB4			SLC6A6	C17orf104	DENND1B			MAT1A	PYY2		XPA	VPS4A		PSEN1			PAIP1	FAM50A	MAPK7	POMZP3	FLII	FUBP1	MDM2	CIB2	MCAT			RSL1D1		PRRG3				PCBP2	TXNRD1	RAB2A		CDC25A			XBP1					CDK5		DCUN1D1	GBP1
PFN1			SLC7A6	C17orf108	DENND2A			MAT2A	QKI		XPC	WAS		PSMA7			PALMD	FAM59A	MAPK8IP1	POP1	FLJ11235	FUCA1	MDM4	CIDECP	MCCC1			RUNX3		PRSS3				PCDH11Y	TYMS	RAB31		CDC25B			XCR1					CDK5R1		DCUN1D4	GCDH
PFN2			SLC7A9	C17orf28	DENND4C			MATN3	QPCT		XRRA1	WDR31		PSMB2			PARK2	FAM5B	MAPK8IP3	POP7	FLJ11292	FUS	ME1	CILP2	MCF2			RUVBL1		PRTN3				PCDHGC3	UBA7	RAB32		CDC25C			YLPM1					CDK6		DDAH1	GCGR
PGAM1			SLC9A6	C17orf37	DENND5B			MAU2	QPRT		YES1	WDR43		PSMD1			PARP2	FAM63A	MAPKAPK2	POT1	FLJ13224	FUT4	ME2	CIR1	MCM9			RUVBL2		PRY				PCF11	UBE2A	RAB3B		CDC34			YTHDC1					CDK9		DDB1	GCH1
PGF			SLCO1C1	C17orf42	DEPDC7			MAX	RAB11FIP1		YKT6	WDR74		PSMD14			PBK	FAM64A	MAPKBP1	POU2F2	FLJ14100	FUT8	MECOM	CIRH1A	MCPH1			RYBP		PSG1				PCNX	UBE2C	RABIF		CDC40			YTHDC2					CDKAL1		DDB2	GCK
PGGT1B			SLCO2A1	C17orf44	DERL1			MBD1	RAB17		YTHDC2	WFDC2		PSMD2			PBX4	FAM76A	MAPRE2	POU5F1P3	FLJ14107	FUT9	MED1	CISD1	MDFIC			S100A3		PSG2				PCYT1A	UBE2D2	RAD52		CDC42BPA			ZAK					CDKN1A		DDC	GCKR
PGK1			SLCO2B1	C17orf46	DFFA			MBNL2	RAB18		YWHAZ	WNK1		PSMD7			PCDH17	FAM83E	MAPRE3	PPARD	FLJ38109	FXC1	MED22	CISD2	MDM2			S100A9		PSG3				PDAP1	UBE2G1	RAE1		CDC42EP2			ZBTB11					CDKN2A		DDIT4	GCN1L1
PGM1			SLCO3A1	C17orf48	DGCR14			MBTPS1	RAB40B		ZBTB4	WNT5B		PSME4			PCDHB11	FAM96B	MAPT	PPEF1	FLJ42627	FYB	MEF2C	CITED4	MDM4			S100P		PSG6				PDCD1	UBE2K	RAP1A		CDC42SE1			ZBTB44					CDKN2AIP		DDN	GCNT1
PGRMC1			SLCO4A1	C17orf49	DGCR2			MBTPS2	RAB4B		ZBTB7A	XBP1		PSMG1			PCDHB15	FANCA	MARCKSL1	PPIA	FLNB	FYN	MELK	CIZ1	MDN1			SACM1L		PSMA1				PDCD11	UBE2L3	RAPGEF3		CDC45			ZC3H13					CDKN2C		DDOST	GCSH
PHB2			SLFN12	C17orf51	DGCR6L			MCAT	RAB8A		ZC3H11A	XPA		PTDSS1			PCDHB2	FANCG	MARK4	PPIF	FLOT1	FZD1	MEN1	CKAP2	MED13			SAG		PSMA2				PDCD2	UBE2N	RAPGEF5		CDC5L			ZC3H6					CDKN2D		DDR1	GDE1
PHKB			SLIT1	C17orf53	DGCR9			MCC	RAB8B		ZC3H12C	XPC		PTGER3			PCDHB5	FANCI	MARS	PPIH	FLRT3	FZD10	MEP1B	CKAP2L	MED13L			SAP18		PSMA4				PDCD4	UBE2S	RARA		CDC7			ZDHHC21					CDKN3		DDX1	GDI2
PHKG1			SLITRK3	C17orf56	DGKA			MCCC2	RABEPK		ZCCHC11	XRRA1		PTGS1			PCDHB6	FAR2	MAST3	PPL	FLT1	FZD2	MESDC2	CKAP5	MED14			SART1		PSMA5				PDCD6	UBE2V2	RARRES2		CDCA2			ZEB2					CDO1		DDX17	GEM
PHOX2B			SLK	C17orf57	DGKD			MCF2L	RABIF		ZCCHC9	YKT6		PTPLA			PCDHB8	FARP1	MAT2A	PPM1F	FMO2	FZD5	MEST	CKB	MED17			SASH1		PSMA6				PDE1A	UBE4A	RASGRF1		CDCA3			ZFAT					CDR1		DDX18	GFER
PI3			SMAD3	C17orf59	DGUOK			MCM4	RAD51L1		ZER1	YTHDC2		PTPLB			PCDHB9	FARP2	MAU2	PPM1H	FMO3	G0S2	METAP1	CKMT1B	MED27			SC5DL		PSMB2				PDE1C	UBXN2B	RASSF2		CDCA4			ZFHX4					CDR2		DDX19A	GFPT1
PICALM			SMAD7	C17orf60	DHPS			MCM5	RAD54B		ZFP36L2	YWHAZ		PTPN11			PCF11	FARSA	MAX	PPME1	FMO5	GAB1	METTL1	CKMT2	MEGF11			SCEL		PSMC2				PDE4D	UCHL1	RASSF7		CDCA5			ZIC1					CDR2L		DDX24	GFPT2
PIGA			SMARCA1	C17orf61	DHRS1			MCM7	RALGAPA2		ZMYM3	ZBTB4		PTPN13			PCGF5	FASN	MAZ	PPP1R13L	FN1	GAB2	MFAP1	CKS1B	MEPCE			SCG5		PSMC4				PDE5A	UCHL3	RB1		CDCA7			ZNF131					CDS1		DDX27	GFRA1
PIGC			SMARCA4	C17orf62	DHRS12			MDC1	RANBP6		ZMYM4	ZBTB7A		PTPN3			PCM1	FAT1	MBD2	PPP1R3C	FNBP1L	GABPB1	MFAP4	CKS2	METAP2			SCGB2A1		PSMD2				PDE8A	UCK2	RBBP5		CDCA8			ZNF148					CDS2		DDX28	GFRA2
PIGF			SMC4	C17orf63	DHRS7			MDK	RAP1GAP		ZMYND11	ZC3H11A		PTPRE			PCSK2	FAT2	MBD4	PPP2R1B	FNDC3B	GABRA4	MGAT2	CLASP1	METTL13			SCHIP1		PSMD6				PDIA2	UCP2	RBL2		CDH1			ZNF174					CDSN		DDX39A	GFRA3
PIGH			SNAPC3	C17orf65	DHRS7B			ME3	RAPGEF6		ZNF167	ZC3H12C		PTPRT			PCYOX1L	FBN2	MBIP	PPP2R2A	FNDC4	GABRE	MGAT3	CLASP2	METTL8			SCN2A		PSMD8				PDIA3	UFD1L	RBP1		CDH11			ZNF234					CDT1		DDX39B	GH2
PIK3C3			SNCAIP	C17orf69	DHTKD1			MED13	RARRES1		ZNF177	ZCCHC11		PTTG1			PCYT2	FBP1	MBP	PPP2R3A	FNTA	GAD1	MGAT5	CLCC1	MFAP1			SCNN1A		PSME2				PDK1	UFM1	RBP3		CDH15			ZNF268					CDV3		DDX3X	GHR
PIK3CA			SNCB	C17orf70	DHX16			MED6	RASA2		ZNF200	ZCCHC9		PTTG2			PDCD2L	FBRS	MBTPS1	PPP4R1	FNTB	GAK	MGST2	CLCF1	MFAP3			SCNN1B		PTCH2				PDK3	UGCG	RBP4		CDH16			ZNF287					CDYL		DDX41	GHRHR
PIK3IP1			SNF8	C17orf76	DHX30			MEF2C	RASAL1		ZNF238	ZER1		PTX3			PDCD5	FBXL2	MBTPS2	PPP5C	FOSL2	GALC	MIA3	CLCN4	MFSD2A			SCNN1G		PTEN				PDLIM1	UGP2	RCAN1		CDH17			ZNF292					CEACAM1		DDX43	GIF
PIK3R1			SNN	C17orf79	DHX32			MET	RASGEF1C		ZNF24	ZFP36L2		PUM2			PDE10A	FBXL6	MCCC1	PPPDE2	FOXA2	GALK1	MIF	CLCN5	MFSD4			SCP2		PTGER3				PDLIM5	UGT2B15	RCAN2		CDH19			ZNF318					CEACAM21		DDX47	GINS1
PIK3R4			SNRNP200	C17orf80	DHX33			METAP1	RASGRF1		ZNF28	ZMYM3		PURG			PDE1A	FBXL7	MCF2L	PPT1	FOXB1	GALK2	MIPEP	CLCNKA	MFSD8			SCRN1		PTP4A1				PDP2	UMPS	RCVRN		CDH2			ZNF319					CEACAM3		DDX5	GIPC1
PIP4K2A			SNRPA1	C17orf81	DHX34			METTL3	RASGRP3		ZNF395	ZMYM4		PVRL2			PDE4D	FBXO11	MCHR1	PRC1	FOXD3	GALNS	MITF	CLDN1	MGAT1			SDHB		PTPN1				PDRG1	UNG	REEP5		CDH22			ZNF35					CEACAM5		DDX51	GIT2
PIR			SNW1	C17orf82	DHX36			MFAP2	RAX2		ZNF410	ZMYND11		PWP2			PDE6A	FBXO3	MCL1	PREP	FOXM1	GALNT10	MKI67	CLDN10	MGAT4A			SDHD		PTPN11				PDS5A	UQCRB	REG1P		CDH24			ZNF37BP					CEACAM6		DDX58	GJA1
PITPNA			SNX15	C17orf85	DHX40			MFAP3	RBBP4		ZNF592	ZNF167		QARS			PDE8B	FBXO34	MCM3AP	PRICKLE3	FOXN1	GALNT14	MLC1	CLDN11	MGC39372			SEC13		PTPN14				PDZK1	UQCRC1	REG3A		CDH26			ZNF434					CEBPA		DDX6	GJA5
PITPNB			SNX29	C17orf86	DHX57			MFAP4	RBBP8		ZNF629	ZNF177		QDPR			PDGFA	FBXO4	MCOLN1	PRIM1	FOXP3	GALNT6	MLH1	CLDN18	MGC44328			SEC22B		PTPN2				PEG10	UQCRFS1	RELA		CDH4			ZNF436					CEBPB		DECR1	GJB1
PKIA			SNX3	C17orf88	DHX58			MFI2	RBFOX1		ZNRF2	ZNF238		QRICH1			PDP1	FBXO40	MCTP1	PRKAA1	FRMD1	GALR3	MLL	CLDN3	MGC57346			SEC24D		PTPRH				PELP1	UQCRH	RELB		CDH6			ZNF45					CEBPD		DEFA4	GK
PKMYT1			SNX7	C17orf89	DHX8			MFSD10	RBM15B			ZNF24		QSOX1			PDRG1	FBXO41	MDK	PRKCA	FRS2	GAMT	MLL3	CLDN4	MGEA5			SEC31A		PTPRT				PES1	USF1	RER1		CDHR3			ZNF461					CEBPG		DEFB126	GLB1
PKN1			SON	C17orf90	DIDO1			MFSD7	RBM18			ZNF28		R3HDM1			PDXK	FBXO42	MECOM	PRKCD	FRYL	GANAB	MLLT3	CLDN5	MIB1			SECISBP2L		PVR				PEX14	USF2	RFC1		CDHR5			ZNF493					CEBPZ		DEFB4A	GLB1L2
PKNOX1			SOX5	C17orf91	DIO2			MGMT	RBM33			ZNF32		RAB11FIP5			PDYN	FBXO5	MECR	PRKCH	FRZB	GAPDH	MLN	CLDN7	MICAL3			SELENBP1		PVRL1				PEX2	USP11	RFC2		CDK1			ZNF506					CECR1		DEGS1	GLCE
PKP1			SPAG11B	C17orf96	DIP2A			MGP	RBM41			ZNF33B		RAB1A			PDZD2	FBXW11	MED21	PRKCSH	FSD1	GAPVD1	MMD	CLDN8	MKL1			SELP		PVT1				PFAS	USP14	RFC4		CDK15			ZNF589					CECR5		DENND2A	GLI1
PKP4			SPAG9	C17orf99	DIRAS3			MGST3	RC3H1			ZNF410		RAB22A			PEBP4	FBXW12	MEG3	PRMT2	FTH1	GARS	MME	CLDN9	MKNK2			SEMA4F		PWP1				PFDN4	USP4	RFTN1		CDK16			ZNF594					CELA3B		DERA	GLI3
PLA2G7			SPARC	C18orf1	DIRC2			MICA	RCL1			ZNF525		RAB27A			PECI	FCER1A	MEGF8	PRMT5	FTL	GART	MMP1	CLEC14A	MKRN2			SENP3		PXN				PFKFB3	VBP1	RFXAP		CDK17			ZNF605					CELF1		DERL1	GLIPR1
PLA2R1			SPARCL1	C18orf10	DISC1			MIF	RDH11			ZNF592		RAB27B			PENK	FCER1G	MEIS1	PRNP	FTSJ2	GAS2L1	MMP11	CLEC18B	MLH3			SERBP1		PYY				PFKL	VCAM1	RGR		CDK18			ZNF609					CELF2		DERL2	GLO1
PLAU			SPATA2	C18orf15	DKC1			MIPEP	RECQL4			ZNF629		RAB3GAP2			PER2	FCGR2A	MEOX1	PROCR	FUBP1	GAS7	MMP12	CLEC2B	MLL			SERPINB1		PZP				PFKM	VCAN	RGS2		CDK19			ZNF614					CELF3		DEXI	GLP1R
PLAUR			SPATA7	C18orf21	DKFZP586I1420			MKI67	REEP2			ZNF676		RAB4A			PEX11G	FCGR3B	MEOX2	PRODH	FUCA1	GATA2	MMP13	CLEC3B	MLLT4			SERPINB3		RAB11A				PGAM1	VDAC1	RGS3		CDK2			ZNF654					CELSR1		DFNA5	GLRX
PLCB3			SPC25	C18orf32	DKFZp686F0839			MKNK1	REG1B			ZNF681		RAB5C			PEX13	FCGRT	MEP1A	PROP1	FURIN	GATA3	MMP14	CLEC4M	MLLT6			SERPINB7		RAB1B				PGM3	VDAC2	RGS7		CDK4			ZNF667					CELSR3		DGCR5	GLS
PLCD1			SPCS3	C18orf45	DKK3			MLANA	REG1P			ZNF706		RAB6A			PEX14	FECH	MERTK	ProSAPiP1	FUS	GATA4	MMP16	CLEC5A	MLST8			SERPINE1		RAB27B				PGR	VDR	RHEB		CDK5R1			ZNF677					CEND1		DGKA	GLT8D1
PLCG1			SPG21	C18orf54	DLAT			MLH1	REG3A			ZNF75D		RAB8B			PEX3	FEM1B	MET	PROSC	FUT4	GATA6	MMP19	CLIC1	MLXIP			SERPINH1		RAB2A				PHF14	VEGFA	RHOA		CDK5R2			ZNF689					CENPA		DGKQ	GLYAT
PLEC			SPINK1	C18orf55	DLC1			MLL4	REL			ZNF829		RABEP1			PEX5L	FEN1	METTL18	PRPF31	FUT8	GATAD1	MMP3	CLIC5	MMGT1			SFPQ		RAB30				PHF15	VEGFC	RHOD		CDK5RAP1			ZNF70					CENPB		DGUOK	GM2A
PLEK			SPPL2B	C18orf56	DLD			MLLT4	REPS1			ZNFX1		RABIF			PEX7	FETUB	MFHAS1	PRPF40A	FUT9	GBE1	MMP7	CLIP2	MMP1			SFRP1		RAB3GAP2				PHF20	VRK1	RING1		CDK5RAP2			ZNF705G					CENPC1		DHCR24	GMDS
PLK1			SPRED2	C18orf62	DLG1			MLXIP	RFC1			ZNRF2		RACGAP1			PFKP	FEZ2	MFSD10	PRPF6	FUZ	GBP1	MN1	CLIP3	MMRN2			SFRS18		RAB5A				PHF3	VRK2	RIPK1		CDK5RAP3			ZNF706					CENPE		DHCR7	GML
PLP1			SQLE	C18orf8	DLG4			MME	RFC3					RAD21			PFN4	FEZF2	MFSD7	PRPS1	FXC1	GC	MOBKL1B	CLIP4	MNT			SGCG		RAB6B				PHIP	VWF	RIT2		CDK6			ZNF738					CENPF		DHFR	GMPS
PLP2			SQSTM1	C19orf10	DLGAP4			MMP16	RFX3					RAD23B			PGAM2	FGD1	MGAT1	PRPS1L1	FYCO1	GCA	MOG	CLK4	MORF4L2			SGSM2		RAD1				PHLPP1	WFDC2	RNASE4		CDK7			ZNF749					CENPI		DHODH	GNA12
PLS1			SRI	C19orf12	DLGAP5			MMP20	RG9MTD3					RAD51			PGM3	FGF1	MGAT3	PRPS2	FYN	GCAT	MORC3	CLMN	MORN4			SGSM3		RAD17				PHTF2	WIPF2	RNASEL		CDKN1C			ZNF780A					CENPM		DHPS	GNA15
PML			SRP72	C19orf18	DLK2			MMS19	RGN					RAD51AP1			PGR	FGF18	MGAT4B	PRR11	FZD1	GCNT1	MORF4L2	CLN5	MOSPD2			SH2B2		RAD23B				PI4KB	XK	RND3		CDKN2A			ZNF789					CENPN		DHRS11	GNAI2
PMM1			SRP9	C19orf2	DLL1			MOBKL1B	RGS11					RAD54L			PHF17	FGF6	MGC2752	PRRG4	FZD2	GCNT3	MPG	CLN8	MPHOSPH10			SH2B3		RAD51L3				PIGA	XPC	RNF4		CDKN2B			ZNF792					CENPT		DHRS12	GNAL
PMS2P11			SRPX2	C19orf20	DLL4			MOG	RGS12					RALGAPA1			PHF3	FGFBP1	MGC3771	PRSS53	FZD5	GDF2	MPHOSPH6	CLNS1A	MPP3			SH3BP5		RAD52				PIK3CB	XPO1	RNF5		CDKN2C			ZNF8					CEP110		DHRS2	GNAQ
PMS2P3			SRR	C19orf22	DLX5			MPDU1	RGS19					RANBP1			PHF7	FGFR1	MGLL	PRUNE	G0S2	GDPD2	MPI	CLP1	MPPE1			SH3GL1		RAI1				PIK3R3	YARS	RNPEP		CDKN2D			ZNF805					CEP135		DHRS7	GNAS
PNLIPRP2			SRSF10	C19orf23	DMRT2			MPG	RHBDF2					RAP2A			PHF8	FGFR1OP	MGMT	PSEN1	G6PC2	GDPD3	MPP2	CLPB	MRAS			SH3GL3		RAI14				PIK3R4	YBX1	RNPS1		CDKN3			ZNF821					CEP164		DHRS7B	GNAT1
PNMT			SRSF2	C19orf24	DMTF1			MPHOSPH9	RHCG					RAPGEF5			PHKG2	FGFR2	MICAL1	PSEN2	GAB1	GDPD5	MPST	CLPS	MRC1			SH3GLB1		RALB				PIM1	YES1	ROR1		CDRT15L2			ZNF844					CEP170		DHX15	GNAT2
PNO1			SRSF3	C19orf25	DMWD			MPO	RHD					RASA1			PHOSPHO2	FGFR3	MICALL2	PSIP1	GAB2	GEMIN4	MPZ	CLPTM1L	MRC2			SHC1		RALGAPB				PIN1	YIF1A	RORA		CDRT4			ZNF850					CEP250		DHX29	GNB2L1
PNPLA4			SRSF6	C19orf28	DMXL1			MPP2	RHOBTB3					RASAL1			PHOX2A	FGFR4	MID2	PSMA2	GABBR2	GEMIN6	MR1	CLPX	MRE11A			SHMT1		RALGDS				PIP5K1A	YLPM1	RORB		CDS1			ZSWIM1					CEP350		DHX30	GNB3
PNRC1			SRSF7	C19orf29	DNA2			MPPED1	RLBP1					RBM26			PHTF1	FGGY	MINPP1	PSMA7	GABPB1	GEMIN8	MRPL12	CLSPN	MRI1			SHMT2		RALGPS1				PIP5K1C	YWHAB	RPA3		CDS2			ZXDC					CEP55		DHX34	GNB5
POFUT1			SRSF8	C19orf30	DNAH11			MPV17	RMND5A					RBM3			PI4KB	FH	MIPEP	PSMB4	GABRA4	GFM1	MRPL3	CLTC	MRPL17			SHOC2		RANBP6				PITX2	YWHAQ	RPL11		CDSN			ZZZ3					CEP57		DHX58	GNG11
POLA2			SRY	C19orf34	DNAH5			MPZ	RMST					RBM4			PIBF1	FIGF	MKI67	PSMB9	GABRB2	GFOD1	MRPS12	CMBL	MRPL23			SHOX2		RAPGEF1				PIWIL4	ZBTB16	RPL13		CDX2								CEP63		DHX9	GNG12
POLB			SSPN	C19orf39	DNAH7			MPZL2	RNF141					RBM47			PIGK	FKBP10	MKNK2	PSMC1	GABRE	GFOD2	MS4A1	CMC1	MRPL28			SI		RAPGEF3				PKD2	ZFP36L2	RPL21		CEACAM1								CEP68		DIAPH2	GNG7
POLD1			ST13	C19orf40	DNAI1			MR1	RNF145					RBMS1			PIGN	FKBP11	MKS1	PSMC3IP	GAD1	GFPT1	MSH2	CMIP	MRPL55			SIAH2		RARA				PKDCC	ZFX	RPL23		CEACAM6								CEP70		DICER1	GNGT1
POLG			ST3GAL6	C19orf42	DNAJA1			MRAS	RNF149					RC3H2			PIGV	FKBP1A	MLANA	PSMD1	GADD45B	GFRA2	MSMB	CMKLR1	MRPS26			SIK1		RARB				PKNOX1	ZMYM3	RPL32		CEBPB								CEP72		DIDO1	GNL1
POLR2B			ST6GAL1	C19orf43	DNAJB1			MRE11A	RNF157					RCAN1			PIK3C3	FKBP2	MLEC	PSMD4	GAGE3	GFRA3	MSR1	CMPK2	MRPS30			SIVA1		RASA2				PKP1	ZMYND8	RPL36AL		CEBPG								CER1		DIEXF	GNL2
POLR2C			STAG3L1	C19orf44	DNAJB2			MRPL12	RNF219					RCC1			PIK3CG	FKBP4	MLH3	PSMD5	GAK	GGA2	MST1P9	CMTM3	MRPS35			SKIL		RASGRF1				PLA2G12A	ZNF211	RPL3L		CEBPZ								CERK		DIMT1L	GNPAT
POLR2H			STAM2	C19orf46	DNAJB4			MRPL23	RNF220					RCOR3			PIK3R3	FKBP9	MLLT11	PSMD6	GALC	GGA3	MST1R	CMTM4	MRPS5			SKP1		RASSF7				PLA2G1B	ZNF22	RPL9		CECR1								CETN2		DIO2	GNRH1
POSTN			STAT1	C19orf47	DNAJB6			MRPL28	RNPC3					REEP1			PISD	FKTN	MLPH	PSMD9	GALK1	GGCX	MT1B	CMTM5	MRRF			SKP2		RBBP4				PLA2G6	ZNF239	RPLP0		CECR2								CETN3		DIP2C	GNRHR
POU2F2			STAT5B	C19orf48	DNAJB9			MRPL9	RNPEP					REXO4			PITRM1	FLCN	MLXIP	PSME3	GALNS	GGT1	MT1E	CMYA5	MRVI1			SLC11A2		RBFA				PLCB2	ZNF266	RPN2		CECR5								CFB		DIRAS2	GOLGA3
POU4F2			STAT6	C19orf50	DNAJC1			MRPS12	ROBO4					RFC2			PKD2L1	FLG	MMADHC	PSPC1	GALNT10	GHITM	MT1F	CNDP2	MS4A1			SLC16A1		RBFOX2				PLCH2	ZNF91	RPS11		CECR6								CFD		DIS3	GOLGA4
PPARA			STAU2	C19orf51	DNAJC10			MRPS27	ROD1					RFC4			PKDREJ	FLI1	MMP1	PSPH	GALNT14	GHRH	MT1G	CNIH	MS4A4A			SLC16A6		RBM12B				PLD1	ZNHIT3	RPS2		CECR7								CFDP1		DKFZP434L187	GOLIM4
PPARD			STIP1	C19orf54	DNAJC11			MSH2	RP1-177G6.2					RFC5			PKIB	FLII	MMP15	PSRC1	GALNT6	GINS1	MT1X	CNIH3	MS4A6E			SLC18A3		RBM15				PLD2	ZP2	RPS23		CELF1								CFH		DKFZp686O1327	GORASP1
PPARG			STK11	C19orf56	DNAJC12			MSH3	RPGR					RFK			PKMYT1	FLJ11235	MMP16	PTDSS2	GALR3	GINS2	MT2A	CNIH4	MS4A7			SLC1A4		RBM34				PLEKHA7	ZXDA	RPS28		CELF2								CFHR2		DKK3	GOSR1
PPIA			STK17B	C19orf57	DNAJC13			MSH4	RPH3A					RFWD2			PLA2G16	FLJ11292	MMP19	PTGER3	GAMT	GIPC1	MT3	CNKSR2	MSH5			SLC1A5		RBP1				PLEKHF2		RPS29		CELF3								CFL1		DKK4	GOSR2
PPIC			STK25	C19orf59	DNAJC19			MSR1	RPL23					RFWD3			PLA2G5	FLJ14100	MMP3	PTGS1	GANAB	GIPC2	MT4	CNKSR3	MSL3			SLC20A1		RBP3				PLEKHH2		RPS6KA1		CELF4								CFLAR		DKKL1	GOT2
PPID			STK3	C19orf6	DNAJC27			MSX1	RPL24					RGS13			PLAC1L	FLJ14107	MOBKL2B	PTHLH	GAPDH	GJA1	MTA1	CNN3	MSRB3			SLC22A18		RBP4				PLIN2		RPS7		CELF5								CFP		DLAT	GP1BA
PPIL2			STK38L	C19orf60	DNAJC3			MTA1	RPL27					RGS3			PLAGL2	FLJ38109	MOCS1	PTMA	GAPVD1	GJB1	MTAP	CNNM1	MST4			SLC22A5		RBX1				PLOD2		RPS8		CELF6								CFTR		DLC1	GP5
PPM1A			STMN1	C19orf63	DNAJC4			MTCP1	RPL35A					RGS5			PLCZ1	FLNB	MOSPD1	PTOV1	GARS	GJB5	MTF1	CNNM3	MSTO1			SLC24A5		RCAN1				PLOD3		RPS9		CELSR2								CGGBP1		DLG1	GPAA1
PPM1F			STMN2	C19orf73	DNAJC8			MTG1	RPL37					RHEB			PLD5	FLOT1	MOSPD3	PTP4A2	GAS2L1	GJC2	MTHFD1	CNNM4	MSX2			SLC25A1		RCHY1				PLRG1		RRAD		CELSR3								CGREF1		DLG2	GPC1
PPP1CB			STOM	C19orf75	DNALI1			MTMR1	RPL37A					RHOB			PLEK2	FLRT1	MOXD1	PTPN13	GAS7	GK	MTIF2	CNOT2	MTF1			SLC25A17		RCN2				PLSCR1		RRAGA		CENPA								CGRRF1		DLG3	GPC4
PPP1CC			STS	C19orf76	DNASE1L3			MTMR2	RPN1					RHOBTB1			PLEKHA1	FLRT3	MPI	PTPN21	GATA2	GLA	MTM1	CNOT3	MTF2			SLC25A3		RECQL5				PLXNB1		RRAS		CENPB								CHAD		DLG4	GPC5
PPP1R11			STX6	C19orf77	DNASE2B			MTMR3	RPN2					RHOBTB2			PLEKHB2	FLT1	MPL	PTPN6	GATA4	GLB1	MTMR2	CNOT4	MTIF2			SLC25A36		REG3A				PLXND1		RREB1		CENPBD1								CHAF1A		DLGAP1	GPD1L
PPP1R2			STX7	C1D	DNM1			MTMR7	RPP21					RIMS2			PLEKHJ1	FMO2	MPP1	PTPRN	GATA6	GLB1L	MTR	CNPY1	MTMR14			SLC25A4		RFC4				PM20D2		RRM2		CENPE								CHAT		DLGAP4	GPD2
PPP1R7			SUB1	C1GALT1C1	DNMT3A			MTMR9	RPS11					RIN1			PLEKHO1	FMO5	MPV17	PTPRR	GATAD2A	GLE1	MUC1	CNPY2	MTMR4			SLC25A6		RFPL3				PMAIP1		RSU1		CENPF								CHCHD2		DLK1	GPN1
PPP1R8			SUCLA2	C1orf101	DNTTIP2			MTUS2	RPS21					RIPK2			PLK1S1	FNBP1L	MR1	PTPRZ1	GBE1	GLIPR1	MUC5AC	CNPY3	MTMR9			SLC28A1		RFPL3S				PMEPA1		RTN1		CENPI								CHCHD3		DLST	GPNMB
PPP2CA			SUGP1	C1orf104	DOCK1			MTX1	RPS23					RIT1			PLK4	FNDC3B	MRPL11	PTRH2	GBP1	GLP1R	MUC8	CNRIP1	MTO1			SLC2A3		RFX2				PMS1		RUNX1T1		CENPJ								CHCHD7		DLX6	GPR107
PPP2R1B			SUGP2	C1orf105	DOCK11			MUC1	RPS27					RLIM			PLSCR4	FNDC4	MRPL39	PTTG3P	GC	GLRX	MVD	CNTD1	MTPAP			SLC35A1		RGR				PNLIPRP2		RXRB		CENPL								CHD1		DMBT1	GPR12
PPP2R5A			SULT1E1	C1orf106	DOCK7			MUC2	RPS28					RNASE1			PMFBP1	FNTB	MRPL46	PURA	GCA	GLS	MVK	CNTF	MTX3			SLC35A2		RGS12				PNMA1		RYR2		CENPN								CHD1L		DMXL2	GPR125
PPP2R5B			SULT2A1	C1orf111	DOCK8			MUC3A	RPS29					RNASEH1			PMPCB	FOSL2	MRPS27	PUS3	GCAT	GLS2	MX2	CNTLN	MUM1			SLC35A3		RGS16				PNN		S100A11		CENPO								CHD3		DNAH17	GPR161
PPP2R5C			SUPT7L	C1orf112	DOK1			MUC4	RPSA					RNF138			PMS1	FOXA2	MRPS35	PUS7	GCC2	GLT25D1	MXD1	CNTN1	MX2			SLC35D2		RGS7				PNRC1		S100A12		CENPQ								CHD4		DNAH2	GPR162
PPP2R5E			SYNC	C1orf114	DOK2			MUC5B	RRH					RNGTT			PMS2CL	FOXD2	MSR1	PVR	GCNT1	GLTP	MXI1	CNTN2	MYADM			SLC37A4		RHAG				POC1B		S100A3		CENPW								CHD5		DNAH3	GPR176
PPP3CB			SYNCRIP	C1orf115	DOLPP1			MVD	RSPH3					RPL10A			PNLIPRP3	FOXE1	MSRA	PVRL1	GCNT3	GLTPD1	MYBL1	CNTNAP1	MYBBP1A			SLC39A14		RHOD				PODXL		S100A4		CEP152								CHD7		DNAH6	GPR18
PPP6C			SYNJ1	C1orf118	DOM3Z			MXD4	RTDR1					RPL11			PNMA1	FOXM1	MST1	PXMP4	GDF10	GLUD1	MYBL2	CNTNAP2	MYC			SLC4A2		RHOT1				POLA1		S100A8		CEP170								CHEK1		DNAJA1	GPR31
PRB2			SYNM	C1orf122	DONSON			MXI1	RTN4IP1					RPL12			PNMA3	FOXP3	MST1R	PYCR1	GDF2	GLUD2	MYBPC2	CNTNAP3B	MYCBP2			SLC4A3		RIBC2				POLA2		S100P		CEP250								CHERP		DNAJA2	GPR35
PRCP			SYT11	C1orf123	DOPEY1			MYB	RUNDC1					RPL14			PNPLA2	FPR1	MSX2	PYCRL	GDPD2	GLUL	MYBPH	COASY	MYH11			SLC5A3		RIN3				POLD3		S1PR1		CEP350								CHFR		DNAJB1	GPR50
PRDX1			TAC1	C1orf124	DPAGT1			MYBL2	RUNX3					RPL15			POLE3	FRMD1	MT1X	PYGL	GDPD5	GLYAT	MYC	COBL	MYL9			SLC6A15		RIPK2				POLR1D		SAC3D1		CEP57								CHGA		DNAJB12	GPR6
PRDX2			TACR3	C1orf131	DPEP2			MYBPC1	RWDD3					RPL26			POLG2	FRMD8	MTA1	PYGO1	GEMIN4	GM2A	MYCL1	COBLL1	MYLIP			SLC6A3		RLBP1				POLR2B		SARS		CEP63								CHI3L1		DNAJB14	GPRC5A
PRDX3			TAF15	C1orf133	DPF2			MYBPC2	RXRG					RPL27			POLR2A	FRS2	MTA2	QTRTD1	GEMIN6	GMEB2	MYH10	COCH	MYO15A			SLC6A4		RMI1				POLR2E		SAT1		CEP68								CHI3L2		DNAJB5	GPRC5B
PRDX4			TAF9B	C1orf134	DPH1			MYBPH	S100A12					RPL27A			POLR2D	FRYL	MTCP1NB	R3HCC1	GEMIN8	GMFB	MYH2	COG1	MYO5A			SLC6A8		RMND5A				POLR3D		SATB1		CEP70								CHIC2		DNAJB6	GPSM3
PRDX6			TAGLN3	C1orf144	DPH3			MYC	S100A8					RPL29			POMP	FSTL1	MTERFD2	R3HDM1	GFOD1	GMFG	MYH8	COG3	MYO9A			SLC9A3R1		RNASEH2B				POLR3G		SC4MOL		CEP76								CHIT1		DNAJB9	GPX1
PRG4			TAX1BP1	C1orf145	DPH5			MYCBP	S100A9					RPL32			POMT1	FTL	MTHFD2	RAB11A	GFOD2	GMNN	MYL1	COG5	MYO9B			SLITRK5		RNF123				POLR3GL		SCARF1		CEP78								CHKA		DNAJC10	GPX4
PRIM2			TBC1D12	C1orf151	DPM2			MYCL1	S1PR2					RPL39L			PON3	FTSJ2	MTHFD2L	RAB11FIP2	GFPT1	GMPPA	MYL3	COG7	MYOF			SLURP1		RNF138				POMGNT1		SCG5		CEP97								CHKB		DNAJC13	GPX7
PRKAA1			TBC1D19	C1orf158	DPP3			MYF6	SASH3					RPL6			POP4	FUBP1	MTMR1	RAB14	GFRA3	GMPS	MYL4	COG8	MYOT			SMAD2		RNF141				POP7		SCGB1A1		CEPT1								CHL1		DNAJC16	GRAP2
PRKAB1			TBC1D30	C1orf159	DPP4			MYH15	SBSN					RPLP1			POR	FUCA1	MTMR11	RAB20	GGA2	GNA11	MYL5	COIL	MYRIP			SMAGP		RNF216				POSTN		SCN2A		CERCAM								CHM		DNAJC22	GRB10
PRKACA			TBCE	C1orf162	DPP7			MYH2	SCAF1					RPP14			POU3F4	FURIN	MTMR7	RAB22A	GGA3	GNA15	MYL7	COL13A1	MYST3			SMARCA2		RNGTT				POU2F1		SCN5A		CERK								CHMP1A		DNAJC4	GRB14
PRKACB			TBX6	C1orf167	DPP9			MYH6	SCAND1					RPP30			PPA1	FUS	MTMR8	RAB25	GGCX	GNAI3	MYLPF	COL16A1	N4BP1			SMARCA4		RNMT				POU2F2		SCN7A		CES1								CHMP2A		DNAJC6	GRB2
PRKACG			TCF12	C1orf173	DPPA4			MYL1	SCGB2A1					RPRD1A			PPAPDC3	FUT4	MTSS1L	RAB27A	GGT1	GNAL	MYO1F	COL17A1	N4BP2L1			SMARCD3		ROBO1				POU6F1		SCNN1G		CES2								CHMP2B		DNAJC8	GRB7
PRKAR1A			TEK	C1orf180	DPT			MYL2	SCML1					RPRM			PPEF1	FUT8	MUC13	RAB35	GHITM	GNAO1	MYO5A	COL18A1	NAA25			SMC2		ROBO3				PP14571		SCRIB		CES4A								CHMP4A		DNAJC9	GREB1
PRKAR2B			TELO2	C1orf183	DPY19L1			MYL3	SCML2					RPS11			PPFIBP2	FUT9	MUC2	RAB36	GHRH	GNAS	MYO7A	COL1A1	NAA30			SMG5		ROBO4				PPAPDC1B		SDC1		CETN1								CHMP5		DNASE1	GREM1
PRKCG			TFDP1	C1orf187	DPY19L2			MYL4	SCN2B					RPS14			PPIE	FUZ	MUC3A	RAB38	GINS1	GNAT3	MYOC	COL1A2	NAAA			SMOX		RPF1				PPIG		SDC2		CETN3								CHMP6		DNASE1L1	GRHPR
PRKCI			TGFB2	C1orf190	DPY19L2P2			MYL5	SCN5A					RPS15			PPIL6	FXC1	MUC3B	RAB40B	GIPC1	GNB1	MYOM1	COL23A1	NAB1			SMPD2		RPH3AL				PPIP5K2		SDC4		CFC1B								CHMP7		DNASE1L3	GRIA3
PRKDC			TGFBR3	C1orf192	DPY30			MYL6	SCN7A					RPS23			PPM1E	FYB	MUC5AC	RAB5A	GIPC2	GNB5	MYOM2	COL2A1	NAIF1			SMPDL3A		RPL35A				PPM1D		SDCBP		CFD								CHN1		DNASE2B	GRIK1
PRL			THAP10	C1orf200	DPYD			MYLK	SCNN1G					RPS27L			PPM1G	FYN	MUC5B	RAB5C	GJB1	GNG10	MYST3	COL3A1	NAIP			SMS		RPL37A				PPM1G		SDHA		CFH								CHN2		DNM1L	GRIK2
PRNP			THSD7A	C1orf201	DPYSL2			MYO1A	SCUBE2					RPS4X			PPM1J	FZD1	MUC6	RAB6A	GJB5	GNG4	MYT1	COL4A1	NANS			SMTN		RPS14				PPP1R12B		SDHC		CFHR1								CHP		DNMT1	GRIK5
PROC			THTPA	C1orf204	DPYSL3			MYO1E	SCYL1					RPS9			PPM1L	FZD10	MVP	RABEP2	GJC2	GNL3L	NAA10	COL4A3	NAP1L1			SNAPC1		RPS17				PPP1R2		SDS		CFL2								CHP2		DNTTIP2	GRIN1
PRPF4B			THY1	C1orf21	DR1			MYO7A	SEC22C					RQCD1			PPP1R13B	FZD2	MXI1	RABEPK	GJD2	GNPDA1	NAAA	COL4A4	NAP1L4			SNCB		RPS6KA6				PPP2R5B		SEC13		CFLAR								CHPF		DOCK5	GRIN2B
PRPS2			TIAL1	C1orf212	DRAM1			MYOC	SEC24D					RRM1			PPP1R16A	FZD5	MYBPC3	RABGGTA	GK	GNS	NAB1	COL4A5	NAPSA			SNED1		RPS9				PPP3R1		SEC14L1		CGGBP1								CHPF2		DOCK6	GRIN2C
PRR15L			TIAM1	C1orf216	DRAM2			MYOD1	SEC31B					RRM2			PPP1R2	G0S2	MYF6	RAD21	GLA	GOLGA4	NAB2	COL4A6	NAV2			SNRPC		RRBP1				PPP4C		SECISBP2L		CGNL1								CHPT1		DOHH	GRINA
PSAP			TIMM44	C1orf226	DRD2			MYOZ3	SEC61G					RRN3			PPP1R9A	GAA	MYH9	RAD23A	GLB1	GOLGA6A	NACA	COL5A2	NBN			SNX2		RREB1				PPP6C		SECTM1		CGRRF1								CHRD		DOK1	GRIP1
PSEN1			TIMM8B	C1orf228	DRG2			MYST1	SEMA4B					RRP1			PPP2CB	GAB1	MYL10	RAD23B	GLB1L	GOLGB1	NAE1	COL5A3	NCALD			SNX3		RRM1				PPRC1		SELE		CH25H								CHRDL1		DOK2	GRK1
PSG1			TIMP4	C1orf27	DROSHA			N4BP2L2	SEMA6A					RRP15			PPP2R3A	GAB2	MYL6B	RAD51	GLG1	GOLIM4	NAGLU	COL6A1	NCAPD3			SNX4		RRM2				PPT2		SELP		CHAC2								CHRNA10		DOK4	GRK5
PSG11			TIPRL	C1orf31	DSCR3			NAAA	SEPHS1					RRP1B			PPP2R3C	GABBR2	MYO10	RAD51L1	GLIPR1	GOLM1	NAIP	COL7A1	NCF1C			SOCS1		RRN3P1				PPWD1		SELPLG		CHAD								CHRNA4		DOK5	GRK6
PSG7			TKTL1	C1orf35	DSCR4			NADK	SEPSECS					RSL1D1			PPP2R5C	GABPB1	MYO15A	RAD51L3	GLRX	GORASP2	NAP1L1	COL8A1	NCF2			SOD3		RRP1				PQLC3		SEMA5A		CHAF1A								CHRNA9		DOLPP1	GRM1
PSMA1			TLR3	C1orf43	DSEL			NAGLU	SEPT7P2					RSU1			PPP3CC	GABRA4	MYO15B	RAD54B	GLS	GOSR1	NAP1L3	COL9A2	NCKAP1L			SON		RRP1B				PRB2		SEPHS2		CHAF1B								CHRNB2		DONSON	GRM5
PSMA3			TLR7	C1orf50	DSG2			NAP1L1	SERPINA10					RTN3			PPP3R2	GABRB2	MYO1B	RAD54L	GLS2	GOSR2	NAPG	COL9A3	NCL			SORBS2		RSL1D1				PRCC		SEPP1		CHCHD1								CHRNB4		DOPEY2	GRP
PSMA5			TM4SF20	C1orf51	DSG3			NAP1L4	SERPINB10					RYR1			PPP4R4	GABRE	MYO1C	RALB	GLT25D1	GOT1	NASP	COLEC10	NCOA2			SOX4		RTCD1				PRCP		SERINC3		CHCHD2								CHRNE		DPEP1	GRPR
PSMB5			TM6SF1	C1orf52	DSTN			NAPA	SERPING1					S100A8			PPPDE1	GAD1	MYO7A	RALGDS	GLTP	GOT2	NAT1	COLEC12	NCOA5			SPARC		RTEL1				PREB		SERPINA2		CHCHD3								CHST10		DPEP2	GSK3A
PSMB6			TM9SF2	C1orf53	DTWD1			NAPG	SERPINH1					S100A9			PPWD1	GAGE3	MYO7B	RALY	GLTPD1	GP2	NCAM1	COMMD1	NCOR2			SPARCL1		RTF1				PRELP		SERPINB6		CHCHD5								CHST11		DPF1	GSK3B
PSMB8			TMED5	C1orf54	DTX3L			NASP	SESTD1					S1PR2			PQLC1	GAK	MYO9B	RAMP1	GLUD1	GPA33	NCAPD2	COMMD3	NCRNA00204			SPG11		RUNX1				PRIM1		SERPINB9		CHCHD6								CHST15		DPP4	GSPT1
PSMB9			TMEM104	C1orf55	DTX4			NBEAL2	SF3B5					SACS			PRDM5	GAL3ST1	MYOZ1	RANBP2	GLUD2	GPATCH1	NCBP2	COMMD5	NCRNA00219			SPG20		RUNX2				PRKACA		SERPING1		CHCHD8								CHST3		DPP8	GSS
PSMC3			TMEM106B	C1orf56	DUS1L			NBR2	SFT2D1					SALL2			PRDX1	GALC	MYST1	RANBP9	GLUL	GPATCH2	NCF4	COMMD6	NCRNA00265			SPINK5		RWDD1				PRKCA		SERPINH1		CHD1L								CHST5		DPT	GSTA4
PSMD12			TMEM121	C1orf61	DUS4L			NCAM1	SFTPA1					SAP30BP			PRKAA1	GALK1	MYST2	RAP2B	GLYAT	GPATCH3	NCKAP1L	COMMD7	NDNL2			SPINT1		RXRG				PRKCD		SFN		CHD4								CHSY1		DPYD	GSTM5
PSMD2			TMEM147	C1orf65	DUSP10			NCAPD2	SGCA					SCAMP3			PRKACG	GALK2	MYST4	RAPGEFL1	GM2A	GPATCH4	NCL	COMMD8	NDST2			SPOCK1		RYBP				PRKCE		SFTPA1		CHD5								CHTOP		DPYS	GSTT1
PSMD5			TMEM165	C1orf84	DUSP12			NCKIPSD	SGK2					SCD			PRKAR1A	GALNS	MZT2A	RARB	GMDS	GPC1	NCOA2	COMP	NDUFAB1			SPP1		RYR3				PRKCH		SFTPA2		CHD6								CHUK		DPYSL3	GSTZ1
PSMD6			TMEM2	C1orf85	DUSP14			NCLN	SGPP2					SCGB1D2			PRKAR2A	GALNT10	MZT2B	RARG	GMFB	GPD1L	NCOA6	COMT	NDUFB2			SPRY1		S1PR2				PRKCQ		SFTPC		CHD7								CIAO1		DPYSL4	GTF2A2
PSMD7			TMEM204	C1orf86	DUSP16			NCOA2	SGTA					SCGB2A2			PRKAR2B	GALNT14	N4BP3	RASAL1	GMFG	GPD2	NCOR2	COPA	NDUFC1			SPTB		S1PR5				PRKCSH		SFXN3		CHD9								CIAPIN1		DR1	GTF2B
PSMD9			TMEM214	C1orf88	DUSP22			NCOA3	SH2B2					SCHIP1			PRKCB	GALNT6	NAAA	RASAL2	GMIP	GPI	NCSTN	COPB2	NDUFS2			SREBF2		SAP30				PRKCZ		SGCB		CHDH								CIB1		DRAP1	GTF2E1
PSME1			TMEM231	C1orf9	DUSP28			NCR1	SH3BGRL					SCML1			PRKCDBP	GALNT8	NAB2	RASGRP2	GMPPA	GPLD1	NDP	COPE	NDUFV1			SRP19		SAR1B				PRKD3		SGCD		CHEK1								CIB2		DRD2	GTF2F2
PSME3			TMEM33	C1orf93	DUSP3			NDEL1	SH3RF1					SCN7A			PRKCZ	GALR3	NACA	RASSF7	GNA11	GPM6B	NDUFS8	COPG	NEAT1			SRP9		SBNO2				PRKDC		SGCG		CHEK2								CIC		DROSHA	GTF3A
PSMF1			TMEM45A	C1orf94	DUSP4			NDST2	SHANK2					SCUBE2			PRKD3	GAMT	NACAP1	RBBP4	GNA15	GPR109B	NDUFV2	COPS2	NEDD4L			SRPK2		SCAMP1				PRMT2		SHC3		CHFR								CIDEA		DSCC1	GTF3C2
PTCH1			TMEM47	C1orf95	DUSP6			NDUFA6	SHBG					SDHA			PRKG1	GANAB	NADK	RBBP9	GNAI3	GPR110	NDUFV3	COPS4	NEK1			SRPX		SCAMP4				PRMT3		SHMT1		CHGA								CIDEB		DSCR3	GTPBP1
PTCRA			TMEM53	C1orf96	DUT			NDUFA7	SHKBP1					SEC14L2			PRKG2	GAPDH	NAGK	RBCK1	GNAL	GPR137	NEB	COPS7A	NELL2			SRSF5		SCAND2				PRPF3		SHMT2		CHGB								CIDEC		DSCR4	GTPBP6
PTDSS1			TMEM59	C1orf97	DVL3			NDUFAF1	SHMT1					SEC61G			PRKRA	GAPVD1	NAIP	RBFOX2	GNAO1	GPR137B	NEFL	COQ4	NEURL1B			SRSF6		SCAPER				PRPF38B		SIM2		CHI3L2								CIITA		DSE	GTSE1
PTEN			TMEM59L	C1QA	DYNC1I1			NDUFAF3	SHMT2					SELT			PRL	GARS	NANS	RBL1	GNAS	GPR143	NEFM	COQ7	NEUROD4			SSBP1		SCARB2				PRPF4B		SIRPA		CHIC1								CILP		DSG2	GUCA1A
PTGER3			TMEM63A	C1QB	DYNC1I2			NDUFB7	SHOX					SEMA4C			PRM1	GART	NAP1L2	RBM12	GNAT1	GPR144	NEK2	CORIN	NFASC			SSBP2		SCG5				PRPF8		SIX1		CHIC2								CINP		DSG3	GUCY1A2
PTGES3			TMX1	C1QBP	DYNC1LI2			NDUFB8	SIGLEC1					SEMG1			PRM2	GAS1	NAPA	RBM22	GNAT2	GPR153	NEK3	CORO1C	NFATC1			SSRP1		SCP2				PRR3		SKI		CHID1								CIRBP		DSP	GULP1
PTGFR			TNFAIP3	C1QC	DYNLL1			NDUFS2	SIGLEC10					SENP1			PRNP	GAS2L1	NARS	RBM25	GNB1	GPR161	NELL2	CORO2A	NFATC2			SSSCA1		SDC2				PRR4		SKP2		CHKA								CISD1		DST	GYG1
PTGIS			TNFRSF21	C1QL1	DYRK1A			NDUFS6	SIGLEC12					SENP3			PROX1	GAS7	NAT1	RBM26	GNB2L1	GPR172A	NF1	CORO7	NFATC2IP			ST3GAL1		SDS				PRR5		SLA		CHML								CISH		DSTNP2	GYG2
PTGR1			TNFRSF9	C1QTNF1	DYRK2			NDUFS7	SIGLEC7					SEPN1			PRPF18	GATA2	NAT2	RBM39	GNG10	GPR35	NF2	CORT	NFATC3			ST3GAL4		SEC31B				PRUNE		SLC11A1		CHMP2B								CIT		DSTYK	GYPB
PTHLH			TNFSF13	C1QTNF4	DYRK3			NDUFV1	SIM2					SEPX1			PRPH	GATA4	NCBP2	RBM4	GNG11	GPR45	NFATC1	COX11	NFIB			STARD5		SEC61A2				PS1TP4		SLC11A2		CHMP4A								CITED1		DTWD1	GZMB
PTK6			TNIP1	C1QTNF6	DYRK4			NDUFV2	SIRPB1					SERBP1			PRPH2	GATA6	NCKAP1	RBM42	GNG4	GPR63	NFATC4	COX15	NFIX			STAT1		SEMA3A				PSAT1		SLC12A1		CHMP6								CITED2		DUOX1	GZMK
PTMA			TNNT2	C1R	E2F2			NECAB3	SIRPG					SERF1A			PRSS12	GATAD1	NCKIPSD	RBMX2	GNL3L	GPR65	NFE2L1	COX17	NFKB2			STAT4		SEMA3C				PSG1		SLC12A4		CHODL								CIZ1		DUS1L	GZMM
PTP4A1			TNS1	C1RL	E2F4			NECAP1	SIRT2					SERGEF			PRSS37	GATAD2A	NCLN	RBP1	GNPDA1	GPR85	NFE2L2	COX19	NFKBID			STAU2		SEMA4G				PSMA1		SLC12A5		CHORDC1								CKAP2		DUSP10	H1FX
PTPN1			TOB1	C1S	E2F5			NEDD4	SIT1					SERPINA3			PRSS38	GBE1	NCOR2	RBPJ	GNS	GPR87	NFIC	COX5B	NFRKB			STC1		SEMA5A				PSMB2		SLC16A2		CHPT1								CKAP4		DUSP13	H2AFX
PTPN11			TOM1	C2	E2F8			NEDD8	SIX6					SERPINB1			PRSS54	GBP1	NCR2	RCBTB1	GOLGA4	GPRC5A	NFIL3	COX6C	NFYB			STIM1		SEPHS1				PSMB7		SLC18A2		CHRDL1								CKAP5		DUSP14	H2AFY
PTPN12			TOP2A	C20orf103	EAPP			NEFL	SKP2					SERPINB10			PRSS55	GC	NCRNA00094	RCN1	GOLGA6A	GPRC5B	NFIX	COX7A2	NGFR			STIP1		SEPHS2				PSMC3		SLC1A5		CHRDL2								CKB		DUSP21	H2AFZ
PTPN4			TOX	C20orf108	EBP			NEFM	SLA					SERTAD1			PSD3	GCA	NCRNA00216	RCOR1	GOLGB1	GPRC5C	NFKB2	COX7C	NHLH1			STK17A		SERBP1				PSMC5		SLC1A6		CHRM5								CKLF		DUSP5	H3F3B
PTPN5			TOX4	C20orf11	EBPL			NEMF	SLA2					SERTAD3			PSEN2	GCAT	NCRNA00287	RECK	GOLIM4	GPRC5D	NFKBIB	COX8A	NHLRC2			STK24		SERINC3				PSMD11		SLC25A1		CHRNA10								CKMT2		DUT	HABP2
PTPN9			TP53I3	C20orf111	ECE1			NEU1	SLAMF7					SEZ6L			PSKH2	GCC2	NCS1	RELA	GOLM1	GPX2	NFKBIE	CP	NHP2L1			STK39		SERPINB1				PSMD3		SLC26A2		CHRNA2								CKS2		DUX1	HADH
PTPRA			TP53TG1	C20orf112	ECEL1			NEU3	SLAMF8					SF3B4			PSMA6	GCNT1	NDRG2	RENBP	GORASP2	GPX3	NFRKB	CP110	NIN			STMN1		SERPINE1				PSMD4		SLC29A2		CHRNA3								CLASP1		DVL3	HAGH
PTPRF			TPD52	C20orf12	ECH1			NEUROG3	SLC15A3					SFRP4			PSMA8	GCNT3	NDST2	REPIN1	GOSR1	GPX5	NFYC	CPA1	NIT1			STMN2		SERPINF2				PSMD6		SLC2A1		CHRNB2								CLASP2		DYNC1H1	HAS2
PTPRJ			TPM1	C20orf132	ECHDC1			NF1	SLC17A4					SFRS15			PSMB7	GDF2	NDUFA2	RER1	GOT1	GRAMD4	NGFR	CPA2	NKTR			STX2		SERPINI2				PSME4		SLC2A3		CHST10								CLASRP		DYNC1I2	HAUS7
PTPRK			TPX2	C20orf152	ECHDC2			NF2	SLC18A3					SFT2D2			PSMC1	GDPD3	NDUFA4L2	RFC3	GOT2	GRB10	NID1	CPA5	NLE1			STX7		SETBP1				PSMF1		SLC2A5		CHST11								CLCA1		DYNC1LI2	HBBP1
PTPRM			TRA2B	C20orf160	ECHDC3			NFASC	SLC1A1					SGCB			PSMC3IP	GDPD5	NDUFA8	RFC4	GP2	GRHPR	NID2	CPD	NLGN3			SV2C		SETDB1				PTAFR		SLC31A2		CHST13								CLCA2		DYNLL1	HBE1
PTPRN			TRADD	C20orf166	ECM2			NFAT5	SLC1A4					SGSM2			PSMC5	GEMIN4	NDUFAF4	RFX2	GPA33	GRIK1	NINJ1	CPEB4	NLRP1			SYNGR1		SEZ6L				PTEN		SLC35A1		CHSY1								CLCA3P		DYRK3	HBEGF
PTPRR			TRAF3IP3	C20orf173	ECSCR			NFATC1	SLC1A6					SH2B2			PSMF1	GEMIN6	NDUFB11	RFX5	GPATCH1	GRIN2A	NIPAL3	CPLX3	NME6			SYNGR3		SF1				PTGFR		SLC35A2		CIAO1								CLCA4		DYRK4	HCFC1
PTPRS			TRAK1	C20orf177	ECSIT			NFATC3	SLC22A16					SH2D1A			PSMG1	GEMIN8	NDUFB3	RFX7	GPATCH2	GRK5	NKRF	CPM	NNT			SYNPO		SF3B1				PTK2		SLC35B1		CIAPIN1								CLCC1		DZIP1	HCG26
PTPRU			TREM1	C20orf181	EDC3			NFATC4	SLC22A2					SH2D2A			PSORS1C1	GFI1B	NDUFB4	RGS16	GPATCH3	GRK6	NKX2-1	CPNE1	NOP16			SYT2		SF3B5				PTPN1		SLC38A3		CIB2								CLCN3		DZIP3	HCG9
PUF60			TRIB1	C20orf194	EDDM3A			NFE2L1	SLC22A8					SH2D3C			PSTK	GFM1	NDUFC1	RGS20	GPATCH4	GRM6	NKX2-5	CPNE3	NOS1			TACSTD2		SFI1				PTPN11		SLC5A2		CIITA								CLCN4		E2F1	HCN4
PUM1			TRIB3	C20orf196	EDDM3B			NFE2L2	SLC25A21					SH3BGRL			PTBP2	GFOD1	NDUFS7	RGS3	GPC1	GRN	NME1	CPNE6	NOSIP			TAF6		SFTPC				PTPN18		SLC5A3		CILP2								CLCN6		E2F3	HDAC1
PURA			TRIL	C20orf20	EDEM1			NFIC	SLC25A22					SH3BGRL2			PTCD3	GFOD2	NDUFS8	RHAG	GPC5	GSDMB	NME3	CPNE8	NPC1			TAGLN2		SGK2				PTPN6		SLC6A3		CIR1								CLCN7		E2F6	HDAC2
PWP2			TRIM14	C20orf202	EDIL3			NFKB1	SLC25A36					SH3BP2			PTGDS	GFPT1	NEDD9	RHBDF1	GPD1L	GSDMD	NMI	CPOX	NPIP			TALDO1		SGPP1				PTPRA		SLC6A4		CIRBP								CLCNKB		E2F8	HDAC3
PXDN			TRIM22	C20orf24	EDN1			NFKB2	SLC25A40					SH3BP4			PTH	GFRA3	NEFL	RHBDL1	GPD2	GSK3A	NNAT	CPS1-IT	NPIPL2			TAP1		SGSM2				PTPRB		SLC6A8		CIRH1A								CLDN1		EBAG9	HDAC5
PXN			TRIM29	C20orf26	EDN3			NFRKB	SLC27A1					SH3GLB2			PTH2R	GGA2	NEK3	RHCG	GPI	GSN	NOLC1	CPSF2	NPIPL3			TAPBP		SH2B1				PTPRG		SLC7A5		CISD1								CLDN10		EBF2	HDAC9
PYCR1			TRIM33	C20orf27	EDNRA			NHLH2	SLC27A6					SH3RF1			PTN	GGA3	NELF	RHOA	GPM6B	GSPT1	NONO	CPSF6	NPL			TARBP2		SH2B3				PTTG1		SLC8A1		CISD2								CLDN15		EBLN2	HDDC2
PYY			TRIM36	C20orf29	EDNRB			NHP2	SLC29A2					SH3RF3			PTPDC1	GGCX	NEU2	RHOBTB1	GPNMB	GSTA1	NOS1	CPT1A	NR1H3			TARS		SH2D3C				PUF60		SLCO2A1		CIT								CLDN16		ECE1	HDGF
QARS			TRIM37	C20orf4	EED			NHP2L1	SLC2A2					SHC2			PTPMT1	GGT1	NF1	RHOBTB2	GPR110	GSTA4	NOS2	CPT1B	NR1I3			TAX1BP1		SH3D21				PUM1		SLPI		CITED1								CLDN18		ECEL1	HDGFRP3
QDPR			TRIO	C20orf43	EEF1B2			NIPAL3	SLC2A4					SHFM1			PTPN11	GHITM	NF2	RHOD	GPR116	GSTM4	NOTCH3	CPVL	NR2C1			TBC1D5		SH3GL3				PUS10		SMAD6		CITED4								CLDN3		ECHDC3	HDHD1
RAB11A			TRNAU1AP	C20orf46	EEF1D			NISCH	SLC2A5					SHISA5			PTPN20B	GHRH	NFAT5	RIBC2	GPR137	GSTO1	NOVA1	CPXM1	NR2C2			TBC1D8		SH3PXD2A				PYCR1		SMAD7		CIZ1								CLDN4		ECI1	HEG1
RAB1A			TSHR	C20orf57	EEF1G			NIT1	SLC30A7					SIAE			PTPN21	GINS1	NFATC1	RIC3	GPR137B	GTF2A1	NPAS1	CPXM2	NR3C1			TBCA		SH3TC1				QPCT		SMARCA2		CKAP2								CLDN5		ECT2	HELZ
RAB21			TSHZ2	C20orf62	EEFSEC			NKTR	SLC31A1					SIGLECP3			PTPN4	GINS2	NFATC2IP	RIOK3	GPR143	GTF2E2	NPPA	CPZ	NRD1			TBCB		SHANK2				QRICH2		SMARCA4		CKAP2L								CLDN6		EDAR	HERPUD1
RAB27B			TSN	C20orf7	EFCAB1			NKX2-2	SLC34A1					SIN3A			PTPRN2	GIPC1	NFIB	RNASEH2A	GPR15	GTF2H3	NPPC	CR1L	NRG2			TBX1		SHB				QSOX2		SMARCC1		CKAP4								CLDN7		EDC3	HEXB
RAB28			TSPAN3	C20orf70	EFEMP1			NLGN4Y	SLC35C1					SIX2			PTTG1	GIPC2	NFIC	RNF11	GPR153	GTF2H5	NPRL3	CR2	NRSN2			TCF3		SHFM1				RAB22A		SMARCD3		CKAP5								CLDN8		EDDM3A	HEXIM1
RAB2A			TSPAN5	C20orf72	EFHB			NME1	SLC36A1					SKP2			PVRL3	GJA1	NFKB2	RNF141	GPR161	GTF2IRD1	NPTX1	CRABP1	NRXN1			TCOF1		SIAH1				RAB27A		SMC1A		CKB								CLDN9		EDEM2	HFE
RAB31			TSPAN6	C20orf94	EFHC1			NME3	SLC38A1					SLC15A2			PWP1	GJB1	NFKBIL1	RNF219	GPR162	GTF3A	NPY5R	CRABP2	NSFL1C			TDO2		SIGLEC5				RAB28		SMPDL3B		CKMT1B								CLEC10A		EDEM3	HGD
RAB3GAP1			TSR1	C20orf96	EFNA1			NME4	SLC38A3					SLC16A3			PXDNL	GJB5	NFRKB	RNF220	GPR172A	GTF3C1	NQO1	CRAMP1L	NSMAF			TEAD4		SIGLEC6				RAB3A		SMR3B		CKMT2								CLEC11A		EDN1	HIP1
RAB40B			TTC9	C21orf104	EFNB1			NMT1	SLC41A2					SLC16A5			PYROXD1	GJC2	NFX1	RNF6	GPR35	GTPBP4	NR0B1	CRB3	NSUN2			TECR		SIGMAR1				RAB3GAP1		SNCA		CKS1B								CLEC16A		EDNRA	HIPK1
RAB4A			TTR	C21orf116	EFNB2			NOL4	SLC44A1					SLC17A2			QSOX1	GK	NFYA	RNMTL1	GPR39	GTPBP8	NR0B2	CREB1	NSUN3			TESK2		SIK3				RAB3IL1		SND1		CKS2								CLEC1A		EDNRB	HIPK3
RAB5A			TUBA1B	C21orf119	EFNB3			NOL7	SLC45A4					SLC17A7			RAB3IP	GK2	NFYC	ROCK1	GPR4	GTSE1	NR1H2	CREB3L1	NSUN7			TF		SIKE1				RAB3IP		SNRK		CLASP1								CLEC2B		EED	HIST1H1D
RAB6A			TUBA1C	C21orf129	EFR3A			NOP2	SLC47A1					SLC22A6			RAB40A	GLA	NGLY1	RPA3	GPR45	GUCA1B	NR1I3	CREB5	NT5C2			TFF3		SIN3B				RAB5A		SNRNP70		CLASP2								CLEC3B		EEF1A1	HIST1H1E
RAB7A			TUBB2C	C21orf131	EGFLAM			NOS2	SLC47A2					SLC24A1			RAB4B	GLB1	NHP2	RPGRIP1L	GPR63	GUCY2C	NR2C1	CREBBP	NTRK2			TFPI		SIRPA				RAB5C		SNRPB		CLASRP								CLEC4A		EEF1A2	HIST1H2AE
RAB9A			TUBB3	C21orf33	EGFR			NOS3	SLC6A10P					SLC25A13			RAB8B	GLB1L	NIPA2	RPIA	GPR87	GUSB	NR2F6	CREBZF	NUB1			TFR2		SIRT3				RAB6A		SNRPC		CLCC1								CLEC7A		EEF1E1	HIST1H2AI
RAB9BP1			TULP3	C21orf34	EGLN1			NOTCH2	SLC6A11					SLC2A2			RABAC1	GLE1	NISCH	RPL10	GPR97	GYG2	NR3C1	CREG1	NUBP1			TFRC		SIX3				RAB8A		SNRPD2		CLCN2								CLIC1		EEF1G	HIST1H2AL
RABEP1			TWF1	C21orf49	EGR1			NOX1	SLC6A15					SLC2A3			RABEP1	GLG1	NIT2	RPL23AP32	GPRC5A	GYS2	NR3C2	CREM	NUCB1			TGFB1		SKIV2L				RAB9A		SNRPE		CLCN3								CLIC2		EEF2	HIST1H2BN
RABGGTA			TXNDC9	C21orf58	EGR2			NPHP4	SLC6A16					SLC2A5			RABGAP1L	GLI1	NKIRAS2	RPN1	GPRC5B	GZMA	NR4A1	CRHR1	NUDT16P1			TGFB1I1		SLBP				RAB9B		SNTB2		CLCN4								CLIC3		EFCAB11	HIST1H4I
RAC2			TXNL4A	C21orf59	EGR3			NPIPL2	SLC6A7					SLC31A1			RABGEF1	GLIPR1	NKTR	RPN2	GPRC5C	GZMB	NR4A3	CRIP2	NUDT21			TGFBI		SLC10A2				RABGAP1L		SOD3		CLCN5								CLIC5		EFHA1	HIVEP2
RAD23A			TXNRD2	C21orf62	EGR4			NPR3	SLC6A8					SLC33A1			RABL5	GLO1	NKX2-1	RPP25	GPSM2	H2AFV	NR5A1	CRIP3	NUDT3			TGFBR2		SLC11A1				RAD23B		SORD		CLCN7								CLINT1		EFHC1	HK2
RAD23B			UBE2E3	C21orf67	EHBP1			NPRL2	SLC7A14					SLC35E2B			RACGAP1	GLP1R	NKX3-1	RPRD2	GPX2	H2AFY	NR5A2	CRISP2	NUF2			TGIF1		SLC12A3				RAD54L		SOX11		CLDN1								CLIP2		EFHC2	HLA-DMB
RAD51			UBE2G1	C21orf7	EHD4			NPY2R	SLC7A5					SLC37A1			RAD17	GLRX	NKX3-2	RRAD	GPX3	H2BFS	NR6A1	CRISPLD1	NUFIP2			TGIF2		SLC12A9				RAGE		SOX3		CLDN10								CLIP4		EFNA2	HLA-DOA
RAGE			UBL3	C21orf71	EID1			NPY6R	SLC7A6					SLC43A3			RAD50	GLS	NLRX1	RREB1	GPX5	H3F3B	NRAS	CRISPLD2	NUP214			TGM1		SLC16A2				RALGAPA2		SOX4		CLDN18								CLK1		EFNA3	HLA-DPB1
RALB			UBQLN3	C21orf81	EIF1AY			NQO2	SLC7A7					SLC6A12			RAD52	GLT25D1	NNMT	RRM2	GRAMD1B	HABP2	NRG1	CRLF3	NUP43			TGM2		SLC16A3				RAMP1		SP3		CLDN2								CLK2		EFNA5	HLA-DQB1
RALBP1			UCP2	C21orf88	EIF2AK2			NR1H3	SLC9A3R2					SLC7A1			RADIL	GLTP	NOD1	RRP12	GRB10	HADHB	NRIP1	CRLS1	NUP62			TGM3		SLC16A5				RANBP6		SPAG1		CLDN3								CLK3		EFR3A	HLA-DRB4
RANBP2			UFD1L	C21orf91	EIF2B2			NR2E1	SLCO4A1					SLC7A5			RAET1E	GLTPD1	NOL3	RSAD1	GRHPR	HAL	NRL	CROCCP2	NUP98			THBS2		SLC17A9				RANBP9		SPARCL1		CLDN4								CLK4		EFS	HLA-G
RAP1A			UGCG	C22orf13	EIF2B3			NR2F1	SLCO4C1					SLC7A6			RAGE	GLUD1	NOP56	RUNX1	GRIA2	HAND1	NTF4	CROCCP3	NUPL2			THOC1		SLC1A7				RAP2A		SPI1		CLDN5								CLMN		EGFL7	HLCS
RAPGEF3			UNC13A	C22orf15	EIF2B4			NR2F6	SLIT1					SLC7A8			RANBP17	GLUD2	NOTCH2	RUNX2	GRIK1	HAUS4	NTHL1	CROT	NUS1			THY1		SLC22A2				RAPGEF1		SPINK1		CLDN9								CLN3		EGFR	HLTF
RARA			UPB1	C22orf23	EIF2C1			NR4A1	SLMAP					SLCO3A1			RANBP2	GLUL	NOTCH3	RUVBL1	GRIN1	HAUS5	NTN3	CRTAC1	NUS1P3			TIMM17A		SLC23A2				RAPGEF2		SPINT2		CLDND2								CLN5		EGLN1	HMBS
RARS			UPP1	C22orf28	EIF2C2			NR4A3	SMA5					SLIT1			RANBP9	GLYAT	NOVA1	S100A12	GRIN2A	HAUS7	NTRK3	CRTAP	OAS2			TIMP2		SLC24A1				RARG		SPN		CLEC10A								CLN6		EGR1	HMG20B
RASA1			UQCRC2	C22orf29	EIF2C4			NRCAM	SMAD3					SLIT2			RANGRF	GM2A	NOX1	S100A14	GRK1	HBP1	NUP160	CRY1	ODF2L			TJP3		SLC25A30				RARRES1		SPOCK2		CLEC14A								CLN8		EGR2	HMGB1
RB1			UQCRFS1	C22orf31	EIF2S1			NRG1	SMAD5					SMAD6			RASA2	GMDS	NPAS3	S100A2	GRK5	HBQ1	NUP62	CRYBA4	OGFR			TK1		SLC25A37				RARRES3		SPP1		CLEC16A								CLNS1A		EGR3	HMGB2
RB1CC1			URB1	C22orf34	EIF2S2			NRG2	SMEK2					SMARCC2			RASAL2	GMEB2	NPC1L1	S100A7	GRK6	HCCS	NUP88	CRYBB2P1	OGT			TKT		SLC26A1				RASSF7		SPR		CLEC1A								CLOCK		EGR4	HMGB3
RBBP4			USP11	C22orf36	EIF2S3			NSF	SMURF2					SMARCD1			RASL10A	GMFB	NPDC1	S100A8	GRLF1	HCN4	NUP98	CRYGA	OLFM1			TLR1		SLC26A2				RBBP7		SPRR1A		CLEC2B								CLPB		EHBP1L1	HMGB3P30
RBBP7			USP12	C22orf39	EIF3A			NSFL1C	SNCB					SMARCE1			RASSF2	GMFG	NPEPL1	S100A9	GRM6	HCP5	NUTF2	CRYL1	OLFML1			TLR2		SLC27A2				RBBP9		SPRR2D		CLEC3B								CLPP		EHD4	HMGCR
RBL2			USP18	C22orf46	EIF3B			NTHL1	SNTB1					SMC2			RBBP7	GMNN	NPEPPS	SAFB	GRN	HDAC1	NXF1	CS	OR2A9P			TM7SF2		SLC28A2				RBFOX2		SPTAN1		CLGN								CLPTM1		EHMT2	HMGN1
RBM15B			USP19	C2CD2L	EIF3D			NTRK2	SNTB2					SMC4			RBBP8	GMPPA	NPFF	SARDH	GSDMB	HDAC11	OAS1	CSAD	ORC3			TMED3		SLC29A1				RBL1		SPTB		CLIC2								CLSTN2		EI24	HMGN2
RBM3			USP46	C2CD3	EIF3E			NTRK3	SNX1					SMG5			RBL2	GMPS	NPFFR1	SARM1	GSDMD	HDAC2	OASL	CSDA	ORC4			TMEFF1		SLC29A3				RBM10		SPTBN1		CLIC4								CLSTN3		EID1	HMGXB3
RBM34			USP48	C2CD4C	EIF3G			NUBP1	SNX15					SMG6			RBM16	GNA11	NPHP1	SART1	GSK3A	HDAC5	OAZ1	CSF1R	ORMDL1			TMEM109		SLC2A5				RBM28		SRD5A1		CLIC5								CLTA		EIF1	HMOX1
RBM39			USP9X	C2orf15	EIF3H			NUDT1	SNX24					SMNDC1			RBM26	GNA15	NPPA	SART3	GSK3B	HDAC7	ODF3B	CSF2	OSBPL10			TMEM115		SLC2A8				RBM5		SRF		CLIP1								CLTB		EIF1AX	HMX1
RBM4			UTP14C	C2orf18	EIF3I			NUDT21	SOCS1					SNAP25			RBM27	GNAI3	NQO1	SASH1	GSN	HDAC9	OLFM1	CSF3	OSBPL3			TMEM158		SLC30A10				RCN1		SRGN		CLIP2								CLTC		EIF2AK1	HNF4A
RBMX			VAMP7	C2orf28	EIF3K			NUMA1	SOD3					SNRPA1			RBMXL2	GNAL	NR0B1	SBF1	GSPT1	HDGF	OLIG2	CSGALNACT1	OSGEPL1			TMEM184B		SLC30A3				RDH10		SRM		CLIP3								CLTCL1		EIF2B5	HNF4G
RBMY1A1			VASH2	C2orf29	EIF3M			NUMB	SORBS3					SNRPG			RBMY1E	GNAO1	NR0B2	SCAMP1	GSTA1	HEATR1	OMP	CSGALNACT2	OTC			TMEM59		SLC34A1				RDH11		SRPK1		CLIP4								CLU		EIF2C4	HNRNPA0
RBP1			VBP1	C2orf3	EIF4A1			NUP214	SORCS2					SNTB1			RBPMS2	GNAS	NR1H3	SCAMP3	GSTA3	HEBP1	OPCML	CSK	OTP			TMF1		SLC35A2				RDX		SRPX		CLK2								CLUAP1		EIF2S3	HNRNPA1
RBP3			VCAM1	C2orf43	EIF4A3			NUP98	SORT1					SNW1			RCN1	GNAT2	NR1I2	SCAND2	GSTA4	HEBP2	OPRD1	CSMD1	OVOL1			TMOD1		SLC35E3				RECK		SRSF5		CLK4								CMA1		EIF3A	HNRNPA2B1
RCN1			VCAN	C2orf44	EIF4E2			NUTF2	SOX13					SNX1			RCOR1	GNAT3	NR1I3	SCARB1	GSTM4	HELZ	OPRK1	CSNK1A1	OXA1L			TMPRSS2		SLC35F2				REEP3		SRSF7		CLN5								CMAH		EIF3B	HNRNPA3
RCN2			VCL	C2orf46	EIF4EBP1			NVL	SOX2OT					SNX15			RDBP	GNB1	NR2F2	SCCPDH	GSTO1	HEPH	OPRL1	CSNK1E	OXCT1			TMSB10		SLC38A10				REG1B		SRY		CLOCK								CMKLR1		EIF3F	HNRNPAB
RDBP			VDAC1	C2orf49	EIF4ENIF1			NXF1	SP140					SNX8			REEP1	GNB2L1	NR2F6	SCD	GTF2A1	HES2	OPRM1	CSNK1G2	P2RY10			TMX4		SLC38A3				RELB		SSBP1		CLPP								CMPK1		EIF3I	HNRNPC
RECQL			VEGFA	C2orf50	EIF4G3			NXPH2	SPAG4					SOD1			REEP3	GNB5	NR4A1	SCEL	GTF2E2	HEXA	OR2H1	CSNK1G3	PACRG			TNC		SLC38A7				REN		SSFA2		CLPTM1								CMTM6		EIF3M	HNRNPD
REEP5			VLDLR	C2orf51	EIF5			NXPH3	SPANXD					SOD2			REG3A	GNG10	NR4A2	SCGB1A1	GTF2H3	HEXB	OR3A2	CSNK2A1	PAFAH2			TNFAIP3		SLC39A9				RETSAT		SSR1		CLPTM1L								CNBP		EIF4A1	HNRNPF
REG1B			VPS13C	C2orf54	EIF5A2			OAZ1	SPDEF					SORL1			REG3G	GNG4	NR5A2	SCN10A	GTF2H5	HEXIM1	ORC1	CSNK2B	PAK3			TNFAIP6		SLC41A3				RFC3		SSR4		CLSPN								CNDP2		EIF4A3	HNRNPH3
REG1P			VPS37C	C2orf55	EIF5B			OBSL1	SPECC1					SOSTDC1			REPS1	GNL3L	NR6A1	SCNM1	GTF2IRD1	HEY1	ORC2	CSPG5	PALMD			TNFRSF10B		SLC43A1				RFC5		SSTR3		CLSTN1								CNGA1		EIF4B	HNRNPL
REG3A			VPS41	C2orf56	ELAVL1			OCEL1	SPEF1					SOX2OT			RERE	GNPDA1	NRBP1	SCNN1A	GTF3C1	HFE	OS9	CSPP1	PAN2			TNFRSF25		SLC5A2				RFK		ST14		CLSTN2								CNGB3		EIF4E	HNRNPM
REL			VSNL1	C2orf58	ELAVL2			OCM2	SPG20					SPAG17			RERGL	GNS	NRF1	SCNN1B	GTPBP1	HGD	OSBP	CSRNP1	PAPD4			TNFRSF4		SLC5A3				RFTN1		ST6GALNAC2		CLTB								CNIH3		EIF4EBP1	HNRNPU
RELB			WBP2	C2orf60	ELAVL4			OCRL	SPG21					SPAG5			REV3L	GOLGA4	NRG1	SDC1	GTPBP2	HGF	OSM	CSRP2	PAPD7			TNK1		SLC5A7				RFX3		STAB1		CLTCL1								CNIH4		EIF4EBP2	HOMER1
RENBP			WDHD1	C2orf61	ELF1			ODC1	SPHK1					SPAG7			REXO2	GOLGA6A	NRG2	SDC4	GTPBP4	HHEX	OTUD4	CST6	PAPOLA			TNK2		SLC6A12				RFX5		STAC		CMAH								CNKSR1		EIF4G1	HOMER2
RFC4			WDR77	C2orf63	ELF3			ODZ1	SPICE1					SPARC			RFESD	GOLGB1	NRIP1	SDHC	GTPBP8	HHLA2	OXCT1	CSTB	PARP12			TNNI2		SLC7A4				RGMA		STAG1		CMAS								CNN1		EIF4G3	HOXA4
RGL2			WIF1	C2orf65	ELFN1			OGG1	SPIN1					SPARCL1			RFX3	GOLIM4	NRTN	SDS	GTSE1	HIC2	OXT	CSTF2T	PARP14			TNPO2		SLC7A6				RGPD8		STAT1		CMBL								CNN2		EIF5	HOXA9
RGS1			WIPF1	C2orf67	ELK3			OGT	SPINK2					SPATA2			RFX7	GOLM1	NSFL1C	SEC24B	GUCA1B	HIF3A	P2RX1	CSTF3	PARVA			TOM1		SLC7A9				RGS11		STAT5A		CMC1								CNN3		EIF5A	HOXB13
RGS2			WLS	C2orf68	ELK4			OLIG2	SPINLW1					SPATA7			RGP1	GON4L	NSUN5	SEC62	GUCY2C	HIGD1A	P2RX3	CTAG1A	PASK			TOMM34		SLC8A1				RGS20		STK3		CMKLR1								CNNM1		EIF5B	HOXB2
RHOA			WNK1	C2orf69	ELL			ONECUT2	SPINT2					SPC25			RGPD5	GORASP2	NT5DC2	SEMA4F	GUK1	HIPK3	P2RX5	CTBP2	PATL2			TONSL		SLCO1A2				RHAG		STK38		CMTM3								CNNM2		ELAC2	HOXC4
RHOG			WNT2B	C2orf74	ELL2			OPCML	SPN					SPDEF			RGS22	GOSR1	NT5E	SEMA5A	GUSB	HIST1H1A	P2RY10	CTDP1	PAX2			TOP2A		SLCO2B1				RHBDD1		STMN1		CMTM4								CNNM3		ELAVL1	HOXC5
RHOH			WNT8B	C2orf76	ELMOD3			OPRD1	SPOCK3					SPEF1			RHBDD1	GOSR2	NT5M	SENP5	GYG2	HIST1H2AC	P2RY14	CTDSPL2	PBK			TOPORS		SLIT2				RHD		STOM		CMTM5								CNOT1		ELF1	HOXC6
RIT1			WSB1	C2orf77	ELOVL6			OPRM1	SPP2					SPEG			RHOBTB3	GOT1	NTAN1	SEPHS2	GYS2	HIST1H2BC	P2RY4	CTF1	PCBP1			TOX4		SLITRK3				RHEB		STX16		CNDP2								CNOT2		ELF2	HOXD10
RLBP1			XPOT	C2orf80	ELOVL7			OR2H1	SPPL3					SPOCK3			RHOXF2	GOT2	NTRK3	SERGEF	GZMA	HIST1H2BF	P4HA1	CTGF	PCBP2			TP53		SMAD6				RHOD		STX1A		CNGB3								CNOT3		ELF3	HOXD13
RNASE1			XYLT1	C2orf81	ELP2			OR2J2	SPRN					SPON1			RIBC1	GPA33	NUBP2	SERP1	GZMB	HIST1H2BL	P4HB	CTHRC1	PCCA			TP53I3		SMAD7				RHOG		STXBP3		CNIH2								CNOT4		ELF4	HP
RNASE3			YME1L1	C2orf82	ELP3			OR7E24	SPRR1A					SPPL2B			RIBC2	GPATCH1	NUDT21	SERPINA3	H2AFV	HIST1H2BO	PABPC1	CTLA4	PCDH1			TPBG		SMARCA5				RIMS1		SUOX		CNIH4								CNOT7		ELF5	HPCA
RNF103			YWHAB	C2orf88	EMCN			ORC5	SPTLC2					SPRYD3			RIC3	GPATCH2	NUDT3	SERPINB1	H2AFX	HIST1H3I	PABPC4	CTNNA1	PCNA			TPD52L2		SMARCC2				RIPK1		SYMPK		CNKSR1								CNOT8		ELK1	HPRT1
RNF113A			YWHAQ	C2orf89	EMILIN1			OSGEP	SPZ1					SPTBN1			RIC8A	GPATCH3	NUMA1	SERPINB13	H2AFY	HIST1H4H	PAFAH1B1	CTNNBL1	PCNX			TPST1		SMCP				RLTPR		SYN2		CNKSR2								CNP		ELK4	HPS5
RNF4			ZC3H14	C3	EML1			OSGIN2	SQSTM1					SPTLC1			RIMBP3	GPATCH4	NUP214	SERPINB2	H2AFY2	HJURP	PAFAH2	CTNND1	PCNXL3			TPT1		SMG7				RNASEH1		TAF4B		CNKSR3								CNPPD1		ELL	HR
RNF5			ZCCHC2	C3AR1	EML2			OSM	SRCAP					SRGAP3			RIMS2	GPC1	NUPR1	SERPINB3	H3F3B	HK1	PAICS	CTNND2	PCOLCE			TPX2		SMU1				RNF114		TAGLN		CNN2								CNPY2		ELN	HRAS
RNPEP			ZDHHC14	C3orf1	EML3			OTC	SRD5A3					SRPK1			RIMS3	GPD1	NVL	SERPINB4	HABP2	HKDC1	PAK2	CTNS	PCSK6			TRAF3		SNAP25				RNF166		TAL1		CNN3								CNPY3		ELOVL1	HRC
ROM1			ZDHHC17	C3orf10	EML5			OTUB1	SRP19					SRPK3			RIOK2	GPD1L	NXF3	SERPINB5	HADHB	HLA-A	PALM	CTPS	PCYT1A			TRAIP		SNAP91				RNF181		TARBP1		CNNM1								CNR1		ELOVL5	HRK
ROS1			ZDHHC6	C3orf14	EMP3			OXA1L	SS18L2					SRRM1			RMND5B	GPD2	OASL	SERPINB8	HAPLN1	HLA-B	PAPOLA	CTR9	PDCD10			TRAK1		SNAPC4				RNF182		TARBP2		CNNM2								CNR2		ELTD1	HS2ST1
RPA3			ZFP2	C3orf15	EMR1			P2RX1	SSX2IP					SRRM2			RNASE1	GPHN	OBFC1	SET	HAS2	HLA-C	PAPPA	CTSA	PDCD4			TREX1		SNRNP27				RNF185		TBCC		CNNM3								CNTFR		EMCN	HS3ST1
RPIA			ZFR	C3orf19	ENAH			P2RX3	ST20					SRSF1			RNASE11	GPI	OCM2	SETD5	HAUS4	HLA-DMA	PAR5	CTSB	PDE10A			TRIL		SNRPA1				RNF187		TBX2		CNOT2								CNTN1		EMID1	HSD11B1
RPL10A			ZG16	C3orf21	ENC1			P2RX4	ST8SIA3					SRSF10			RNF103	GPM6B	ODC1	SETD8	HAUS7	HLA-DMB	PARG	CTSC	PDE4DIP			TRIM13		SNRPD1				RNF213		TCEA1		CNOT3								CNTN5		EML3	HSD17B1
RPL11			ZIC3	C3orf23	ENDOU			P2RX7	STAB2					SRSF2			RNF11	GPR109B	OGDHL	SEZ6L2	HBP1	HLA-DPA1	PARK7	CTSE	PDE5A			TRIM22		SNRPD3				RNF220		TCEAL1		CNOT4								COASY		EMP1	HSD17B10
RPL12			ZMPSTE24	C3orf26	ENG			P2RY10	STAMBPL1					SRSF5			RNF114	GPR110	OGFRL1	SF3A2	HBQ1	HLA-DQB1	PARP1	CTSG	PDE6G			TRIM28		SNRPE				RNF5		TCF3		CNOT6L								COBL		EMP2	HSD17B3
RPL13			ZMYND11	C3orf31	ENKUR			P4HB	STARD3					SRSF8			RNF133	GPR116	OLFM4	SF3A3	HCLS1	HLA-DQB2	PASK	CTSK	PDE7A			TRIM33		SNRPG				RNF7		TCF4		CNOT7								COBLL1		EMR3	HSD17B4
RPL13A			ZNF142	C3orf33	ENO1			PABPC1	STAT3					SSH3			RNF139	GPR132	OR2H2	SF3B2	HCP5	HLA-DRA	PAX2	CTSL1	PDE7B			TRIO		SNTB2				RNMT		TCN1		CNP								COCH		ENDOD1	HSD17B6
RPL14			ZNF174	C3orf34	ENO2			PABPN1	STAU2					SSX1			RNF141	GPR137	OR7A10	SFN	HCRP1	HLA-DRB1	PAX3	CTSL2	PDE8B			TRIP10		SNX1				ROBO1		TCOF1		CNPY1								COG4		ENDOG	HSD3B2
RPL18			ZNF184	C3orf37	ENOPH1			PAFAH1B1	STC2					SSX2			RNF149	GPR137B	OR7C1	SFRP4	HDAC1	HLA-DRB6	PAX6	CTSZ	PDGFC			TRIP13		SNX13				ROCK1		TDO2		CNPY2								COG5		ENGASE	HSF1
RPL18A			ZNF195	C3orf38	ENOSF1			PAFAH1B3	STK10					ST14			RNF17	GPR143	OR7E156P	SFRS18	HDAC11	HLA-E	PAX8	CTTN	PDGFRA			TSC22D3		SNX27				ROD1		TEAD1		CNPY3								COG7		ENO1	HSP90AA1
RPL19			ZNF277	C3orf51	ENOX2			PAGE4	STK11IP					ST18			RNF185	GPR144	ORAI2	SFTPC	HDAC5	HLA-F	PBX2	CTTNBP2NL	PDHX			TSG101		SOCS3				ROM1		TEK		CNST								COL11A1		ENOX1	HSP90AB1
RPL23			ZNF280D	C3orf58	ENPEP			PAIP2B	STK17B					ST3GAL6			RNF19A	GPR15	ORAI3	SGK1	HDAC9	HLA-G	PCBP1	CTU2	PDK1			TSPAN3		SORL1				RORA		TFAP2A		CNTFR								COL11A2		ENOX2	HSPA13
RPL24			ZNF3	C3orf62	ENPP2			PAK3	STK31					ST7L			RNF20	GPR161	OSBPL3	SGPL1	HDGF	HLA-J	PCCA	CTXN1	PDK4			TSPAN31		SOS2				RPA1		TFAP2C		CNTN3								COL14A1		ENPEP	HSPA5
RPL27			ZNF395	C3orf63	ENPP3			PANK3	STK36					ST8SIA4			RNF32	GPR172A	OSGEPL1	SH2B1	HEATR1	HLF	PCCB	CTXN3	PDLIM7			TSPAN6		SOX10				RPA2		TFF1		CNTN4								COL15A1		ENPP2	HSPA8
RPL27A			ZNF423	C3orf65	ENTPD4			PAPPA2	STMN4					STAM			RNF34	GPR35	OSM	SH2B2	HEBP1	HLTF	PCDH1	CUBN	PDXDC1			TSPO		SOX2				RPIA		TFPI		CNTNAP1								COL16A1		ENSA	HSPB2
RPL28			ZNF80	C3orf67	ENY2			PAR5	STRN					STAM2			RNF6	GPR37	OSMR	SH2D2A	HEBP2	HMBS	PCDH11X	CUL2	PDXK			TST		SP140				RPL10L		TFRC		CNTNAP2								COL17A1		ENTPD1	HSPB3
RPL29			ZWINT	C3orf70	EP300			PARD3	STS					STAMBP			RNF7	GPR45	OTC	SH3BGRL3	HECTD3	HMGA2	PCDHB11	CUL3	PDYN			TTC22		SPAG11A				RPL17		TGFB2		CNTNAP3B								COL18A1		ENTPD2	HSPB6
RPL3				C3orf75	EP400NL			PARK7	STX1B					STARD10			RNFT1	GPR65	P2RX2	SH3GL3	HEG1	HMGB1	PCDHGA12	CUL4A	PDZD8			TTC3		SPAST				RPL31		TGFB3		CNTROB								COL19A1		ENTPD3	HSPD1
RPL31				C3orf78	EPAS1			PARP3	STX6					STARD13			RNH1	GPR87	P2RX4	SH3GLB1	HEPH	HMGB3	PCDHGB4	CUL4B	PEAK1			TTC37		SPATA2				RPL37A		TGFBR2		COASY								COL1A1		ENY2	HSPG2
RPL32				C4orf10	EPB41			PARP4	STXBP3					STARD7			ROPN1	GPR97	PACRG	SHARPIN	HERPUD1	HMGCS1	PCDHGB7	CUL5	PELI2			TTC39A		SPATA7				RPL38		TGFBR3		COBL								COL21A1		EP300	HTATSF1
RPL34				C4orf14	EPB41L2			PART1	SUSD3					STAT3			ROPN1L	GPRC5A	PADI1	SHB	HES2	HMGN3	PCNA	CUTA	PEX5			TTC9		SPEG				RPL7L1		TGIF1		COBLL1								COL2A1		EPAS1	HTN3
RPL35				C4orf19	EPB41L3			PATZ1	SV2B					STAT5A			RORA	GPRC5B	PADI2	SHOX2	HEXA	HMGXB3	PCOLCE	CWC15	PFKP			TUBB		SPG7				RPL9		THAP11		COBRA1								COL4A1		EPB41	HTR1B
RPL35A				C4orf21	EPB41L5			PBX3	SYCP1					STC2			RPA4	GPRC5C	PADI3	SIAH1	HEXB	HMMR	PCSK7	CWC22	PGC			TUBB3		SPINLW1				RPLP1		THBD		COCH								COL4A2		EPB41L1	HTR2A
RPL36A				C4orf22	EPB42			PCBD1	SYCP2					STIL			RPF2	GPRC5D	PAFAH1B1	SIGLEC1	HEXIM1	HMOX2	PDAP1	CWC27	PGLYRP4			TUBG1		SPINT2				RPP21		THRA		COG2								COL4A3		EPB41L2	HTR3A
RPL36AL				C4orf26	EPB49			PCBP1	SYMPK					STIP1			RPGRIP1	GPX2	PAFAH1B2	SIGLEC7	HEY1	HNF1B	PDCD1	CWF19L2	PHB2			TULP2		SPON1				RPP38		THY1		COG5								COL4A3BP		EPB42	HTRA1
RPL37A				C4orf3	EPC1			PCBP2	SYT3					STK17B			RPL26L1	GPX3	PAIP2B	SIK2	HFE	HNMT	PDCD2	CXCL12	PHC2			TXNIP		SPP1				RPS14		TIAM1		COL11A1								COL4A5		EPB49	HTRA2
RPL38				C4orf31	EPC2			PCBP4	SYTL1					STK24			RPL39L	GPX5	PAK1	SIRT3	HGC6.3	HNRNPA2B1	PDCD4	CXCL14	PHF12			TXNL1		SPP2				RPS16		TIE1		COL1A1								COL4A6		EPHA3	HUS1
RPL39				C4orf32	EPHA1			PCCA	SYTL4					STK3			RPRD2	GRB10	PAK7	SIRT4	HGD	HNRNPC	PDE1C	CXCL16	PHF15			TXNL4A		SPRY4				RPS20		TIMM17A		COL20A1								COL6A1		EPHA5	HUWE1
RPL4				C4orf34	EPHB2			PCDH1	TAF1A					STK32B			RRAGD	GRHPR	PANX1	SIRT6	HGF	HNRNPD	PDE4A	CXCL9	PHF20L1			TXNRD1		SPSB1				RPS24		TIMP3		COL21A1								COL6A2		EPHA7	HYOU1
RPL41				C4orf37	EPHB3			PCDH9	TAF7					STK38			RRP1B	GRIA3	PAPPA	SKAP2	HHEX	HNRNPU	PDE6A	CXorf30	PHF21A			TYMP		SPTBN5				RPS27L		TJP1		COL27A1								COL6A3		EPHB2	ICA1
RPL6				C4orf41	EPHX1			PCDHB17	TAF9					STK39			RSPH1	GRIK5	PAPSS2	SLAMF1	HHLA2	HOMER2	PDE6H	CXorf41	PHF8			TYR		SQRDL				RPS28		TJP2		COL28A1								COL7A1		EPHB4	ICAM1
RPL7				C4orf43	EPHX2			PCDHGB4	TAF9B					STMN1			RSPH3	GRIN2A	PARD3	SLAMF8	HIC2	HOPX	PDGFA	CXorf64	PHKA1			TYRO3		SQSTM1				RPS29		TLE4		COL3A1								COL8A1		EPHB6	ICAM4
RPL7A				C4orf44	EPM2A			PCGF3	TAOK2					STON1			RUNDC3B	GRIN2B	PARP11	SLC11A2	HIF3A	HOXA10	PDGFB	CXXC4	PHKA2			UBAP2L		SRCAP				RPS3		TMBIM6		COL4A2								COL8A2		EPM2A	ICAM5
RPL8				C4orf46	EPR1			PCM1	TAP1					STX16			RXRG	GRK1	PARP12	SLC12A7	HINT1	HOXA11	PDGFRA	CYB561	PHKB			UBE2C		SRD5A2				RPS4Y1		TMED10		COL4A3								COL9A1		EPN1	ICK
[truncated: 11,977 more rows]
[truncated: 22 more columns]
