# Supplementary material for: Computational analysis of expression of human embryonic stem cell-associated signatures in tumors
Source: BMC Res Notes. 2011 Oct 31;4:471. doi: 10.1186/1756-0500-4-471 (PMC3217937; doi:10.1186/1756-0500-4-471)
Supplement: Additional file 13 — Table S5. 102 miRNAs identified at least in eight different groups. [file 1756-0500-4-471-S13.XLS]

## Sheet: miRNA Frequency
miR-29c	34
miR-200b	30
miR-19b	29
miR-29a	29
miR-29b	29
let-7a	28
miR-520f	28
miR-21	27
miR-302c	27
miR-302d	27
miR-494	27
miR-518b	27
miR-519c	27
miR-520a	27
miR-200c	26
miR-26a	26
miR-302a	26
miR-30d	26
miR-124a	25
miR-16	25
miR-19a	25
miR-302b	25
miR-374	25
miR-518c	25
miR-519b	25
miR-15a	24
miR-15b	24
miR-18a	24
miR-20b	24
miR-301	24
miR-520b	24
miR-520c	24
miR-130a	23
miR-18b	23
miR-369-3p	23
miR-520d	23
miR-520e	23
miR-103	22
miR-154	22
miR-20a	22
miR-525	22
miR-93	22
miR-17-5p	21
miR-302c*	21
miR-470	21
miR-515-5p	21
miR-517c	21
miR-106a	20
miR-146b	20
miR-96	20
miR-127	19
miR-141	19
miR-299-3p	19
miR-302a*	19
miR-367	19
miR-512-3p	19
miR-524*	19
miR-92b	19
miR-106b	18
miR-143	18
miR-26b	18
miR-302b*	18
miR-324-3p	18
miR-517b	18
miR-594	18
miR-184	17
miR-221	17
miR-296	17
miR-368	17
miR-373	17
miR-520g	17
miR-520h	17
miR-744	17
miR-10a	16
miR-152	16
miR-25	16
miR-517a	16
miR-519d	16
miR-519e	16
miR-612	16
miR-136	15
miR-222	15
miR-295	15
miR-34a	15
miR-526b*	15
miR-92	15
miR-340	14
miR-363*	14
miR-372	14
miR-525*	14
miR-145	13
miR-150	13
miR-371	13
miR-134	12
miR-199a	12
miR-370	12
miR-154*	11
miR-363	11
miR-373*	11
miR-521	11
miR-290	10
miR-187	8
